# Supplementary material for: Severe COVID-19 in pregnancy has a distinct serum profile, including greater complement activation and dysregulation of serum lipids
Source: PLoS One. 2022 Nov 16;17(11):e0276766. doi: 10.1371/journal.pone.0276766 (PMC9668183; doi:10.1371/journal.pone.0276766)
Supplement: S1 Table — (XLSX) [file pone.0276766.s001.xlsx]

## Sheet: diffexp
id.level	id.score1	id.score2	id.name	id.name2	id.description	id.formula	id.uniprot	id.type	lm1.severeCOVID.coef	lm1.severeCOVID.tval	lm1.severeCOVID.pval	lm1.severeCOVID.fdr	lm1b.severeActiveCOVID.coef	lm1b.severeActiveCOVID.tval	lm1b.severeActiveCOVID.pval	lm1b.severeActiveCOVID.fdr	lm2a.severeCOVID.coef	lm2a.age.coef	lm2a.race2.coef	lm2a.race3.coef	lm2a.race6.coef	lm2a.race8.coef	lm2a.severeCOVID.tval	lm2a.age.tval	lm2a.race2.tval	lm2a.race3.tval	lm2a.race6.tval	lm2a.race8.tval	lm2a.severeCOVID.pval	lm2a.age.pval	lm2a.race2.pval	lm2a.race3.pval	lm2a.race6.pval	lm2a.race8.pval	lm2a.severeCOVID.fdr	lm2a.age.fdr	lm2a.race2.fdr	lm2a.race3.fdr	lm2a.race6.fdr	lm2a.race8.fdr	lm2b.severeCOVID.coef	lm2b.age.coef	lm2b.race2.coef	lm2b.race6.coef	lm2b.race8.coef	lm2b.covid_ga_w.coef	lm2b.BMI_delivery.coef	lm2b.severeCOVID.tval	lm2b.age.tval
2	0.726	0.831	PC 33:0	PC 33:0;lvl2=2;lvl3=0	PC 16:0_17:0	C41H82NO8P		lipid	-1.703	-10.09	7.85e-11	8.588e-08	-1.515	-5.723	3.861e-06	0.001056	-1.336	0.0225	0.2723	0.3674	0.478	0.3763	-6.856	1.664	1.155	1.004	2.46	1.743	5.446e-07	0.1098	0.2601	0.3256	0.02185	0.09473	0.0005958	0.6778	0.9879	0.9367	0.5196	0.9987	-1.962	0.05413	-0.002135	0.009595	-0.2497	-0.006191	0.0322	-4.587	1.439
2	0.9981	1	TTHY_HUMAN	TTHY_HUMAN;lvl2=52;lvl3=0	Transthyretin	C205H311N49O74	P02766	protein	-0.2855	-7.1	1.005e-07	5.499e-05	-0.3199	-8.091	8.269e-09	9.046e-06	-0.2749	0.002676	0.007799	-0.1038	-0.02013	0.031	-4.963	0.6963	0.1164	-0.999	-0.3647	0.5053	5.115e-05	0.4932	0.9083	0.3282	0.7187	0.6181	0.01399	0.8656	0.9901	0.9367	0.9957	0.9987	-0.3279	0.01204	-0.05587	-0.08969	-0.04694	-0.001882	0.007256	-1.834	0.7654
2	0.846	1	Alkenyl-DG P-38:6	Alkenyl-DG P-38:6;lvl2=1;lvl3=0	Alkenyl-DG P-18:1_20:5			lipid	0.2722	6.259	9.133e-07	0.0003331	0.2418	4.317	0.0001785	0.006338	0.2099	-0.001777	-0.0852	0.09522	-0.09624	-0.08311	3.851	-0.4698	-1.292	0.9311	-1.771	-1.377	0.0008145	0.6429	0.2091	0.3615	0.08974	0.1819	0.04243	0.9172	0.9879	0.9579	0.6914	0.9987	0.4342	-0.0006226	0.01388	-0.004843	0.04262	-0.002732	-0.002058	3.21	-0.05232
2	0.9902	0.9961	AACT_HUMAN	AACT_HUMAN;lvl2=138;lvl3=0	Alpha-1-antichymotrypsin	C46H77N11O13	P01011	protein	0.2915	5.988	1.889e-06	0.0003624	0.2826	4.867	3.988e-05	0.004848	0.2726	-0.0006899	-0.1071	0.07802	-0.03203	0.02644	4.248	-0.1549	-1.38	0.6478	-0.5007	0.372	0.0003036	0.8782	0.1808	0.5235	0.6214	0.7133	0.0302	0.9676	0.9879	0.9959	0.9852	0.9987	0.528	-0.02836	0.08717	0.2282	0.3572	-0.003609	-0.02591	3.393	-2.072
2	0.9902	0.9955	B4E1Z4_HUMAN	B4E1Z4_HUMAN;lvl2=246;lvl3=0	C3/C5 convertase	C89H152N28O26S2	B4E1Z4	protein	0.176	5.933	2.194e-06	0.0003624	0.1842	5.616	5.164e-06	0.00113	0.1414	-0.00745	-0.06348	0.049	-0.005759	0.02303	4.648	-3.53	-1.726	0.8587	-0.19	0.6837	0.0001118	0.00179	0.09782	0.3994	0.851	0.501	0.01547	0.4472	0.9879	0.9822	0.9957	0.9987	0.2682	-0.006565	-0.07962	-0.009223	0.03727	-0.0003486	0.005939	4.325	-1.204
2	0.869	0.802	1-Linoleoyl Glycerol	1-Linoleoyl Glycerol;lvl2=2;lvl3=0		C21H38O4		compound	0.5506	5.921	2.261e-06	0.0003624	0.4096	3.195	0.00345	0.03253	0.527	0.004009	-0.02015	0.1079	-0.1546	-0.009783	4.179	0.4581	-0.1321	0.456	-1.23	-0.07004	0.0003602	0.6512	0.896	0.6527	0.2312	0.9448	0.03031	0.9216	0.9901	0.9959	0.8201	0.9987	0.5249	0.01627	-0.1357	-0.2224	-0.1033	-0.003419	0.01993	2.144	0.7554
2	0.927	1	Plasmenyl-PC P-32:0	Plasmenyl-PC P-32:0;lvl2=1;lvl3=0	Plasmenyl-PC P-16:0_16:0	C40H80NO7P		lipid	-0.2562	-5.874	2.567e-06	0.0003624	-0.2335	-4.304	0.0001852	0.006338	-0.1645	0.001726	0.0957	0.1611	0.14	0.108	-3.074	0.4649	1.479	1.604	2.626	1.822	0.005364	0.6464	0.1528	0.1223	0.01512	0.08147	0.07789	0.9172	0.9879	0.7963	0.5175	0.9987	-0.3969	0.0002259	0.06585	0.07327	0.08295	0.001398	0.003219	-3.158	0.02043
2	0.895	0.987	DG 38:5	DG 38:5;lvl2=1;lvl3=0	DG 18:2_20:3	C41H70O5		lipid	0.3253	5.863	2.65e-06	0.0003624	0.2967	4.302	0.0001861	0.006338	0.2634	-0.001917	-0.1046	0.2141	-0.1022	-0.07997	3.927	-0.412	-1.289	1.701	-1.528	-1.076	0.0006748	0.6842	0.2103	0.1024	0.1401	0.293	0.03885	0.9219	0.9879	0.7961	0.7441	0.9987	0.5352	0.004558	-0.1	-0.05044	4.455e-06	-0.003056	0.002552	2.938	0.2846
2	0.9994	0.9983	RET4_HUMAN	RET4_HUMAN;lvl2=13;lvl3=0	Retinol-binding protein 4	C70H104N16O16S1	P02753	protein	-0.2894	-5.762	3.477e-06	0.0004156	-0.2637	-4.24	0.0002199	0.007075	-0.3441	-0.0006374	-0.07809	-0.2152	-0.07642	-0.04436	-5.062	-0.1351	-0.9496	-1.687	-1.128	-0.5892	3.997e-05	0.8937	0.3522	0.1051	0.2711	0.5615	0.01399	0.9728	0.9879	0.7961	0.8432	0.9987	-0.5529	0.001036	-0.1537	-0.2634	-0.168	0.005466	-0.0009098	-3.624	0.07722
2	0.54	1	LysoPC 20:0	LysoPC 20:0;lvl2=2;lvl3=0	LysoPC 20:0	C28H58NO7P		lipid	-0.3307	-5.729	3.799e-06	0.0004156	-0.3662	-6.15	1.222e-06	0.0006684	-0.3478	0.009002	-0.1281	0.02446	-0.1129	-0.02123	-4.676	1.744	-1.424	0.1753	-1.523	-0.2577	0.0001044	0.09449	0.168	0.8624	0.1413	0.7989	0.01547	0.6501	0.9879	0.9967	0.7449	0.9987	-0.5956	0.02824	-0.295	-0.3869	-0.3186	-0.003475	0.009295	-2.681	1.446
2	0.993	0.996	PC 35:3	PC 35:3;lvl2=1;lvl3=0	PC 15:1_20:2	C43H80NO8P		lipid	-0.3004	-5.674	4.411e-06	0.0004386	-0.2949	-4.761	5.324e-05	0.004947	-0.3518	9.23e-05	-0.05075	-0.3444	-0.09132	-0.02447	-5.472	0.02069	-0.6527	-2.855	-1.425	-0.3436	1.46e-05	0.9837	0.5204	0.00896	0.1676	0.7343	0.007984	0.9967	0.9879	0.5766	0.764	0.9987	-0.4367	0.003613	-0.08559	-0.0959	-0.1515	-0.003009	0.01401	-2.328	0.2189
2	1	1	Plasmanyl-PC O-34:3	Plasmanyl-PC O-34:3;lvl2=1;lvl3=0	Plasmanyl-PC O-16:0_18:3	C42H80NO7P		lipid	-0.8599	-5.449	8.147e-06	0.0006402	-0.7787	-4.023	0.0003949	0.00879	-0.5744	0.03088	0.1695	0.2205	0.2486	0.2394	-3.022	2.341	0.7371	0.6181	1.312	1.137	0.006073	0.02825	0.4685	0.5426	0.2025	0.2672	0.07977	0.5163	0.9879	0.9959	0.8057	0.9987	-1.177	0.02206	0.01492	-0.0201	-0.3009	0.00824	0.01423	-7.025	1.497
2	0.875	0.916	PC 42:9	PC 42:9;lvl2=2;lvl3=0	PC 20:4_22:5	C50H82NO8P		lipid	-0.3287	-5.422	8.759e-06	0.0006402	-0.2914	-3.879	0.0005802	0.01009	-0.301	-0.002408	-0.03914	-0.08837	0.0348	0.156	-3.975	-0.4582	-0.4273	-0.6219	0.4609	1.86	0.0005991	0.6511	0.6732	0.5401	0.6492	0.0758	0.03641	0.9216	0.9879	0.9959	0.9956	0.9987	-0.3331	0.02773	-0.1518	-0.2713	-0.2237	-0.001818	0.01928	-2.593	2.454
2	0.862	1	Plasmenyl-PC P-34:1	Plasmenyl-PC P-34:1;lvl2=2;lvl3=0	Plasmenyl-PC P-20:0_14:1	C42H82NO7P		lipid	-0.3363	-5.414	8.942e-06	0.0006402	-0.3185	-4.304	0.0001849	0.006338	-0.2327	0.0042	0.1303	0.1412	0.1031	0.1322	-2.774	0.7215	1.284	0.897	1.232	1.423	0.0108	0.4779	0.212	0.379	0.2302	0.1682	0.09979	0.8641	0.9879	0.9598	0.8201	0.9987	-0.5232	-0.0003906	0.1848	-0.02875	-0.05457	0.002279	-0.004888	-2.383	-0.02023
2	0.997	1	Plasmanyl-PC O-32:2	Plasmanyl-PC O-32:2;lvl2=1;lvl3=0	Plasmanyl-PC O-20:0_12:2	C40H78NO7P		lipid	-2.344	-5.402	9.251e-06	0.0006402	-1.809	-3.17	0.003677	0.03338	-1.774	-0.009039	0.8923	1.412	0.7411	0.8543	-2.963	-0.2176	1.232	1.257	1.242	1.288	0.006964	0.8297	0.2304	0.2214	0.2269	0.2105	0.08244	0.9573	0.9879	0.8831	0.8201	0.9987	-4.363	0.08407	-0.1643	-0.685	-0.3901	0.002953	0.03094	-6.018	1.318
2	0.705	1	Plasmenyl-PC P-34:2	Plasmenyl-PC P-34:2;lvl2=3;lvl3=0	Plasmenyl-PC P-16:0_18:2	C42H80NO7P		lipid	-0.8204	-5.398	9.363e-06	0.0006402	-0.5485	-2.628	0.01378	0.07653	-0.564	0.01059	0.2443	0.45	0.3191	0.2954	-2.801	0.7579	1.003	1.191	1.59	1.325	0.01014	0.4562	0.3263	0.2458	0.1254	0.1983	0.09907	0.8528	0.9879	0.8831	0.7381	0.9987	-0.9766	0.001629	0.06683	0.06687	-0.1927	0.007539	0.01024	-4.221	0.08003
2	0.9	1	Alkenyl-DG P-38:5	Alkenyl-DG P-38:5;lvl2=1;lvl3=0	Alkenyl-DG P-18:0_20:5			lipid	0.2533	5.309	1.191e-05	0.0007594	0.2515	4.589	8.521e-05	0.005484	0.202	-0.007282	-0.03205	0.2049	-0.02267	-0.0766	3.628	-1.885	-0.4759	1.962	-0.4085	-1.242	0.00141	0.07211	0.6386	0.062	0.6866	0.2266	0.05533	0.6191	0.9879	0.7961	0.9956	0.9987	0.3069	-0.02327	0.07663	0.1925	0.2249	0.0033	-0.01027	2.541	-2.191
2	0.941	0.838	Monoolein	Monoolein;lvl2=1;lvl3=0		C21H40O4		compound	0.7527	5.292	1.25e-05	0.0007594	0.5556	2.945	0.006432	0.04877	0.8901	0.01633	0.1588	0.4464	-0.04287	0.1454	4.717	1.247	0.6956	1.261	-0.2279	0.6958	9.424e-05	0.2248	0.4936	0.2201	0.8218	0.4935	0.01547	0.7455	0.9879	0.882	0.9957	0.9987	0.9529	0.03202	0.2196	-0.1255	0.07641	-0.007674	0.02079	2.477	0.9463
2	1	1	PAG15_HUMAN	PAG15_HUMAN;lvl2=1;lvl3=0	Phospholipase A2 group XV	C78H135N23O23	Q8NCC3	protein	-0.2475	-5.262	1.357e-05	0.0007814	-0.1813	-2.905	0.007102	0.05145	-0.1954	-0.003247	0.101	-0.07876	0.1128	0.09433	-3.216	-0.7701	1.374	-0.6908	1.863	1.402	0.003832	0.4491	0.1826	0.4966	0.0753	0.1744	0.07586	0.8528	0.9879	0.9911	0.6603	0.9987	0.05195	-0.01669	0.2053	0.3281	0.2959	-0.005202	-0.02421	0.4882	-1.783
2	0.9913	0.9942	GELS_HUMAN	GELS_HUMAN;lvl2=116;lvl3=0	Gelsolin	C35H62N8O10	P06396	protein	-0.1768	-5.227	1.492e-05	0.000816	-0.1316	-2.955	0.006275	0.04835	-0.1372	0.00189	0.07395	-0.08761	0.05219	0.0403	-3.169	0.6289	1.412	-1.078	1.209	0.8401	0.004284	0.5356	0.1714	0.2922	0.2389	0.4095	0.07789	0.8765	0.9879	0.9237	0.8256	0.9987	-0.2136	0.004584	0.06173	-0.02532	-0.007542	-0.0009653	-0.003723	-1.693	0.413
2	0.909	0.916	Plasmenyl-PE P-34:2	Plasmenyl-PE P-34:2;lvl2=2;lvl3=0	Plasmenyl-PE P-16:0_18:2	C39H74NO7P		lipid	-0.456	-5.189	1.653e-05	0.0008611	-0.4847	-5.094	2.145e-05	0.003352	-0.4124	0.004423	0.116	0.03451	0.01637	0.002444	-3.307	0.5111	0.7691	0.1475	0.1316	0.0177	0.003078	0.6142	0.4497	0.884	0.8964	0.986	0.07308	0.9097	0.9879	0.9967	0.9995	0.9988	-1.018	0.00274	0.1649	-0.1277	-0.1994	0.002541	-0.004138	-2.744	0.08397
2	0.987	0.989	Plasmanyl-PC O-34:2	Plasmanyl-PC O-34:2;lvl2=2;lvl3=0	Plasmanyl-PC O-16:0_18:2	C42H82NO7P		lipid	-0.358	-5.133	1.926e-05	0.0009015	-0.3445	-4.228	0.0002276	0.007114	-0.2464	0.004025	0.163	0.05809	0.08638	0.1761	-2.648	0.6233	1.448	0.3327	0.9312	1.708	0.01438	0.5392	0.1612	0.7424	0.3614	0.1011	0.1133	0.8765	0.9879	0.9959	0.8961	0.9987	-0.6115	0.005552	0.1841	-0.1388	-0.1202	0.002608	0.002304	-2.51	0.2591
2	1	1	IBP5_HUMAN	IBP5_HUMAN;lvl2=1;lvl3=0	Insulin-like growth factor-binding protein 5	C50H84N14O17S1	P24593	protein	-0.7931	-5.128	1.953e-05	0.0009015	-0.8677	-5.327	1.136e-05	0.002071	-0.6269	0.002507	0.2133	0.07175	0.3362	0.1333	-3.013	0.1736	0.8477	0.1838	1.621	0.5785	0.006197	0.8637	0.4054	0.8558	0.1187	0.5685	0.07977	0.9636	0.9879	0.9967	0.7226	0.9987	-0.9344	0.06632	-0.09766	-0.345	-0.7243	0.004332	0.06274	-4.678	3.775
2	0.91	0.944	PE 38:4	PE 38:4;lvl2=1;lvl3=0	PE 18:0_20:4	C43H78NO8P		lipid	0.2843	5.114	2.029e-05	0.0009015	0.2831	4.464	0.0001198	0.005701	0.2206	-0.006264	-0.07657	0.1768	-0.04128	-0.08946	3.149	-1.289	-0.9036	1.345	-0.5911	-1.153	0.004488	0.2103	0.3756	0.1917	0.5602	0.2608	0.07789	0.7455	0.9879	0.8696	0.9621	0.9987	0.3525	-0.01051	-0.08559	0.09397	0.0678	0.003636	0.01011	1.803	-0.611
2	0.9923	0.9947	SAA1_HUMAN	SAA1_HUMAN;lvl2=10;lvl3=0	Serum amyloid A-1 protein	C75H109N21O21	P0DJI8	protein	1.176	5.099	2.115e-05	0.0009015	1.024	3.608	0.001189	0.01626	1.076	0.02152	-0.4405	-0.6901	-0.2476	-0.09565	3.414	0.9846	-1.156	-1.167	-0.7885	-0.2741	0.002377	0.3351	0.2596	0.255	0.4385	0.7864	0.07176	0.8021	0.9879	0.8917	0.9261	0.9987	2.477	-0.09413	0.3549	1.153	1.671	-0.007784	-0.07581	6.675	-2.884
2	0.9997	1	BPIB1_HUMAN	BPIB1_HUMAN;lvl2=1;lvl3=0	BPI fold-containing family B member 1	C123H199N31O38S1	Q8TDL5	protein	0.5093	5.092	2.158e-05	0.0009015	0.4429	3.594	0.001233	0.01645	0.4918	0.006566	-0.1935	-0.04128	-0.02285	-0.01831	3.552	0.6833	-1.155	-0.1589	-0.1656	-0.1194	0.001699	0.5012	0.2599	0.8751	0.87	0.906	0.06196	0.8676	0.9879	0.9967	0.9986	0.9987	0.9568	-0.05026	0.222	0.5567	0.7657	-0.008226	-0.06018	2.768	-1.653
2	0.986	0.991	SM d30:2	SM d30:2;lvl2=1;lvl3=0	SM d18:2_12:0			lipid	-0.5845	-5.075	2.258e-05	0.0009015	-0.5116	-3.618	0.001157	0.01611	-0.522	0.005248	0.01216	-0.2044	0.09876	0.09174	-3.255	0.4717	0.06267	-0.6794	0.6179	0.5165	0.003484	0.6416	0.9506	0.5037	0.5427	0.6104	0.07308	0.9172	0.9945	0.9911	0.9606	0.9987	-0.7489	0.001402	-0.2024	-0.1371	-0.1187	0.004679	-0.007498	-1.181	0.02514
2	0.9999	0.9998	SAA2_HUMAN	SAA2_HUMAN;lvl2=3;lvl3=0	Serum amyloid A-2 protein	C63H98N20O20	P0DJI9	protein	1.206	5.067	2.307e-05	0.0009015	1.024	3.46	0.001749	0.02061	0.9496	0.01749	-0.6031	-0.7125	-0.4697	-0.3212	2.931	0.7782	-1.539	-1.172	-1.455	-0.8953	0.007503	0.4444	0.1374	0.2531	0.1593	0.3799	0.08375	0.8528	0.9879	0.8917	0.748	0.9987	1.909	-0.04786	-0.06844	0.162	0.6341	0.01002	-0.039	2.643	-0.7534
2	0.975	0.807	Piperine	Piperine;lvl2=2;lvl3=0	Piperine	C17H19NO3		compound	-1.648	-5.03	2.554e-05	0.000934	-1.154	-2.661	0.01274	0.07456	-1.179	0.003377	0.7723	-1.189	0.7095	0.798	-3.092	0.1277	1.675	-1.662	1.867	1.89	0.00514	0.8995	0.1074	0.1101	0.07463	0.07137	0.07789	0.9772	0.9879	0.7961	0.6603	0.9987	-1.814	0.008281	0.336	0.2289	0.5694	0.004599	-0.01567	-4.089	0.2122
2	0.686	0.769	DG 40:5	DG 40:5;lvl2=1;lvl3=0	DG 18:1_22:4	C43H74O5		lipid	0.4704	5.029	2.561e-05	0.000934	0.5441	5.862	2.652e-06	0.0009672	0.2962	-0.004338	-0.2048	0.1086	-0.2817	-0.226	2.682	-0.566	-1.533	0.5241	-2.558	-1.847	0.01332	0.5769	0.139	0.6052	0.01757	0.07758	0.1115	0.8859	0.9879	0.9959	0.5175	0.9987	0.6994	-0.008834	-0.2127	-0.1118	-0.04399	-0.002748	-0.01024	2.507	-0.3601
2	0.9945	0.9912	APOA4_HUMAN	APOA4_HUMAN;lvl2=183;lvl3=0	Apolipoprotein A-IV	C57H100N16O20	P06727	protein	-0.3439	-4.968	3.023e-05	0.001067	-0.3249	-3.995	0.0004264	0.00879	-0.267	0.003248	0.1238	-0.09454	0.1188	0.06894	-2.893	0.5071	1.109	-0.5459	1.292	0.6743	0.008212	0.6169	0.2791	0.5904	0.2094	0.5069	0.08723	0.9097	0.9879	0.9959	0.807	0.9987	-0.5811	0.01738	-0.03117	-0.11	-0.1789	-0.001406	0.004315	-2.974	1.012
2	0.771	0.819	PC 32:2	PC 32:2;lvl2=2;lvl3=0	PC 14:0_18:2	C34H67N2O6P		lipid	-0.3794	-4.941	3.259e-05	0.001104	-0.3855	-4.478	0.0001152	0.005701	-0.3866	0.007445	-0.008558	-0.4137	-0.09304	0.01762	-4.035	1.12	-0.07384	-2.301	-0.9742	0.166	0.0005161	0.2743	0.9418	0.03077	0.3401	0.8696	0.03458	0.7636	0.9943	0.7223	0.881	0.9987	-0.5055	0.03171	-0.2901	-0.3483	-0.332	-0.003367	0.02282	-1.706	1.217
2	0.993	0.9914	A0A096LPE2_HUMAN	A0A096LPE2_HUMAN;lvl2=33;lvl3=0	SAA2-SAA4 readthrough	C107H154N32O31	A0A096LPE2	protein	0.4732	4.922	3.428e-05	0.001104	0.4438	3.92	0.0005211	0.009501	0.4299	-0.002795	-0.1103	-0.03436	-0.06837	0.02016	3.16	-0.296	-0.6701	-0.1346	-0.5042	0.1338	0.004376	0.7699	0.5094	0.8941	0.6189	0.8947	0.07789	0.9573	0.9879	0.9967	0.9852	0.9987	0.8272	-0.02756	0.04764	0.1438	0.3596	-0.003012	0.004877	2.911	-1.103
2	0.951	1	CerP d40:6	CerP d40:6;lvl2=1;lvl3=0	CerP d18:0_22:6			lipid	-1.306	-4.922	3.432e-05	0.001104	-0.8958	-2.558	0.01621	0.08401	-1.092	0.0317	-0.04295	-0.4828	0.2243	0.2238	-3.105	1.3	-0.101	-0.7319	0.6402	0.5749	0.004983	0.2066	0.9204	0.4716	0.5284	0.571	0.07789	0.7411	0.9938	0.99	0.9566	0.9987	-0.9304	0.01799	-1.112	-0.1468	-0.2901	0.002236	-0.009842	-1.338	0.2942
2	1	1	Plasmanyl-PC O-30:0	Plasmanyl-PC O-30:0;lvl2=1;lvl3=0	Plasmanyl-PC O-20:0_10:0	C38H78NO7P		lipid	-0.3932	-4.852	4.159e-05	0.0013	-0.3021	-2.925	0.006758	0.04962	-0.2233	0.001632	0.248	0.106	0.3029	0.1672	-2.412	0.2541	2.215	0.6101	3.283	1.631	0.02423	0.8016	0.03697	0.5478	0.003263	0.1166	0.1486	0.9573	0.9879	0.9959	0.4287	0.9987	-0.2047	-0.01832	0.2926	0.2989	0.2283	0.003806	-0.0118	-1.222	-1.243
2	0.9908	0.991	ALBU_HUMAN	ALBU_HUMAN;lvl2=272;lvl3=0	Serum albumin	C150H250N42O46S2	P02768	protein	-0.1321	-4.791	4.913e-05	0.001493	-0.08409	-2.295	0.02942	0.1206	-0.14	-0.002467	0.01889	-0.03813	0.006585	-0.00401	-3.6	-0.914	0.4014	-0.5225	0.1698	-0.09308	0.001511	0.3702	0.6918	0.6063	0.8666	0.9266	0.05699	0.8205	0.9879	0.9959	0.9986	0.9987	-0.1836	-0.004033	0.01657	-0.03072	-0.02148	-0.0008901	-0.002987	-2.404	-0.6005
2	0.9942	0.9963	CRP_HUMAN	CRP_HUMAN;lvl2=10;lvl3=0	C-reactive protein	C65H97N15O19	P02741	protein	1.16	4.766	5.258e-05	0.001517	1.108	3.928	0.0005094	0.009445	0.9446	-0.01037	-0.7006	-0.2249	-0.163	-0.02288	2.949	-0.4664	-1.808	-0.3742	-0.5105	-0.06448	0.007198	0.6453	0.08368	0.7117	0.6145	0.9491	0.08244	0.9172	0.9879	0.9959	0.9852	0.9987	1.487	-0.09442	-0.5068	0.3338	0.8777	0.02243	-0.02872	2.631	-1.9
2	0.989	0.991	SM d31:1	SM d31:1;lvl2=2;lvl3=0	SM d18:1_13:0			lipid	-0.2783	-4.758	5.374e-05	0.001517	-0.1836	-2.386	0.02405	0.1073	-0.2375	-0.00137	0.07261	-0.1301	0.118	0.04101	-3.105	-0.2581	0.7847	-0.9063	1.548	0.4841	0.004993	0.7986	0.4406	0.3742	0.1354	0.6329	0.07789	0.9573	0.9879	0.9598	0.7434	0.9987	-0.1627	-0.006289	0.1327	0.115	0.00772	-0.001572	-0.002198	-0.837	-0.3679
2	0.859	0.935	DG 34:2	DG 34:2;lvl2=1;lvl3=0	DG 16:1_18:1	C37H68O5		lipid	0.3082	4.75	5.487e-05	0.001517	0.2561	3.198	0.003419	0.03253	0.2231	0.001479	-0.105	0.01038	-0.1778	-0.1183	2.641	0.2522	-1.028	0.06546	-2.111	-1.263	0.01461	0.8031	0.3148	0.9484	0.04587	0.2191	0.1133	0.9573	0.9879	0.9967	0.5615	0.9987	0.4456	-0.0002436	0.01316	-0.02814	0.01034	-0.004199	0.008572	3.016	-0.01875
2	0.99	1	CerP d40:5	CerP d40:5;lvl2=1;lvl3=0	CerP d18:0_22:5			lipid	-0.4724	-4.743	5.594e-05	0.001517	-0.2647	-1.967	0.05911	0.1874	-0.4804	0.001177	-0.06754	-0.1394	0.007303	0.009457	-3.358	0.1186	-0.3903	-0.5192	0.05121	0.05968	0.002719	0.9067	0.6999	0.6086	0.9596	0.9529	0.07308	0.9778	0.9879	0.9959	0.9995	0.9987	-0.353	-0.00718	-0.104	-0.06568	-0.0136	-0.00366	-0.02227	-1.215	-0.281
2	0.512	1	PC 36:6	PC 36:6;lvl2=4;lvl3=0	PC 18:3_18:3	C44H76NO8P		lipid	-0.4289	-4.737	5.685e-05	0.001517	-0.444	-4.448	0.0001252	0.005709	-0.4029	0.009544	-0.02857	-0.2756	-0.01713	0.03028	-3.264	1.114	-0.1913	-1.19	-0.1393	0.2215	0.003415	0.2767	0.8499	0.2462	0.8905	0.8267	0.07308	0.7663	0.9879	0.8831	0.9995	0.9987	-0.1995	0.02372	0.005735	-0.02199	-0.1205	-0.006851	0.01427	-0.6198	0.8377
2	0.599	0.996	PC 33:4	PC 33:4;lvl2=1;lvl3=0	PC 11:0_22:4	C41H74NO8P		lipid	0.2254	4.675	6.749e-05	0.001709	0.1926	3.284	0.002752	0.02923	0.1767	-0.007548	-0.06127	0.1584	-0.02504	-0.03186	2.945	-1.813	-0.8444	1.407	-0.4187	-0.4795	0.007262	0.08285	0.4071	0.1728	0.6793	0.6361	0.08244	0.6268	0.9879	0.8441	0.9956	0.9987	0.1557	-0.02013	0.04638	0.1498	0.1519	0.005101	-0.002872	1.247	-1.833
2	0.9913	0.9949	ITIH2_HUMAN	ITIH2_HUMAN;lvl2=123;lvl3=0	Inter-alpha-trypsin inhibitor heavy chain H2	C48H76N14O18S1	P19823	protein	-0.1454	-4.669	6.855e-05	0.001709	-0.154	-4.561	9.2e-05	0.005591	-0.1555	0.003115	-0.05488	-0.05043	-0.01348	-0.03269	-3.626	1.047	-1.058	-0.6268	-0.3154	-0.6883	0.001416	0.3059	0.301	0.537	0.7553	0.4982	0.05533	0.7792	0.9879	0.9959	0.9957	0.9987	-0.2477	0.01943	-0.1133	-0.1609	-0.2252	-0.00154	0.006036	-4.357	3.885
2	0.992	0.993	SM d30:1	SM d30:1;lvl2=2;lvl3=0	SM d14:1_16:0	C35H71N2O6P		lipid	-0.3376	-4.653	7.159e-05	0.001709	-0.2376	-2.542	0.01683	0.08604	-0.2328	0.005101	0.1214	-0.01513	0.1337	0.1236	-2.4	0.7579	1.035	-0.08315	1.382	1.15	0.02488	0.4562	0.3114	0.9345	0.1802	0.2618	0.1497	0.8528	0.9879	0.9967	0.7932	0.9987	-0.1044	0.006681	0.08564	0.02511	0.04711	-0.002058	-0.004569	-0.3501	0.2547
2	0.609	0.86	PC 34:4	PC 34:4;lvl2=3;lvl3=0	PC 16:1_18:3	C42H76NO8P		lipid	-0.3322	-4.653	7.162e-05	0.001709	-0.3249	-3.986	0.0004363	0.00879	-0.3643	0.005201	-0.0478	-0.3936	-0.106	-0.009931	-4.018	0.8266	-0.4359	-2.314	-1.173	-0.09889	0.0005373	0.4169	0.667	0.02997	0.2529	0.9221	0.03458	0.8503	0.9879	0.7223	0.8294	0.9987	-0.3075	0.02406	-0.1882	-0.181	-0.116	-0.006566	0.01744	-1.274	1.133
2	0.997	0.997	PC 40:8	PC 40:8;lvl2=1;lvl3=0	PC 18:4_22:4	C48H80NO8P		lipid	-0.3289	-4.648	7.254e-05	0.001709	-0.3255	-4.057	0.0003606	0.008767	-0.3254	0.006774	-0.06471	-0.153	-0.05448	0.02666	-3.325	0.9976	-0.5467	-0.8333	-0.5585	0.246	0.002947	0.3289	0.5899	0.4133	0.5819	0.8079	0.07308	0.7942	0.9879	0.9835	0.9692	0.9987	-0.3588	0.03453	-0.1976	-0.3091	-0.3115	-0.005971	0.0206	-1.979	2.165
2	0.9973	1	PLSL_HUMAN	PLSL_HUMAN;lvl2=21;lvl3=0	Plastin-2	C194H295N55O59	P13796	protein	0.2566	4.636	7.489e-05	0.001709	0.242	3.759	0.000798	0.01247	0.2448	-0.001538	-0.01708	0.1195	-0.01677	-0.01366	3.115	-0.2819	-0.1797	0.8102	-0.2141	-0.157	0.004869	0.7805	0.859	0.4262	0.8324	0.8766	0.07789	0.9573	0.9879	0.9849	0.9957	0.9987	0.3037	0.000238	0.04916	-0.1105	-0.09468	-0.002148	0.01158	1.295	0.01154
2	1	1	A0A2R8Y4Z1_HUMAN	A0A2R8Y4Z1_HUMAN;lvl2=1;lvl3=0	Protein HEG homolog 1 (Fragment)	C78H131N23O26	A0A2R8Y4Z1	protein	-0.1758	-4.636	7.499e-05	0.001709	-0.1852	-4.491	0.0001114	0.005701	-0.1661	0.003579	-0.02482	-0.04688	0.001299	0.003048	-3.115	0.9673	-0.3847	-0.4685	0.02443	0.0516	0.004866	0.3435	0.704	0.6438	0.9807	0.9593	0.07789	0.8133	0.9879	0.9959	0.9995	0.9987	-0.3341	0.02603	-0.1806	-0.2249	-0.2549	-0.001893	0.00895	-6.469	5.731
2	1	1	Plasmanyl-PC O-38:7	Plasmanyl-PC O-38:7;lvl2=1;lvl3=0	Plasmanyl-PC O-16:0_22:7			lipid	-0.4042	-4.61	8.051e-05	0.001797	-0.4079	-4.156	0.0002761	0.008013	-0.219	0.005834	0.1391	0.4498	0.2156	0.262	-2.06	0.7906	1.081	2.254	2.034	2.225	0.05092	0.4372	0.2909	0.03401	0.05364	0.0362	0.2305	0.8528	0.9879	0.7223	0.5927	0.9987	-0.4024	-0.003044	0.06839	0.1039	0.1028	0.003521	-0.01165	-1.832	-0.1576
2	1	1	FBLN1_HUMAN	FBLN1_HUMAN;lvl2=8;lvl3=0	Fibulin-1	C52H86N14O16S2	P23142	protein	-0.295	-4.595	8.388e-05	0.001835	-0.2642	-3.459	0.001752	0.02061	-0.28	0.007869	-0.0003285	-0.03625	-0.0002466	-0.0621	-3.175	1.286	-0.00308	-0.2191	-0.002806	-0.6359	0.004222	0.2112	0.9976	0.8285	0.9978	0.5311	0.07789	0.7455	1	0.9967	0.9995	0.9987	-0.2395	0.02033	-0.04371	-0.09145	-0.229	0.0007686	0.004392	-1.044	1.007
2	0.626	1	Plasmenyl-PC P-38:6	Plasmenyl-PC P-38:6;lvl2=2;lvl3=0	Plasmenyl-PC P-16:0_22:6	C46H80NO7P		lipid	-0.3586	-4.551	9.467e-05	0.002001	-0.3564	-4.007	0.0004125	0.00879	-0.2053	0.007927	0.09743	0.383	0.159	0.196	-2.121	1.18	0.8322	2.109	1.648	1.828	0.04493	0.25	0.4139	0.04604	0.1129	0.08057	0.2143	0.7531	0.9879	0.7919	0.7191	0.9987	-0.2984	0.004316	0.04741	0.04806	0.0233	0.00373	-0.002078	-1.511	0.2485
2	0.9952	0.9926	LBP_HUMAN	LBP_HUMAN;lvl2=21;lvl3=0	Lipopolysaccharide-binding protein	C48H72N14O10	P18428	protein	0.4458	4.545	9.599e-05	0.002001	0.4493	4.093	0.0003272	0.008456	0.3533	0.006028	-0.1711	-0.159	-0.2214	-0.1068	2.631	0.6471	-1.053	-0.6313	-1.654	-0.718	0.01493	0.524	0.3031	0.5341	0.1117	0.48	0.1133	0.8752	0.9879	0.9959	0.7191	0.9987	0.8274	-0.0275	0.1083	0.1432	0.3782	-0.0003407	-0.0202	1.849	-0.6987
2	0.894	0.898	Plasmenyl-PE P-36:3	Plasmenyl-PE P-36:3;lvl2=2;lvl3=0	Plasmenyl-PE P-18:1_18:2	C41H76NO7P		lipid	-0.3619	-4.541	9.709e-05	0.002001	-0.3596	-3.998	0.0004221	0.00879	-0.3393	0.003908	0.07258	-0.09916	0.007089	-0.0123	-2.997	0.4974	0.5299	-0.4667	0.06281	-0.09807	0.006438	0.6236	0.6012	0.6451	0.9505	0.9227	0.08096	0.9133	0.9879	0.9959	0.9995	0.9987	-0.7595	0.004461	0.08462	-0.144	-0.1757	0.001247	-0.01066	-2.452	0.1637
2	1	1	Plasmanyl-PC O-35:4	Plasmanyl-PC O-35:4;lvl2=1;lvl3=0	Plasmanyl-PC O-20:0_15:4	C43H80NO7P		lipid	-2.212	-4.53	0.0001001	0.002001	-1.628	-2.638	0.01346	0.07632	-1.658	-0.03161	0.8586	1.556	0.9007	0.9993	-2.464	-0.6772	1.055	1.233	1.343	1.341	0.02163	0.505	0.3023	0.23	0.1923	0.193	0.1417	0.8728	0.9879	0.8831	0.8057	0.9987	-4.563	-0.01266	0.2219	-0.2862	0.1798	0.005297	-0.03574	-25.6	-0.8075
2	0.653	1	Plasmenyl-PC P-35:4	Plasmenyl-PC P-35:4;lvl2=1;lvl3=0	Plasmenyl-PC P-20:0_15:4			lipid	-0.7122	-4.526	0.0001013	0.002001	-0.5451	-2.767	0.0099	0.06189	-0.5114	-0.002572	0.3119	0.6332	0.1713	0.3608	-2.421	-0.1755	1.221	1.598	0.8137	1.542	0.02376	0.8622	0.2345	0.1238	0.4241	0.1367	0.1469	0.9636	0.9879	0.7983	0.9203	0.9987	-0.5347	0.02148	0.006228	-0.1093	0.03225	0.000628	0.01926	-1.687	0.7707
2	0.9997	0.9977	MYO9A_HUMAN	MYO9A_HUMAN;lvl2=1;lvl3=0	Unconventional myosin-IXa	C40H66N12O10	B2RTY4	protein	-0.1798	-4.518	0.0001035	0.002001	-0.1111	-2.133	0.0418	0.1529	-0.1812	-0.0007896	0.00454	0.008646	-0.007718	0.0104	-3.142	-0.1973	0.06508	0.07989	-0.1342	0.1628	0.004571	0.8453	0.9487	0.937	0.8944	0.8721	0.07789	0.9636	0.9943	0.9967	0.9995	0.9987	-0.218	0.01419	-0.1269	-0.2211	-0.1962	-0.001651	0.01339	-2.053	1.519
2	0.971	0.98	PE 40:5	PE 40:5;lvl2=1;lvl3=0	PE 18:0_22:5	C45H80NO8P		lipid	0.3801	4.515	0.0001042	0.002001	0.3705	3.861	0.0006085	0.01009	0.2068	-0.008119	-0.2234	-0.09006	-0.218	-0.1785	1.983	-1.122	-1.771	-0.4601	-2.097	-1.545	0.05946	0.2736	0.08988	0.6498	0.04722	0.136	0.2473	0.7636	0.9879	0.9959	0.5615	0.9987	0.273	-0.01816	-0.1829	-0.07309	0.02296	0.009502	-0.00408	1.155	-0.8734
2	0.993	0.997	PC 42:10	PC 42:10;lvl2=1;lvl3=0	PC 20:5_22:5	C50H80NO8P		lipid	-0.4471	-4.502	0.0001079	0.002015	-0.38	-3.164	0.003727	0.03342	-0.3632	0.005368	-0.04046	-0.007758	0.1079	0.1685	-2.706	0.5765	-0.2493	-0.03081	0.8064	1.133	0.01259	0.5698	0.8054	0.9757	0.4283	0.2687	0.1085	0.8806	0.9879	0.9968	0.9203	0.9987	-0.23	0.04879	-0.1664	-0.3273	-0.3819	-0.004937	0.03435	-1.402	3.381
2	1	1	EXT1_HUMAN	EXT1_HUMAN;lvl2=1;lvl3=0	Exostosin-1	C76H127N19O21	Q16394	protein	-0.2141	-4.5	0.0001087	0.002015	-0.1966	-3.522	0.001487	0.0187	-0.1968	0.01144	-0.05508	-0.06308	-0.07936	0.0091	-3.405	2.853	-0.7881	-0.5818	-1.378	0.1422	0.002427	0.008993	0.4387	0.5664	0.1815	0.8882	0.07176	0.4472	0.9879	0.9959	0.7943	0.9987	-0.3172	0.03071	-0.1919	-0.2759	-0.2437	-0.00181	0.01818	-2.515	2.768
2	1	1	HV404_HUMAN	HV404_HUMAN;lvl2=1;lvl3=0	Immunoglobulin heavy variable 4-4	C107H157N27O34	A0A075B6R2	protein	0.7959	4.461	0.0001209	0.00217	0.6438	2.941	0.006504	0.04877	0.7576	-0.01554	-0.1508	0.3325	0.1018	0.0441	3.054	-0.9029	-0.5026	0.7143	0.4115	0.1605	0.005624	0.376	0.62	0.4822	0.6845	0.8739	0.07789	0.8205	0.9879	0.99	0.9956	0.9987	0.08876	-0.07339	-0.4759	0.3218	0.3843	0.02512	-0.05868	0.1613	-1.517
2	0.9961	0.9934	CO9_HUMAN	CO9_HUMAN;lvl2=43;lvl3=0	Complement component C9	C42H67N9O14	P02748	protein	0.1538	4.461	0.000121	0.00217	0.1746	4.929	3.364e-05	0.004601	0.1018	-0.005607	-0.09387	-0.05913	-0.02679	-0.01717	2.393	-1.9	-1.824	-0.7408	-0.6319	-0.3645	0.02524	0.0701	0.08113	0.4663	0.5337	0.7188	0.1501	0.6156	0.9879	0.99	0.9582	0.9987	0.1616	-0.01271	-0.1099	0.008513	-0.00127	0.00133	-0.000387	1.312	-1.173
2	0.995	0.996	PC[OH] OH-40:4	PC[OH] OH-40:4;lvl2=1;lvl3=0	PC[OH] OH-14:1_26:3			lipid	-0.4197	-4.391	0.0001464	0.002545	-0.4341	-4.13	0.0002961	0.008176	-0.4141	-0.002561	-0.068	0.01574	0.003478	0.1036	-3.078	-0.2743	-0.4178	0.06235	0.02593	0.695	0.005323	0.7863	0.68	0.9508	0.9795	0.494	0.07789	0.9573	0.9879	0.9967	0.9995	0.9987	-0.6061	0.00586	-0.2925	-0.1562	-0.1863	-0.00239	-0.00414	-1.961	0.2156
2	1	1	GPNMB_HUMAN	GPNMB_HUMAN;lvl2=1;lvl3=0	Transmembrane glycoprotein NMB	C100H153N21O28S1	Q14956	protein	0.2324	4.39	0.0001466	0.002545	0.2508	4.432	0.0001308	0.005724	0.2039	-0.009572	-0.0117	-0.06014	-0.03579	0.09596	3.42	-2.314	-0.1622	-0.5377	-0.6023	1.453	0.002343	0.02994	0.8726	0.596	0.5529	0.1597	0.07176	0.5259	0.9879	0.9959	0.9621	0.9987	0.228	0.01595	-0.2446	-0.2599	-0.1196	-0.002619	0.02013	1.916	1.523
2	0.987	0.998	Cer[NS] d42:2	Cer[NS] d42:2;lvl2=2;lvl3=0	Cer[NS] d18:1_24:1			lipid	0.267	4.335	0.0001703	0.002901	0.2942	4.534	9.897e-05	0.005699	0.2067	-0.003255	0.04321	-0.01765	-0.1136	-0.1003	2.644	-0.6001	0.457	-0.1203	-1.458	-1.158	0.01449	0.5543	0.652	0.9053	0.1585	0.2587	0.1133	0.8793	0.9879	0.9967	0.748	0.9987	0.5406	-0.007837	0.1944	0.0132	-0.02825	-0.002473	-0.002249	2.987	-0.4923
2	0.997	0.997	PC 44:11	PC 44:11;lvl2=1;lvl3=0	PC 22:6_22:5			lipid	-0.4118	-4.327	0.000174	0.002901	-0.3611	-3.197	0.003427	0.03253	-0.3629	0.004555	-0.04888	0.024	0.01005	0.1397	-2.75	0.4975	-0.3063	0.09696	0.0764	0.9557	0.01139	0.6235	0.7621	0.9236	0.9398	0.3492	0.1013	0.9133	0.9879	0.9967	0.9995	0.9987	-0.09647	0.0358	-0.1255	-0.2296	-0.2395	-0.006272	0.01198	-0.3922	1.655
2	0.721	1	Plasmenyl-PC P-36:4	Plasmenyl-PC P-36:4;lvl2=3;lvl3=0	Plasmenyl-PC P-16:0_20:4	C44H80NO7P		lipid	-0.299	-4.325	0.000175	0.002901	-0.1744	-1.938	0.06276	0.1929	-0.2364	-0.0005553	0.03112	0.2882	0.1104	0.08033	-2.53	-0.08564	0.2753	1.644	1.185	0.776	0.01872	0.9325	0.7856	0.1139	0.248	0.4456	0.1304	0.987	0.9879	0.7961	0.8294	0.9987	-0.3534	0.004317	-0.03245	-0.01547	-0.05807	0.001292	0.007624	-3.202	0.4446
2	1	1	Plasmenyl-PC P-35:2	Plasmenyl-PC P-35:2;lvl2=1;lvl3=0	Plasmenyl-PC P-18:0_17:2	C43H82NO7P		lipid	-0.8664	-4.303	0.0001857	0.002988	-0.6097	-2.404	0.02306	0.1038	-0.5749	-0.00639	0.4037	0.9142	0.4745	0.3746	-2.151	-0.3447	1.249	1.824	1.781	1.266	0.04217	0.7335	0.2242	0.08125	0.08805	0.2183	0.2078	0.9412	0.9879	0.7961	0.6869	0.9987	-1.694	-0.0408	0.3292	0.2408	-0.1277	0.01342	-0.000403	-4.809	-1.317
2	0.946	0.969	DG 35:3	DG 35:3;lvl2=1;lvl3=0	DG 17:1_18:2	C38H68O5		lipid	0.3388	4.303	0.0001857	0.002988	0.2801	2.943	0.006472	0.04877	0.231	-0.001465	-0.1373	-0.01854	-0.2299	-0.0829	2.368	-0.2164	-1.164	-0.1013	-2.365	-0.7675	0.02665	0.8306	0.2563	0.9202	0.02687	0.4506	0.1576	0.9573	0.9879	0.9967	0.5354	0.9987	0.351	-0.004064	-0.01094	-0.09842	-0.02488	-0.004731	0.0153	1.697	-0.2233
2	1	0.1	Isoleucine	Isoleucine;lvl2=1;lvl3=0	Isoleucine	C6H13NO2		compound	0.2123	4.289	0.0001927	0.003055	0.2173	3.974	0.0004506	0.008803	0.2328	0.007091	0.06414	-0.01073	-0.07695	0.002047	3.71	1.628	0.845	-0.09111	-1.23	0.02946	0.001153	0.1171	0.4068	0.9282	0.2311	0.9768	0.05486	0.6778	0.9879	0.9967	0.8201	0.9987	0.4027	0.006875	0.1605	-0.02523	0.1379	-0.005984	0.007023	2.297	0.4459
2	0.646	0.995	DG 36:4	DG 36:4;lvl2=1;lvl3=0	DG 18:2_18:2	C39H68O5		lipid	0.3467	4.269	0.0002036	0.003168	0.2543	2.515	0.01794	0.08962	0.1955	-0.004462	-0.2186	-0.1117	-0.245	-0.1224	1.978	-0.6507	-1.828	-0.6023	-2.486	-1.118	0.05998	0.5217	0.08051	0.5529	0.0206	0.275	0.2486	0.8751	0.9879	0.9959	0.5175	0.9987	0.2203	0.0027	-0.3318	-0.2108	-0.1222	-0.004048	0.01673	1.234	0.1719
2	0.9946	0.9943	ITIH1_HUMAN	ITIH1_HUMAN;lvl2=132;lvl3=0	Inter-alpha-trypsin inhibitor heavy chain H1	C44H80N12O14	P19827	protein	-0.1166	-4.265	0.0002056	0.003168	-0.1006	-3.092	0.004465	0.03812	-0.1063	0.001146	-0.009722	-0.03959	0.009989	0.02579	-2.764	0.4296	-0.2091	-0.5488	0.2606	0.6056	0.01104	0.6715	0.8362	0.5884	0.7967	0.5507	0.09979	0.9218	0.9879	0.9959	0.9957	0.9987	-0.147	0.01771	-0.1679	-0.153	-0.1886	-0.001283	0.01127	-3.021	4.139
2	0.753	0.796	PC 37:3	PC 37:3;lvl2=2;lvl3=0	PC 17:0_20:3	C45H84NO8P		lipid	-0.2267	-4.236	0.0002226	0.003367	-0.1598	-2.382	0.02425	0.1074	-0.2627	-0.004574	-0.04975	-0.2527	-0.02644	0.03217	-3.874	-0.9719	-0.6064	-1.986	-0.3911	0.4283	0.0007688	0.3412	0.5502	0.05908	0.6993	0.6724	0.04206	0.8133	0.9879	0.7961	0.9957	0.9987	-0.1241	-0.01831	0.04871	0.1537	0.1104	-0.001191	0.003028	-0.8328	-1.396
2	0.996	0.9984	KAIN_HUMAN	KAIN_HUMAN;lvl2=52;lvl3=0	Kallistatin	C46H80N12O11	P29622	protein	-0.2143	-4.232	0.0002247	0.003367	-0.2385	-4.5	0.0001088	0.005701	-0.2252	0.00656	-0.08405	-0.03813	-0.08989	0.001269	-3.344	1.403	-1.031	-0.3017	-1.339	0.017	0.002818	0.1739	0.313	0.7656	0.1938	0.9866	0.07308	0.7222	0.9879	0.9959	0.8057	0.9988	-0.3453	0.02624	-0.3497	-0.2696	-0.1852	-0.005118	0.002584	-2.387	2.062
2	0.7241	0.9	Cellobiose	Cellobiose;lvl2=1;lvl3=0	Cellobiose	C12H22O11		compound2	-0.3639	-4.224	0.0002299	0.003398	-0.3968	-4.336	0.0001696	0.006338	-0.4071	0.005283	-0.1269	-0.2449	-0.03461	-0.0991	-3.41	0.6376	-0.8786	-1.093	-0.2907	-0.7493	0.002402	0.53	0.3887	0.2857	0.7739	0.4613	0.07176	0.8765	0.9879	0.9237	0.9957	0.9987	-0.5912	0.007361	0.06357	0.1174	-0.0507	-0.00455	0.001494	-1.68	0.2378
2	0.9957	0.9955	A0A0G2JPA8_HUMAN	A0A0G2JPA8_HUMAN;lvl2=24;lvl3=0	Alpha-2-antiplasmin	C52H84N16O17	A0A0G2JPA8	protein	0.1574	4.19	0.000252	0.003675	0.1215	2.641	0.01336	0.07615	0.1126	-0.006001	-0.05969	0.02397	0.0009133	-0.04601	2.306	-1.77	-1.01	0.2615	0.01875	-0.8503	0.0305	0.08991	0.323	0.7961	0.9852	0.4039	0.1702	0.6392	0.9879	0.9967	0.9995	0.9987	0.1978	-0.01099	0.003684	0.06256	0.04657	-0.002767	-0.02048	1.383	-0.8733
2	0.96	0.998	Cer[NS] d42:3	Cer[NS] d42:3;lvl2=2;lvl3=0	Cer[NS] d18:2_24:1			lipid	0.3971	4.144	0.0002851	0.004093	0.4562	4.649	7.235e-05	0.004947	0.2881	-0.01569	0.04176	0.1328	-0.04556	-0.1841	2.448	-1.922	0.2934	0.6013	-0.3885	-1.413	0.0224	0.06705	0.7719	0.5535	0.7012	0.1712	0.1425	0.6064	0.9879	0.9959	0.9957	0.9987	0.6017	-0.04044	0.3297	0.2646	-0.03363	0.001149	-0.00889	2.673	-2.043
2	0.914	1	Alkenyl-DG P-36:5	Alkenyl-DG P-36:5;lvl2=1;lvl3=0	Alkenyl-DG P-16:0_20:5			lipid	0.1613	4.14	0.000288	0.004093	0.1273	2.69	0.01192	0.07125	0.1124	-0.005075	-0.04533	0.09107	-0.06271	-0.035	2.346	-1.527	-0.7825	1.013	-1.314	-0.6599	0.02797	0.1404	0.4419	0.3214	0.2019	0.5159	0.1627	0.6936	0.9879	0.9367	0.8057	0.9987	0.06754	-0.01778	0.05464	0.07439	0.1407	0.003466	-0.006836	0.7809	-2.337
2	0.9713	0.6667	2-Hydroxybutyric Acid	2-Hydroxybutyric Acid;lvl2=1;lvl3=0	2-HYDROXYBUTYRIC ACID	C4H8O3		compound2	0.4124	4.127	0.0002987	0.004166	0.4426	4.127	0.000299	0.008176	0.454	-0.003697	0.1647	0.3246	-0.07066	0.1337	3.632	-0.4262	1.089	1.384	-0.5671	0.966	0.001396	0.6739	0.2872	0.1796	0.5761	0.3441	0.05533	0.9218	0.9879	0.8545	0.9667	0.9987	0.824	0.0298	0.03497	-0.3102	0.005713	-0.007722	0.03661	3.107	1.277
2	0.953	0.965	DG 36:3	DG 36:3;lvl2=1;lvl3=0	DG 18:2_18:1	C39H70O5		lipid	0.273	4.124	0.0003009	0.004166	0.2467	3.201	0.003397	0.03253	0.1603	-0.002081	-0.1506	-0.04755	-0.1804	-0.1281	1.875	-0.3507	-1.456	-0.2964	-2.117	-1.353	0.07356	0.729	0.1589	0.7696	0.04531	0.1892	0.2756	0.9394	0.9879	0.9959	0.5615	0.9987	0.3041	0.004329	-0.1297	-0.1365	-0.1283	-0.003907	0.01295	1.686	0.2729
2	0.9991	0.9978	HV551_HUMAN	HV551_HUMAN;lvl2=5;lvl3=0	Immunoglobulin heavy variable 5-51	C72H110N18O25	A0A0C4DH38	protein	0.2811	4.085	0.0003341	0.004531	0.2505	3.115	0.004221	0.03694	0.274	0.0004546	-0.006582	0.3099	-0.03527	-0.04805	3.027	0.07239	-0.06011	1.824	-0.3909	-0.4792	0.006	0.9429	0.9526	0.08112	0.6995	0.6363	0.07977	0.9875	0.9945	0.7961	0.9957	0.9987	0.2635	-0.02153	0.2348	0.08486	0.09673	-0.0007102	-0.03446	2.115	-1.964
2	1	1	HV434_HUMAN	HV434_HUMAN;lvl2=3;lvl3=0	Immunoglobulin heavy variable 4-34	C40H72N10O16	P06331	protein	0.2544	4.084	0.0003355	0.004531	0.1545	1.95	0.06127	0.1905	0.2383	0.004982	0.03165	0.01207	-0.1146	-0.05434	2.87	0.8648	0.3152	0.07747	-1.385	-0.5909	0.008645	0.3961	0.7554	0.9389	0.1794	0.5603	0.09094	0.8391	0.9879	0.9967	0.7932	0.9987	-0.01535	0.006092	-0.08003	-0.2286	-0.2323	0.001011	-0.003	-0.1155	0.5212
2	0.997	1	Plasmanyl-PC O-36:5	Plasmanyl-PC O-36:5;lvl2=1;lvl3=0	Plasmanyl-PC O-16:0_20:5	C44H80NO7P		lipid	-0.4749	-4.078	0.0003408	0.004547	-0.5104	-4.087	0.0003324	0.008456	-0.2366	0.01191	0.2229	0.4769	0.2478	0.2828	-1.614	1.171	1.257	1.734	1.696	1.742	0.1201	0.2534	0.2212	0.09627	0.1033	0.09489	0.3524	0.7531	0.9879	0.7961	0.7191	0.9987	-0.6126	0.04407	-0.04372	-0.2527	-0.3087	0.005642	0.02849	-2.152	1.76
2	0.788	0.788	PC 36:3	PC 36:3;lvl2=3;lvl3=0	PC 18:2_18:1	C38H73N2O6P		lipid	-0.1257	-4.072	0.0003468	0.004571	-0.1049	-2.852	0.008078	0.05371	-0.145	-0.0009865	-0.03377	-0.1903	-0.03764	0.03069	-4.2	-0.4118	-0.8087	-2.937	-1.094	0.8028	0.0003418	0.6843	0.427	0.007402	0.2853	0.4303	0.03031	0.9219	0.9879	0.5398	0.8432	0.9987	-0.1153	0.004572	-0.06827	-0.07276	-0.03945	-0.0008598	0.01062	-1.255	0.5659
2	0.72	0.877	PE 40:6	PE 40:6;lvl2=3;lvl3=0	PE 18:0_22:6	C45H78NO8P		lipid	0.3115	4.062	0.0003555	0.00463	0.3302	3.983	0.0004399	0.00879	0.3161	0.001603	-0.08014	0.3089	0.05281	-0.05839	3.21	0.2346	-0.6727	1.672	0.538	-0.5353	0.003883	0.8166	0.5078	0.1081	0.5958	0.5976	0.07586	0.9573	0.9879	0.7961	0.98	0.9987	0.5637	-0.001484	0.05649	0.201	-0.01162	0.007265	0.0194	2.011	-0.06017
2	0.801	0.999	Plasmanyl-PC O-32:1	Plasmanyl-PC O-32:1;lvl2=2;lvl3=0	Plasmanyl-PC O-16:0_16:1	C40H80NO7P		lipid	-0.2443	-4.054	0.0003639	0.004683	-0.1587	-2.095	0.04536	0.1606	-0.1242	-0.004972	0.1726	0.2492	0.2199	0.1852	-1.679	-0.9684	1.928	1.795	2.981	2.261	0.1067	0.3429	0.06623	0.08579	0.006676	0.03356	0.3364	0.8133	0.9879	0.7961	0.5117	0.9987	-0.334	-0.008243	0.1216	0.1297	0.1615	0.002281	-0.0003335	-1.977	-0.5545
2	0.739	0.828	PC 34:3	PC 34:3;lvl2=3;lvl3=0	PC 16:0_18:3	C36H69N2O6P		lipid	-0.2111	-4.01	0.0004096	0.00521	-0.239	-4.373	0.0001535	0.006338	-0.2555	0.003786	-0.08542	-0.3003	-0.09996	-0.03256	-3.831	0.8181	-1.059	-2.399	-1.504	-0.4408	0.000855	0.4217	0.3007	0.02493	0.1463	0.6635	0.04252	0.8528	0.9879	0.7223	0.7479	0.9987	-0.3396	0.01123	-0.1646	-0.1771	-0.1522	-0.003115	0.01344	-1.953	0.7341
2	0.551	0.904	PC 40:7	PC 40:7;lvl2=3;lvl3=0	PC 20:4_20:3	C48H82NO8P		lipid	-0.2225	-3.999	0.0004216	0.005301	-0.1713	-2.538	0.01701	0.08615	-0.23	0.002963	-0.06361	-0.1084	0.01989	-0.03782	-3.001	0.5572	-0.6862	-0.7536	0.2604	-0.4455	0.006378	0.5828	0.4995	0.4587	0.7969	0.6601	0.08096	0.889	0.9879	0.99	0.9957	0.9987	-0.2115	0.0102	0.0003661	-0.06742	-0.2218	-0.002014	0.008792	-1.325	0.7262
2	0.77	1	PE 36:4	PE 36:4;lvl2=4;lvl3=0	PE 18:2_18:2	C41H74NO8P		lipid	0.1699	3.979	0.000445	0.005532	0.1213	2.309	0.02854	0.1187	0.1199	-0.001617	-0.08552	0.06377	-0.08589	-0.04107	2.161	-0.4201	-1.274	0.6125	-1.553	-0.6684	0.04133	0.6783	0.2153	0.5462	0.1341	0.5106	0.2052	0.9218	0.9879	0.9959	0.7434	0.9987	-0.006889	-0.0004176	-0.08156	-0.06705	-0.03864	0.002721	0.008436	-0.05666	-0.03905
3			FA 25:2	FA 25:2;lvl2=0;lvl3=1		C25H46O2		lipid	-1.474	-3.972	0.0004531	0.00557	-1.742	-4.66	7.03e-05	0.004947	-1.425	0.01473	0.1205	-0.3969	0.06114	-0.1207	-2.675	0.3984	0.1871	-0.397	0.1151	-0.2046	0.01353	0.694	0.8533	0.695	0.9093	0.8397	0.1115	0.9281	0.9879	0.9959	0.9995	0.9987	-3.896	0.09377	-0.8911	-1.438	-2.449	0.02338	0.1504	-2.494	0.6825
2	0.807	0.807	PE-NMe2 36:3	PE-NMe2 36:3;lvl2=1;lvl3=0	PE-NMe2 18:2_18:1			lipid	-0.12	-3.933	0.0005022	0.006105	-0.09728	-2.67	0.01248	0.07416	-0.1382	-0.001025	-0.02017	-0.194	-0.04056	0.03033	-4.138	-0.4422	-0.4992	-3.095	-1.218	0.8199	0.0003993	0.6625	0.6224	0.00511	0.2355	0.4207	0.03118	0.9218	0.9879	0.4659	0.8256	0.9987	-0.1336	0.004522	-0.04818	-0.08382	-0.04424	7.181e-05	0.01068	-1.846	0.7107
2	0.998	1	Plasmanyl-PC O-34:4	Plasmanyl-PC O-34:4;lvl2=1;lvl3=0	Plasmanyl-PC O-16:0_18:4	C42H78NO7P		lipid	-1.722	-3.921	0.0005186	0.006235	-0.9727	-1.746	0.09179	0.2467	-1.339	-0.0321	0.7765	0.5646	0.7167	0.7266	-2.173	-0.7504	1.041	0.488	1.166	1.064	0.04035	0.4606	0.3085	0.6301	0.2555	0.2983	0.2035	0.8528	0.9879	0.9959	0.8294	0.9987	-1.01	0.05419	-0.2224	-0.5072	-0.3627	0.005947	0.04693	-2.328	1.42
2	0.995	0.996	PC 30:1	PC 30:1;lvl2=1;lvl3=0	PC 10:0_20:1	C32H65N2O6P		lipid	-0.4334	-3.905	0.0005422	0.006448	-0.418	-3.339	0.002392	0.02651	-0.3825	0.01105	0.01883	-0.4084	0.03672	0.042	-2.602	1.083	0.1059	-1.48	0.2505	0.2579	0.01595	0.2902	0.9166	0.1524	0.8044	0.7988	0.1164	0.7733	0.9933	0.8014	0.9957	0.9987	-0.1569	0.01208	0.107	0.07124	0.0366	-0.006818	-0.006022	-0.4362	0.3819
3			FA 22:4	FA 22:4;lvl2=0;lvl3=1		C22H36O2		lipid	0.4142	3.896	0.0005548	0.006458	0.3214	2.51	0.01812	0.08969	0.5137	0.008447	0.1686	0.3344	-0.04165	0.1333	3.684	0.873	0.9994	1.278	-0.2997	0.8631	0.00123	0.3917	0.328	0.2139	0.7671	0.397	0.05533	0.8391	0.9879	0.8798	0.9957	0.9987	0.6391	0.06674	-0.05142	-0.3309	-0.1611	-0.01245	0.04609	2.447	2.905
2	0.897	0.91	LysoPC 19:0	LysoPC 19:0;lvl2=2;lvl3=0	LysoPC 19:0	C27H56NO7P		lipid	-0.2086	-3.896	0.0005549	0.006458	-0.2351	-4.209	0.000239	0.007264	-0.2373	0.005878	-0.08537	-0.09146	-0.1187	-0.01958	-3.333	1.19	-0.9915	-0.6847	-1.673	-0.2483	0.00289	0.2462	0.3318	0.5004	0.1078	0.8061	0.07308	0.7523	0.9879	0.9911	0.7191	0.9987	-0.3136	0.01284	-0.04127	-0.1887	-0.1524	-0.003378	0.005923	-1.561	0.7265
2	0.648	0.948	TG 52:4	TG 52:4;lvl2=2;lvl3=0	TG 16:0_16:0_20:4	C55H98O6		lipid	0.5426	3.879	0.0005808	0.006677	0.5111	3.212	0.003307	0.03253	0.3021	-0.02987	-0.2503	-0.004417	0.01564	-0.3222	1.901	-2.709	-1.302	-0.01481	0.09871	-1.831	0.06993	0.01253	0.2059	0.9883	0.9222	0.08013	0.2691	0.4785	0.9879	0.998	0.9995	0.9987	-0.1564	0.00432	-0.6724	-0.4323	-1.052	0.00296	0.05952	-0.3538	0.1111
2	0.91	0.914	DG 34:1	DG 34:1;lvl2=1;lvl3=0	DG 16:0_18:1	C37H70O5		lipid	0.2412	3.875	0.0005874	0.006677	0.2651	4.02	0.000398	0.00879	0.2254	0.004008	-0.008054	0.1708	-0.06253	-0.08942	2.696	0.6909	-0.07965	1.089	-0.7504	-0.9658	0.01289	0.4965	0.9372	0.2876	0.4606	0.3442	0.1101	0.8656	0.9938	0.9237	0.9413	0.9987	0.5009	-0.006265	0.2834	0.1162	0.09285	-0.001462	-0.0006643	3.503	-0.4982
2	0.9958	0.993	A2AP_HUMAN	A2AP_HUMAN;lvl2=61;lvl3=0	Alpha-2-antiplasmin	C42H66N12O14	P08697	protein	0.1144	3.872	0.000592	0.006677	0.1082	3.226	0.003191	0.03253	0.08973	-0.005481	-0.01445	0.06842	0.0194	-0.03019	2.411	-2.122	-0.3209	0.9797	0.5229	-0.7323	0.02431	0.04479	0.7512	0.3374	0.6061	0.4714	0.1486	0.5713	0.9879	0.9367	0.9852	0.9987	0.1767	-0.01525	0.08265	0.1229	0.08618	-0.0008068	-0.01299	1.85	-1.816
2	0.9996	0.9999	LAMP1_HUMAN	LAMP1_HUMAN;lvl2=1;lvl3=0	Lysosome-associated membrane glycoprotein 1	C43H76N12O17	P11279	protein	-0.2219	-3.86	0.0006102	0.006812	-0.1639	-2.347	0.02623	0.1132	-0.3017	-0.0002959	-0.0342	-0.3359	-0.138	-0.09731	-4.314	-0.06099	-0.4043	-2.56	-1.98	-1.257	0.0002573	0.9519	0.6897	0.0175	0.05977	0.2215	0.02815	0.9922	0.9879	0.696	0.6307	0.9987	-0.3126	-0.0008956	-0.07133	-0.1766	-0.08678	-0.001654	0.001148	-1.525	-0.04966
2	0.904	0.095	NP-021018	NP-021018;lvl2=1;lvl3=0		C12H18O4		compound	-0.2975	-3.813	0.0006927	0.007569	-0.367	-4.8	4.788e-05	0.004947	-0.2851	0.006823	-0.07609	-0.1504	0.008273	0.005712	-2.635	0.9086	-0.5812	-0.7408	0.07669	0.04765	0.01481	0.373	0.5667	0.4663	0.9395	0.9624	0.1133	0.8205	0.9879	0.99	0.9995	0.9987	-0.4331	0.02437	-0.2152	-0.2617	-0.3557	-0.0007701	0.009548	-1.728	1.105
2	0.9974	0.9954	ICAM1_HUMAN	ICAM1_HUMAN;lvl2=6;lvl3=0	Intercellular adhesion molecule 1	C100H172N28O33	P05362	protein	0.4403	3.812	0.0006932	0.007569	0.3613	2.644	0.01328	0.07615	0.3247	-0.008121	-0.1304	-0.5289	-0.1046	-0.05007	2.12	-0.7643	-0.7038	-1.841	-0.6849	-0.2952	0.04498	0.4525	0.4886	0.07863	0.5003	0.7705	0.2143	0.8528	0.9879	0.7961	0.9524	0.9987	0.6337	-0.00854	-0.6068	-0.14	0.04034	-0.01122	-0.01734	2.167	-0.3321
2	0.987	1	SM d32:2	SM d32:2;lvl2=2;lvl3=0	SM d18:1_14:1	C37H73N2O6P		lipid	-0.1651	-3.809	0.0006988	0.007569	-0.1272	-2.446	0.02097	0.09929	-0.1727	-0.004519	-0.003328	-0.08813	0.04273	0.01728	-2.899	-1.093	-0.04617	-0.7882	0.7194	0.2618	0.008096	0.2857	0.9636	0.4386	0.4791	0.7958	0.08723	0.7706	0.9945	0.9877	0.9428	0.9987	-0.1375	-0.01178	0.08555	0.09278	0.01381	-0.001234	-0.0004647	-0.7032	-0.6851
2	0.9972	0.9959	AFAM_HUMAN	AFAM_HUMAN;lvl2=16;lvl3=0	Afamin	C45H60N10O13	P43652	protein	-0.2882	-3.8	0.000716	0.007679	-0.3222	-4.048	0.0003691	0.008779	-0.2972	0.009592	-0.08514	0.01877	-0.1167	-0.02245	-2.861	1.331	-0.6775	0.09626	-1.126	-0.195	0.008838	0.1964	0.5049	0.9241	0.2716	0.8471	0.09205	0.7284	0.9879	0.9967	0.8432	0.9987	-0.6191	0.07763	-0.789	-0.7775	-0.7904	0.002928	0.06479	-3.137	4.472
2	0.655	1	Plasmanyl-PC O-36:3	Plasmanyl-PC O-36:3;lvl2=2;lvl3=0	Plasmanyl-PC O-16:0_20:3	C44H84NO7P		lipid	-0.2205	-3.787	0.0007418	0.00782	-0.2234	-3.479	0.001666	0.02042	-0.124	0.0007734	0.1485	-0.003576	0.09457	0.1805	-1.647	0.148	1.631	-0.02531	1.26	2.164	0.1132	0.8836	0.1166	0.98	0.2203	0.04107	0.3447	0.9688	0.9879	0.9972	0.8201	0.9987	-0.4703	-0.002267	0.1535	-0.08962	-0.02792	0.003678	-0.0006525	-2.137	-0.1171
3			FA 25:8	FA 25:8;lvl2=0;lvl3=1		C25H34O2		lipid	0.4912	3.786	0.0007434	0.00782	0.3475	2.198	0.03641	0.1388	0.6207	-0.001996	0.335	0.4803	0.04468	0.2024	3.665	-0.1699	1.636	1.512	0.2647	1.079	0.001286	0.8666	0.1155	0.1442	0.7936	0.2917	0.05533	0.9641	0.9879	0.7983	0.9957	0.9987	1.175	0.02343	0.3737	0.002581	0.09403	-0.01297	0.0083	4.735	1.074
2	0.9999	0.9999	LYAM1_HUMAN	LYAM1_HUMAN;lvl2=2;lvl3=0	L-selectin	C52H72N12O12	P14151	protein	0.1275	3.774	0.0007676	0.007971	0.1053	2.645	0.01325	0.07615	0.1102	0.0009806	-0.02935	-0.1354	-0.06398	0.02123	2.637	0.3381	-0.5805	-1.726	-1.535	0.4586	0.01472	0.7384	0.5672	0.0978	0.1383	0.6508	0.1133	0.9414	0.9879	0.7961	0.7434	0.9987	0.129	0.003085	-0.01166	-0.08221	-0.03841	-0.001861	-0.004219	1.245	0.3385
2	0.81	0.998	PC 44:12	PC 44:12;lvl2=2;lvl3=0	PC 22:6_22:6	C52H80NO8P		lipid	-0.5346	-3.771	0.000774	0.007971	-0.4915	-3.032	0.005191	0.04238	-0.3721	0.008181	0.03785	0.1576	0.208	0.2567	-1.929	0.6112	0.1622	0.4355	1.082	1.201	0.06615	0.5471	0.8726	0.6672	0.2906	0.2418	0.2603	0.8793	0.9879	0.9959	0.8432	0.9987	-0.06049	0.05845	-0.1187	-0.2882	-0.3922	-0.005411	0.03443	-0.1937	2.128
2	1	1	LV140_HUMAN	LV140_HUMAN;lvl2=2;lvl3=0	Immunoglobulin lambda variable 1-40	C76H124N24O24	P01703	protein	0.2612	3.768	0.0007796	0.007971	0.2053	2.483	0.01929	0.09448	0.405	-0.0005026	0.1779	0.2234	0.1892	0.2383	4.566	-0.08166	1.658	1.342	2.14	2.425	0.0001375	0.9356	0.1109	0.1926	0.04318	0.02357	0.01671	0.9871	0.9879	0.8696	0.5615	0.9987	0.3689	-0.0108	0.3163	0.2418	0.3166	-0.001186	-0.004638	2.261	-0.7524
2	1	1	CATZ_HUMAN	CATZ_HUMAN;lvl2=1;lvl3=0	Cathepsin Z	C90H135N23O27	Q9UBR2	protein	0.3519	3.76	0.0007974	0.008078	0.3225	3.011	0.005467	0.04397	0.2553	-0.01921	-0.0445	-0.4173	0.07628	-0.04949	2.341	-2.539	-0.3374	-2.04	0.7017	-0.4098	0.02825	0.01834	0.7389	0.05303	0.4899	0.6858	0.163	0.4785	0.9879	0.7961	0.9491	0.9987	0.4686	-0.01172	-0.1875	-0.112	-0.2516	0.004476	-0.00389	2.601	-0.7398
2	0.9998	1	CO2_HUMAN	CO2_HUMAN;lvl2=14;lvl3=0	Complement C2	C51H90N16O18S1	P06681	protein	0.1509	3.754	0.0008104	0.008134	0.1858	4.693	6.426e-05	0.004947	0.1575	-0.007804	0.005333	0.1651	0.0403	0.08247	3.269	-2.334	0.09151	1.826	0.839	1.545	0.00337	0.02868	0.9279	0.08092	0.4101	0.1359	0.07308	0.5163	0.9938	0.7961	0.9203	0.9987	0.2351	0.00266	-0.06376	-0.091	-0.06156	0.001421	0.01646	2.195	0.2824
2	0.993	0.1	Theobromine	Theobromine;lvl2=1;lvl3=0	Theobromine	C7H8N4O2		compound	-1.093	-3.749	0.0008206	0.008161	-0.8952	-2.6	0.01472	0.07777	-1.013	0.06236	0.05247	-1.866	-0.2121	-0.2097	-3.29	2.919	0.1409	-3.229	-0.691	-0.6149	0.003207	0.00773	0.8892	0.00371	0.4965	0.5447	0.07308	0.4472	0.9879	0.451	0.9524	0.9987	-0.7686	0.07828	0.577	-0.1368	-0.1542	-0.02024	-0.01245	-0.711	0.8233
2	0.551	1	Plasmenyl-PC P-34:3	Plasmenyl-PC P-34:3;lvl2=1;lvl3=0	Plasmenyl-PC P-16:0_18:3	C42H78NO7P		lipid	-1.671	-3.743	0.0008331	0.008211	-0.9325	-1.665	0.107	0.2713	-1.271	-0.0252	0.6847	0.3443	0.7527	0.7449	-2.025	-0.5786	0.9017	0.2923	1.203	1.071	0.0546	0.5685	0.3766	0.7727	0.2413	0.2952	0.2361	0.8806	0.9879	0.9959	0.8276	0.9987	-1.55	0.08536	-0.4304	-0.6799	-0.8186	0.013	0.08508	-2.579	1.614
2	0.914	0.957	DG 38:4	DG 38:4;lvl2=1;lvl3=0	DG 18:2_20:2	C41H72O5		lipid	0.2234	3.722	0.0008813	0.008609	0.2372	3.661	0.001035	0.0151	0.1152	-0.005774	-0.1311	0.1621	-0.1442	-0.1341	1.697	-1.226	-1.597	1.273	-2.132	-1.785	0.1031	0.2325	0.124	0.2156	0.04391	0.08752	0.3345	0.7455	0.9879	0.88	0.5615	0.9987	0.2416	0.004034	-0.2281	-0.2073	-0.2235	0.00127	0.01452	2.297	0.436
2	0.9981	0.995	ATR_HUMAN	ATR_HUMAN;lvl2=1;lvl3=0	Serine/threonine-protein kinase ATR	C79H134N22O26	Q13535	protein	-0.1565	-3.716	0.0008938	0.008653	-0.0958	-1.837	0.07691	0.2203	-0.1516	-0.004959	0.07344	0.0326	0.0243	0.02158	-2.611	-1.231	1.046	0.2992	0.4198	0.3355	0.0156	0.2308	0.3066	0.7675	0.6785	0.7403	0.1146	0.7455	0.9879	0.9959	0.9956	0.9987	-0.1091	-0.006706	0.05403	-0.0274	-0.009836	-0.001664	-0.001643	-0.7406	-0.5175
2	0.715	0.997	SM d38:1	SM d38:1;lvl2=2;lvl3=0	SM d18:0_20:1	C43H87N2O6P		lipid	-0.2127	-3.705	0.0009201	0.00883	-0.1525	-2.195	0.03665	0.1388	-0.1302	0.00709	0.1409	-0.04068	0.05075	0.07661	-1.75	1.373	1.565	-0.2914	0.6842	0.9296	0.09353	0.1829	0.1312	0.7734	0.5007	0.3622	0.3198	0.7284	0.9879	0.9959	0.9524	0.9987	-0.1043	0.01562	0.1061	-0.08151	-0.007962	-0.0004447	0.002905	-0.4253	0.724
2	0.9999	1	CAMP_HUMAN	CAMP_HUMAN;lvl2=2;lvl3=0	Cathelicidin antimicrobial peptide	C60H88N14O13	P49913	protein	-0.1551	-3.658	0.001043	0.009786	-0.138	-2.827	0.00858	0.05587	-0.1488	-0.003181	0.06459	-0.1027	0.03285	0.01864	-2.568	-0.7915	0.9218	-0.9446	0.5689	0.2906	0.01719	0.4367	0.3662	0.3547	0.575	0.774	0.1229	0.8528	0.9879	0.9556	0.9667	0.9987	-0.1608	0.004286	0.1231	-0.03888	-0.1732	-4.576e-05	0.006803	-1.075	0.3259
2	0.834	0.963	PC 32:3	PC 32:3;lvl2=2;lvl3=0	PC 14:0_18:3	C34H65N2O6P		lipid	-0.4955	-3.657	0.001045	0.009786	-0.5516	-3.863	0.0006054	0.01009	-0.5455	0.01024	-0.1037	-0.7424	-0.1418	-0.03277	-3.114	0.8424	-0.4894	-2.259	-0.8122	-0.1689	0.004882	0.4082	0.6292	0.0337	0.425	0.8674	0.07789	0.8459	0.9879	0.7223	0.9203	0.9987	-0.7198	0.03921	-0.3966	-0.489	-0.5504	-0.004784	0.0318	-1.479	0.916
2	0.996	0.997	PC 42:11	PC 42:11;lvl2=1;lvl3=0	PC 20:5_22:6	C50H78NO8P		lipid	-0.6204	-3.657	0.001047	0.009786	-0.7778	-4.7	6.291e-05	0.004947	-0.6905	0.0142	-0.2986	-0.008311	-0.1533	-0.1588	-2.896	0.8585	-1.035	-0.01858	-0.6448	-0.6014	0.008146	0.3995	0.3113	0.9853	0.5254	0.5535	0.08723	0.8391	0.9879	0.998	0.9566	0.9987	-1.024	0.05438	-0.7777	-0.4817	-0.5445	-0.005225	0.01529	-1.769	1.068
2	0.9905	0.9947	APOA1_HUMAN	APOA1_HUMAN;lvl2=273;lvl3=0	Apolipoprotein A-I	C44H81N13O12	P02647	protein	-0.121	-3.648	0.00107	0.009924	-0.1172	-3.157	0.003791	0.03372	-0.0596	0.005925	0.02198	0.0506	0.03534	0.09037	-1.51	2.163	0.4602	0.6831	0.8982	2.067	0.1447	0.04116	0.6497	0.5014	0.3784	0.05017	0.3879	0.5713	0.9879	0.9911	0.9012	0.9987	-0.05323	0.007846	0.03991	0.007926	0.04722	-7.75e-05	0.008294	-0.6632	1.111
2	0.9999	1	PTGDS_HUMAN	PTGDS_HUMAN;lvl2=4;lvl3=0	Prostaglandin-H2 D-isomerase	C36H60N10O11S1	P41222	protein	-0.2188	-3.628	0.001127	0.01036	-0.2326	-3.578	0.001285	0.01674	-0.1613	-0.001912	0.09159	-0.1404	0.1268	0.09679	-2.055	-0.3512	0.9647	-0.9532	1.62	1.113	0.05142	0.7287	0.3447	0.3504	0.1188	0.277	0.2307	0.9394	0.9879	0.9511	0.7226	0.9987	-0.1237	0.001853	0.1145	0.03023	-0.02249	0.002772	0.004472	-0.8317	0.1416
2	0.976	0.099	Lactamide	Lactamide;lvl2=1;lvl3=0	Lactamide	C3H7NO2		compound	-0.1538	-3.623	0.001142	0.01041	-0.1272	-2.558	0.01622	0.08401	-0.1698	0.008972	-0.09426	-0.1772	-0.06358	-0.05475	-3.26	2.482	-1.496	-1.813	-1.224	-0.9489	0.003443	0.02079	0.1483	0.08297	0.2332	0.3525	0.07308	0.4785	0.9879	0.7961	0.8202	0.9987	0.00026	0.0007426	-0.02847	0.1175	0.1521	-0.00333	-0.0103	0.002957	0.09603
2	0.996	0.996	PC 29:0	PC 29:0;lvl2=1;lvl3=0	PC 10:0_19:0	C37H74NO8P		lipid	-0.4046	-3.606	0.001196	0.01082	-0.3592	-2.785	0.009486	0.05998	-0.3079	0.005411	0.1484	-0.4302	0.222	0.04945	-2.33	0.5903	0.9288	-1.735	1.686	0.3379	0.02892	0.5607	0.3626	0.09604	0.1053	0.7385	0.1648	0.8793	0.9879	0.7961	0.7191	0.9987	-0.08704	-0.006773	0.3255	0.3161	0.08829	-0.003566	-0.01405	-0.268	-0.2371
2	1	1	LCAP_HUMAN	LCAP_HUMAN;lvl2=1;lvl3=0	Leucyl-cystinyl aminopeptidase	C100H170N28O26	Q9UIQ6	protein	-0.6294	-3.587	0.001256	0.01126	-0.6512	-3.403	0.002027	0.0231	-0.4416	0.01214	0.01035	-0.09495	0.25	0.3115	-1.891	0.7492	0.03664	-0.2166	1.074	1.204	0.07132	0.4613	0.9711	0.8304	0.294	0.2408	0.2709	0.8528	0.9951	0.9967	0.8432	0.9987	-0.8645	0.08559	-0.4812	-0.3357	-0.8089	0.01209	0.06539	-1.857	2.09
2	0.9999	0.9999	PIGR_HUMAN	PIGR_HUMAN;lvl2=3;lvl3=0	Polymeric immunoglobulin receptor	C87H144N26O30S1	P01833	protein	0.469	3.572	0.001305	0.01152	0.4356	2.928	0.0067	0.04953	0.1777	-0.02156	-0.3299	-0.3233	-0.2229	-0.3162	1.115	-1.951	-1.712	-1.082	-1.403	-1.792	0.2762	0.06338	0.1003	0.2906	0.1738	0.08627	0.5421	0.6064	0.9879	0.9237	0.7858	0.9987	0.879	-0.05218	0.1196	0.1651	0.1558	-0.01119	-0.04865	2.349	-1.585
2	0.992	0.9951	HV374_HUMAN	HV374_HUMAN;lvl2=4;lvl3=0	Immunoglobulin heavy variable 3-74	C38H61N11O9	A0A0B4J1X5	protein	0.1809	3.572	0.001305	0.01152	0.1648	2.856	0.007995	0.05366	0.1776	0.0004069	0.01308	-0.01211	-0.02999	0.003419	2.435	0.08041	0.1483	-0.08851	-0.4126	0.04234	0.02305	0.9366	0.8834	0.9302	0.6837	0.9666	0.1441	0.9871	0.9879	0.9967	0.9956	0.9987	0.002496	0.004352	0.007758	-0.2119	-0.1351	-0.0001887	-0.005223	0.01278	0.2533
2	0.785	0.971	LysoPI 20:3	LysoPI 20:3;lvl2=1;lvl3=0	LysoPI 20:3	C29H51O12P		lipid	-0.5059	-3.567	0.001324	0.01159	-0.5561	-3.693	0.0009502	0.01413	-0.3537	0.01926	0.2326	-0.2626	-0.04903	0.2322	-1.988	1.56	1.081	-0.7866	-0.2765	1.179	0.05885	0.1324	0.2911	0.4396	0.7847	0.2506	0.2466	0.6936	0.9879	0.9877	0.9957	0.9987	-0.2507	0.004805	0.1827	0.2505	0.6059	-0.009798	-0.007527	-0.476	0.1037
2	0.9962	0.9983	VTNC_HUMAN	VTNC_HUMAN;lvl2=46;lvl3=0	Vitronectin	C178H279N53O49S2	P04004	protein	0.1131	3.558	0.001355	0.01169	0.1043	2.891	0.00734	0.05165	0.1093	-0.001296	0.004722	-0.06698	-0.01512	0.02928	2.495	-0.4262	0.0891	-0.8147	-0.3462	0.6034	0.0202	0.6739	0.9298	0.4236	0.7323	0.5522	0.1373	0.9218	0.9938	0.9849	0.9957	0.9987	0.2412	-0.0002928	0.05697	0.07455	0.1286	-0.002857	0.006543	1.802	-0.02487
2	0.9995	0.9998	KV315_HUMAN	KV315_HUMAN;lvl2=2;lvl3=0	Immunoglobulin kappa variable 3-15	C45H76N12O13	P01624	protein	0.2804	3.558	0.001357	0.01169	0.2216	2.384	0.02412	0.1073	0.3064	0.003809	0.06842	0.1212	0.02116	-0.0454	2.767	0.4957	0.5107	0.583	0.1916	-0.3701	0.01098	0.6248	0.6144	0.5655	0.8497	0.7147	0.09979	0.9138	0.9879	0.9959	0.9957	0.9987	0.1001	0.007845	-0.143	-0.05526	-0.1981	-0.003215	-0.009876	0.3031	0.2701
2	0.923	0.641	Acetyl-Carnitine	Acetyl-Carnitine;lvl2=1;lvl3=0		C9H17NO4		compound	0.3079	3.541	0.001418	0.01212	0.3341	3.598	0.00122	0.01645	0.3429	-0.003166	0.1587	0.1525	-0.05282	0.1133	3.043	-0.4049	1.164	0.7212	-0.4702	0.9078	0.005781	0.6893	0.2562	0.478	0.6427	0.3734	0.07906	0.9247	0.9879	0.99	0.9956	0.9987	0.9517	-0.004321	0.5499	0.06997	0.3981	-0.01084	0.00213	5.375	-0.2774
2	0.794	0.794	PE-NMe2 34:3	PE-NMe2 34:3;lvl2=1;lvl3=0	PE-NMe2 16:1_18:2			lipid	-0.1727	-3.536	0.001434	0.01216	-0.197	-3.872	0.0005912	0.01009	-0.2158	0.003219	-0.06555	-0.2776	-0.1012	-0.03352	-3.502	0.7529	-0.8795	-2.401	-1.648	-0.4911	0.00192	0.4592	0.3882	0.02482	0.1129	0.628	0.06564	0.8528	0.9879	0.7223	0.7191	0.9987	-0.3369	0.01598	-0.1647	-0.2299	-0.2135	-0.002387	0.01691	-2.351	1.267
2	0.993	0.9954	CAH2_HUMAN	CAH2_HUMAN;lvl2=14;lvl3=0	Carbonic anhydrase 2	C55H90N16O21	P00918	protein	-0.3826	-3.533	0.001447	0.01218	-0.4566	-4.153	0.0002783	0.008013	-0.263	0.02469	-0.007353	0.086	0.02119	0.04436	-1.948	2.636	-0.04502	0.3395	0.1574	0.2966	0.06376	0.01478	0.9645	0.7373	0.8763	0.7694	0.2564	0.4785	0.9945	0.9959	0.9986	0.9987	-0.2187	0.0516	0.1615	-0.1964	-0.2249	-0.007094	0.02029	-0.7124	1.911
2	1	1	Plasmanyl-PC O-35:3	Plasmanyl-PC O-35:3;lvl2=1;lvl3=0	Plasmanyl-PC O-20:0_15:3			lipid	-0.719	-3.511	0.001533	0.01277	-0.4823	-1.948	0.06146	0.1905	-0.4973	-0.01293	0.2079	0.8751	0.463	0.3504	-1.829	-0.6854	0.6322	1.715	1.708	1.163	0.08039	0.4999	0.5335	0.09974	0.1011	0.2566	0.2865	0.8668	0.9879	0.7961	0.7191	0.9987	-1.418	-0.05708	0.4	0.4672	0.09528	0.01144	-0.009988	-4.021	-1.84
2	0.721	0.77	PE-NMe2 37:3	PE-NMe2 37:3;lvl2=1;lvl3=0	PE-NMe2 17:0_20:3			lipid	-0.1916	-3.509	0.001541	0.01277	-0.1396	-2.142	0.04103	0.1511	-0.2207	-0.005148	-0.04693	-0.2356	0.006638	0.03169	-3.123	-1.05	-0.549	-1.777	0.09424	0.4048	0.004776	0.3047	0.5883	0.08886	0.9257	0.6893	0.07789	0.7792	0.9879	0.7961	0.9995	0.9987	-0.1128	-0.01815	0.0764	0.1888	0.0795	0.0001203	0.009928	-1.039	-1.901
2	0.711	0.998	PC 28:0	PC 28:0;lvl2=2;lvl3=0	PC 14:0_14:0	C36H72NO8P		lipid	-0.5476	-3.48	0.00166	0.01365	-0.5559	-3.219	0.003241	0.03253	-0.4038	0.01277	0.236	-0.4636	0.1251	0.1611	-1.951	0.8889	0.9422	-1.193	0.6064	0.7027	0.06337	0.3833	0.3559	0.2448	0.5502	0.4893	0.2564	0.8303	0.9879	0.8831	0.9621	0.9987	-0.3382	0.02481	0.008024	-0.06535	-0.1097	-0.001358	-0.01222	-0.484	0.4037
2	0.721	0.907	TG 52:3	TG 52:3;lvl2=1;lvl3=0	TG 16:0_18:2_18:1	C55H100O6		lipid	0.4546	3.47	0.001706	0.01393	0.4596	3.191	0.003482	0.03256	0.3132	-0.02129	-0.1751	0.1116	0.09547	-0.2153	1.938	-1.898	-0.8954	0.3681	0.5925	-1.203	0.06504	0.07034	0.3798	0.7162	0.5593	0.2413	0.2578	0.6156	0.9879	0.9959	0.9621	0.9987	-0.2124	0.01379	-0.4803	-0.3603	-0.879	0.0006203	0.05849	-0.4313	0.3184
2	0.9928	0.9965	A0A087X0M8_HUMAN	A0A087X0M8_HUMAN;lvl2=12;lvl3=0	Neural cell adhesion molecule L1-like protein	C124H186N32O36S1	A0A087X0M8	protein	-0.1984	-3.46	0.001749	0.01409	-0.2297	-3.867	0.0005989	0.01009	-0.1311	0.006612	0.05947	0.0142	0.007067	0.1124	-1.717	1.249	0.6442	0.09918	0.0929	1.33	0.09935	0.2244	0.5258	0.9219	0.9268	0.1965	0.3294	0.7455	0.9879	0.9967	0.9995	0.9987	-0.4015	0.04027	-0.2589	-0.4111	-0.361	-0.001417	0.03026	-2.071	2.361
2	0.996	0.996	SM d42:3	SM d42:3;lvl2=2;lvl3=0	SM d18:2_24:1	C47H91N2O6P		lipid	0.1816	3.457	0.001764	0.01409	0.2109	3.885	0.000571	0.01009	0.17	-0.01107	0.09028	0.1926	0.05115	-0.008824	2.691	-2.524	1.181	1.624	0.8121	-0.1261	0.01304	0.01896	0.2496	0.118	0.4251	0.9008	0.1106	0.4785	0.9879	0.7961	0.9203	0.9987	0.08999	-0.03294	0.2628	0.2221	0.1301	0.00531	-0.01422	0.7639	-3.179
2	0.9999	1	NGAL_HUMAN	NGAL_HUMAN;lvl2=1;lvl3=0	Neutrophil gelatinase-associated lipocalin	C65H107N17O22	P80188	protein	-0.513	-3.456	0.001768	0.01409	-0.5493	-3.444	0.001825	0.02124	-0.4867	-0.002514	0.1003	0.269	-0.03584	0.07057	-2.307	-0.1718	0.3931	0.6797	-0.1704	0.302	0.0304	0.8651	0.6979	0.5035	0.8662	0.7653	0.1702	0.9638	0.9879	0.9911	0.9986	0.9987	-0.6609	0.01327	0.4797	-0.001963	0.2224	-0.01736	-0.000235	-1.293	0.2952
3			FA 27:8	FA 27:8;lvl2=0;lvl3=1		C27H38O2		lipid	0.1642	3.453	0.001779	0.01409	0.1216	2.156	0.03983	0.1472	0.2689	0.0002211	0.167	0.2739	0.1118	0.1464	4.644	0.05504	2.384	2.521	1.938	2.283	0.0001131	0.9566	0.02577	0.01908	0.06502	0.03197	0.01547	0.9922	0.9879	0.696	0.6438	0.9987	0.3114	0.003315	0.1905	0.1735	0.2529	-0.002253	0.0009179	4.226	0.5114
2	0.997	0.997	PAPP1_HUMAN	PAPP1_HUMAN;lvl2=24;lvl3=0	Pappalysin-1	C48H77N11O16	Q13219	protein	-0.6775	-3.451	0.00179	0.01409	-0.8423	-4.324	0.0001753	0.006338	-0.5839	0.008378	-0.1859	0.3459	0.1537	0.1499	-2.163	0.4472	-0.5691	0.6829	0.5711	0.5014	0.04121	0.6589	0.5748	0.5015	0.5734	0.6208	0.2052	0.9218	0.9879	0.9911	0.9667	0.9987	-1.868	0.05812	-0.5163	-0.5895	-1.08	0.008563	0.05944	-3.519	1.245
2	0.696	0.725	PC 37:2	PC 37:2;lvl2=1;lvl3=0	PC 18:2_19:0	C39H77N2O6P		lipid	-0.1418	-3.421	0.001936	0.01505	-0.1484	-3.299	0.002644	0.02864	-0.1734	0.0002324	-0.01879	-0.1767	-0.03828	-0.04989	-3.054	0.05899	-0.2736	-1.658	-0.6764	-0.7933	0.005625	0.9535	0.7868	0.1109	0.5055	0.4357	0.07789	0.9922	0.9879	0.7961	0.9524	0.9987	-0.3335	-0.00209	0.01672	-0.1021	-0.1832	0.001149	-0.0003281	-1.757	-0.1252
2	1	1	ICOSL_HUMAN	ICOSL_HUMAN;lvl2=1;lvl3=0	IC	C51H85N13O15	O75144	protein	-0.2806	-3.42	0.00194	0.01505	-0.2002	-2.048	0.05006	0.1696	-0.2838	-0.0003233	0.03385	0.04597	-0.08945	0.05154	-2.524	-0.04143	0.2488	0.2178	-0.7979	0.4138	0.01897	0.9673	0.8057	0.8295	0.4331	0.6829	0.1314	0.9937	0.9879	0.9967	0.9218	0.9987	-0.4165	0.03611	0.03974	-0.4806	-0.3928	-0.000104	0.01079	-4.603	4.538
2	0.662	0.998	PC 30:0	PC 30:0;lvl2=2;lvl3=0	PC 14:0_16:0	C38H76NO8P		lipid	-0.3016	-3.412	0.001981	0.01527	-0.3025	-3.108	0.004296	0.0373	-0.2297	0.01109	0.08994	-0.2746	0.07239	0.01974	-2.034	1.415	0.6582	-1.296	0.6429	0.1578	0.05368	0.1704	0.5169	0.208	0.5266	0.876	0.2351	0.7167	0.9879	0.8724	0.9566	0.9987	-0.2029	0.01083	0.08855	-0.001816	-0.09333	-0.0003791	-0.002039	-0.5548	0.3366
2	0.9903	0.9998	TRFE_HUMAN	TRFE_HUMAN;lvl2=292;lvl3=0	Serotransferrin	C146H232N42O48S2	P02787	protein	-0.1455	-3.403	0.002026	0.0155	-0.1737	-3.984	0.000438	0.00879	-0.131	-0.0001064	0.04327	0.03516	0.04062	-0.01551	-2.177	-0.02547	0.5944	0.3114	0.6772	-0.2327	0.03996	0.9799	0.5581	0.7583	0.505	0.8181	0.2035	0.9967	0.9879	0.9959	0.9524	0.9987	-0.2568	0.01315	-0.0697	-0.0863	-0.2106	-0.001102	0.005919	-2.359	1.373
2	0.855	0.865	TG 52:5	TG 52:5;lvl2=1;lvl3=0	TG 16:1_18:2_18:2	C55H96O6		lipid	0.4964	3.383	0.002133	0.01616	0.4699	2.857	0.007982	0.05366	0.2512	-0.0337	-0.2911	-0.1113	0.0362	-0.254	1.496	-2.892	-1.433	-0.3533	0.2163	-1.366	0.1482	0.008217	0.1653	0.7271	0.8307	0.1853	0.3955	0.4472	0.9879	0.9959	0.9957	0.9987	-0.1283	-0.01963	-0.5346	-0.1879	-0.683	0.0003092	0.03705	-0.3822	-0.6647
2	0.743	0.755	DG 35:2	DG 35:2;lvl2=1;lvl3=0	DG 17:1_18:1	C37[13]CH70O5		lipid	0.2344	3.382	0.002141	0.01616	0.2497	3.345	0.002356	0.02651	0.15	0.001436	-0.1103	0.1262	-0.1438	-0.1648	1.667	0.2301	-1.014	0.7475	-1.603	-1.654	0.109	0.8201	0.3212	0.4623	0.1226	0.1117	0.3374	0.9573	0.9879	0.99	0.7289	0.9987	0.4081	-0.01428	0.2861	0.1277	0.07065	-0.004564	-0.001445	2.048	-0.8146
2	1	1	APOF_HUMAN	APOF_HUMAN;lvl2=8;lvl3=0	Apolipoprotein F	C75H116N20O25	Q13790	protein	-0.2243	-3.379	0.002158	0.01617	-0.1349	-1.674	0.1053	0.2689	-0.2545	-0.005041	-0.07454	-0.0131	0.00207	0.01143	-2.716	-0.7755	-0.6578	-0.07451	0.02217	0.1102	0.01231	0.446	0.5172	0.9412	0.9825	0.9132	0.107	0.8528	0.9879	0.9967	0.9995	0.9987	-0.6707	-0.01321	-0.2245	-0.05452	0.05186	0.002397	-0.001138	-3.407	-0.7628
2	0.996	0.996	PC[OH] OH-43:6	PC[OH] OH-43:6;lvl2=1;lvl3=0	PC[OH] OH-17:2_26:4			lipid	0.2554	3.362	0.002251	0.01675	0.1656	1.812	0.08069	0.2299	0.1564	0.003393	-0.2406	-0.09296	-0.2029	-0.07254	1.621	0.507	-2.062	-0.5137	-2.111	-0.6791	0.1185	0.617	0.05069	0.6124	0.04585	0.5039	0.3506	0.9097	0.9879	0.9959	0.5615	0.9987	0.251	-0.01666	0.009932	0.1383	0.1314	0.005316	0.003226	1.659	-1.251
2	1	1	CETP_HUMAN	CETP_HUMAN;lvl2=1;lvl3=0	Cholesteryl ester transfer protein	C77H127N19O23	P11597	protein	-0.9216	-3.356	0.002286	0.0169	-0.9487	-3.168	0.003691	0.03338	-0.822	-0.01954	0.3286	0.4084	0.3083	0.1221	-2.107	-0.7219	0.6963	0.5579	0.7925	0.2826	0.04625	0.4776	0.4932	0.5823	0.4361	0.78	0.2162	0.8641	0.9879	0.9959	0.9232	0.9987	-0.4829	0.01308	0.2741	0.03626	0.1083	-0.01206	0.03079	-1.191	0.3667
3			FA 20:4	FA 20:4;lvl2=0;lvl3=1		C20H32O2		lipid	0.2352	3.347	0.002339	0.01717	0.18	2.181	0.03772	0.142	0.2364	0.007757	0.004529	0.1676	-0.1224	-0.03071	2.589	1.224	0.04101	0.9781	-1.345	-0.3036	0.01642	0.2332	0.9676	0.3382	0.1919	0.7641	0.119	0.7455	0.9949	0.9367	0.8057	0.9987	0.2083	0.05079	-0.1969	-0.4508	-0.3486	-0.007215	0.03504	0.9643	2.673
2	0.998	1	SM d44:3	SM d44:3;lvl2=1;lvl3=0	SM d18:1_26:2			lipid	0.2931	3.333	0.002424	0.01768	0.2718	2.745	0.01045	0.06456	0.3662	-0.004208	0.2291	0.5154	0.1301	-0.007944	3.519	-0.5827	1.82	2.639	1.254	-0.06893	0.001843	0.5657	0.08183	0.01465	0.2224	0.9456	0.06503	0.8794	0.9879	0.696	0.8201	0.9987	0.07634	0.001584	0.1536	0.04515	-0.1771	0.005033	0.01742	0.2062	0.04864
2	1	1	IGLC2_HUMAN	IGLC2_HUMAN;lvl2=8;lvl3=0	Immunoglobulin lambda constant 2	C102H156N22O27S1	P0DOY2	protein	0.1373	3.282	0.002767	0.01992	0.1226	2.582	0.01534	0.0803	0.1132	0.005927	0.02208	0.003693	-0.1444	-0.06387	2.637	1.989	0.425	0.04583	-3.372	-1.343	0.01473	0.0587	0.6748	0.9638	0.002629	0.1924	0.1133	0.595	0.9879	0.9968	0.4109	0.9987	0.08602	0.0039	0.1783	-0.1191	-0.02968	-0.0009737	-0.007135	1.45	0.7474
2	0.9995	0.9994	VGFR3_HUMAN	VGFR3_HUMAN;lvl2=1;lvl3=0	Vascular endothelial growth factor receptor 3	C48H83N15O14	P35916	protein	-0.2833	-3.279	0.002786	0.01992	-0.255	-2.605	0.01456	0.07756	-0.2252	-0.004148	0.0441	0.2234	0.2117	0.0219	-2.041	-0.5419	0.3304	1.079	1.925	0.1792	0.05286	0.5931	0.7441	0.2918	0.06667	0.8594	0.2332	0.8967	0.9879	0.9237	0.6438	0.9987	-0.5944	0.02478	-0.009559	-0.1036	-0.492	0.009293	0.0324	-2.377	1.127
2	0.9919	0.9961	PCYOX_HUMAN	PCYOX_HUMAN;lvl2=20;lvl3=0	Prenylcysteine oxidase 1	C82H125N21O21S3	Q9UHG3	protein	-0.1915	-3.277	0.002801	0.01992	-0.2071	-3.312	0.002558	0.02799	-0.2401	0.003046	-0.2104	-0.1552	-0.06304	-0.01507	-3.301	0.6036	-2.392	-1.138	-0.8695	-0.1871	0.003124	0.552	0.02533	0.267	0.3935	0.8532	0.07308	0.8793	0.9879	0.9033	0.9058	0.9987	-0.2523	0.01374	-0.3585	-0.2029	-0.2424	0.001033	0.001992	-1.013	0.6275
2	0.999	1	SM d40:1	SM d40:1;lvl2=1;lvl3=0	SM d18:0_22:1	C45H91N2O6P		lipid	-0.1621	-3.277	0.002804	0.01992	-0.1501	-2.696	0.01173	0.07053	-0.08834	0.008169	0.1109	-0.07616	0.01855	0.08195	-1.458	1.943	1.514	-0.67	0.3073	1.221	0.1583	0.0643	0.1437	0.5095	0.7614	0.2343	0.4094	0.6064	0.9879	0.9959	0.9957	0.9987	-0.09252	0.01445	0.06685	-0.06484	0.03255	-0.0001884	0.0005846	-0.4156	0.7378
2	0.995	0.996	PC 30:2	PC 30:2;lvl2=1;lvl3=0	PC 10:0_20:2	C32H63N2O6P		lipid	-0.6271	-3.27	0.002853	0.02014	-0.6473	-3.1	0.004378	0.03771	-0.5491	0.0144	0.1655	-0.5848	-0.06201	0.126	-2.115	0.7996	0.5271	-1.201	-0.2396	0.4381	0.04545	0.4321	0.6032	0.2421	0.8127	0.6654	0.2143	0.8528	0.9879	0.8831	0.9957	0.9987	-0.6275	0.04933	-0.4215	-0.4678	-0.4135	-0.004817	0.001835	-0.8136	0.7271
2	0.996	0.996	PC 33:2	PC 33:2;lvl2=1;lvl3=0	PC 11:0_22:2	C35H69N2O6P		lipid	-0.1602	-3.265	0.002884	0.02023	-0.1601	-2.967	0.006092	0.0476	-0.1832	0.002646	0.00776	-0.3761	-0.03708	-0.04047	-3.32	0.6911	0.1163	-3.633	-0.6741	-0.6622	0.002986	0.4964	0.9084	0.001392	0.5069	0.5144	0.07308	0.8656	0.9901	0.2559	0.9524	0.9987	-0.238	0.007079	-0.06651	-0.05661	-0.1179	-0.003334	0.01074	-1.797	0.6076
2	0.917	1	Plasmenyl-PC P-36:2	Plasmenyl-PC P-36:2;lvl2=2;lvl3=0	Plasmenyl-PC P-18:0_18:2	C44H84NO7P		lipid	-0.2447	-3.252	0.002981	0.02077	-0.1836	-2.082	0.04658	0.1633	-0.1128	0.0009166	0.1675	0.2251	0.185	0.1784	-1.124	0.1317	1.38	1.196	1.85	1.605	0.2724	0.8964	0.1808	0.244	0.07718	0.1221	0.5421	0.9748	0.9879	0.8831	0.6603	0.9987	-0.3582	-0.007915	0.1126	0.008587	-0.01211	0.003398	-0.01696	-1.549	-0.3892
2	0.8258	0.8571	PE 38:5	PE 38:5;lvl2=3;lvl3=0	PE 38:5	C43H76NO8P		compound2	0.1291	3.242	0.003059	0.02118	0.1098	2.408	0.02289	0.1035	0.04349	-0.002143	-0.1173	-0.1016	-0.1241	-0.08809	0.8899	-0.6318	-1.984	-1.108	-2.548	-1.627	0.3827	0.5337	0.05934	0.2793	0.01798	0.1173	0.663	0.8765	0.9879	0.9108	0.5175	0.9987	0.06389	-0.00691	-0.01648	0.008464	0.04773	-5.018e-05	0.0004364	0.6686	-0.8222
2	0.997	0.997	PC[OH] OH-38:4	PC[OH] OH-38:4;lvl2=1;lvl3=0	PC[OH] OH-14:1_24:3			lipid	-0.9066	-3.231	0.003147	0.02165	-1.047	-3.584	0.001265	0.01668	-0.8998	-0.03893	0.1537	0.2219	0.3279	0.196	-2.306	-1.438	0.3256	0.303	0.8429	0.4534	0.03049	0.164	0.7477	0.7646	0.408	0.6545	0.1702	0.712	0.9879	0.9959	0.9203	0.9987	-0.5993	-0.003404	-0.3032	0.02334	-0.05183	-0.0008219	-0.01308	-1.79	-0.1156
2	0.9974	0.9474	Cortisone	Cortisone;lvl2=1;lvl3=0	Cortisone	C21H28O5		compound2	-0.4501	-3.219	0.003248	0.02221	-0.3916	-2.457	0.02045	0.09777	-0.5341	-0.005949	0.04856	-0.2323	-0.1848	-0.04749	-2.793	-0.4484	0.21	-0.6476	-0.9698	-0.2242	0.01032	0.658	0.8356	0.5237	0.3423	0.8245	0.09979	0.9218	0.9879	0.9959	0.881	0.9987	-0.7749	0.1307	-0.7537	-1.472	-1.535	0.001166	0.1243	-1.763	3.38
3			FA 24:2	FA 24:2;lvl2=0;lvl3=1		C24H44O2		lipid	0.2258	3.215	0.003275	0.02225	0.2098	2.664	0.01267	0.07453	0.2599	-0.004189	0.09803	0.1894	-0.01781	0.1258	2.852	-0.6625	0.8893	1.108	-0.1961	1.246	0.009019	0.5142	0.3831	0.2794	0.8463	0.2252	0.09222	0.8751	0.9879	0.9108	0.9957	0.9987	0.2464	0.0279	-0.1069	-0.3196	-0.1831	-0.003347	0.03579	1.721	2.216
2	0.9933	1	A1AT_HUMAN	A1AT_HUMAN;lvl2=257;lvl3=0	Alpha-1-antitrypsin	C158H241N39O50S2	P01009	protein	0.09458	3.211	0.00331	0.02236	0.07124	2.069	0.04793	0.1659	0.08813	0.004002	-0.05526	-0.07074	-0.002915	-0.03964	2.327	1.523	-1.206	-0.9954	-0.07721	-0.9449	0.02915	0.1414	0.24	0.3299	0.9391	0.3545	0.1652	0.6936	0.9879	0.9367	0.9995	0.9987	0.1066	-0.0005337	0.0313	-0.01449	-0.05823	0.001522	-0.0006358	1.635	-0.09306
2	0.997	0.997	PC 38:7	PC 38:7;lvl2=1;lvl3=0	PC 16:1_22:6	C46H78NO8P		lipid	-0.2098	-3.204	0.00337	0.02262	-0.2184	-3.076	0.004656	0.03888	-0.2412	0.005388	-0.1037	-0.1932	-0.05895	-0.0536	-2.647	0.852	-0.9404	-1.13	-0.6488	-0.531	0.0144	0.403	0.3568	0.2703	0.5229	0.6005	0.1133	0.8391	0.9879	0.9043	0.9566	0.9987	-0.01667	0.01278	-0.02241	0.001328	-0.0803	-0.007405	0.01053	-0.09378	0.8171
2	0.999	1	SM d39:1	SM d39:1;lvl2=1;lvl3=0	SM d19:0_20:1	C44H89N2O6P		lipid	-1.046	-3.193	0.003466	0.02312	-0.2645	-0.6489	0.5217	0.7125	-0.9678	0.0004564	0.2813	-0.322	0.08392	0.08832	-2.052	0.01395	0.4932	-0.3639	0.1785	0.1691	0.05169	0.989	0.6265	0.7192	0.8599	0.8672	0.2307	0.9981	0.9879	0.9959	0.9957	0.9987	0.2385	0.008593	0.3705	0.06666	0.2579	-0.006506	-0.004014	0.4697	0.1924
2	0.869	0.093	Stearamide	Stearamide;lvl2=1;lvl3=0	Stearamide	C18H37NO		compound	0.1306	3.186	0.003527	0.02338	0.0969	2.02	0.05299	0.1757	0.206	0.005262	0.09783	0.1985	0.03305	0.08438	4.11	1.513	1.614	2.111	0.6617	1.52	0.0004275	0.1438	0.1202	0.04585	0.5147	0.1421	0.03118	0.6936	0.9879	0.7919	0.9566	0.9987	0.3507	0.02057	0.09661	-0.06136	-0.00763	-0.003077	0.01748	3.869	2.58
2	1	1	MMP9_HUMAN	MMP9_HUMAN;lvl2=2;lvl3=0	Matrix metalloproteinase-9	C98H152N28O24	P14780	protein	-0.642	-3.179	0.00359	0.02366	-0.8044	-3.981	0.0004419	0.00879	-0.5496	0.02731	0.1757	0.02027	-0.08644	-0.1105	-1.99	1.425	0.5261	0.03912	-0.314	-0.3612	0.05857	0.1675	0.6038	0.9691	0.7563	0.7212	0.2465	0.716	0.9879	0.9968	0.9957	0.9987	-2.047	0.08756	-0.1734	-0.8344	-0.7968	-0.005367	0.06623	-2.987	1.452
2	0.846	0.85	PE-NMe 34:1	PE-NMe 34:1;lvl2=1;lvl3=0	PE-NMe 16:0_18:1	C40H78NO8P		lipid	0.3383	3.173	0.003648	0.0239	0.279	2.276	0.03066	0.1229	0.2225	-0.002245	-0.0682	-0.3325	-0.1738	-0.1517	1.518	-0.2209	-0.3848	-1.209	-1.19	-0.9348	0.1425	0.8272	0.7039	0.2389	0.2462	0.3596	0.3876	0.9573	0.9879	0.8831	0.8294	0.9987	0.6453	-0.03273	0.7026	0.3812	0.4184	-0.002405	-0.00667	2.298	-1.325
2	0.944	0.999	SM d42:5	SM d42:5;lvl2=2;lvl3=0	SM d18:1_24:4			lipid	0.4433	3.166	0.00371	0.02416	0.5258	3.647	0.001074	0.01546	0.2298	-0.03264	-0.191	0.09851	-0.01265	-0.1973	1.381	-2.828	-0.9494	0.3156	-0.07632	-1.071	0.1805	0.009537	0.3523	0.7551	0.9398	0.2953	0.4377	0.4536	0.9879	0.9959	0.9995	0.9987	0.2614	-0.04702	-0.1292	0.1818	-0.1478	0.006552	0.0003812	0.4702	-0.9619
2	0.9589	0.75	4-Hydroxyproline	4-Hydroxyproline;lvl2=1;lvl3=0	TRANS-4-HYDROXYPROLINE	C5H9NO3		compound2	-0.2307	-3.162	0.003746	0.02425	-0.2695	-3.562	0.001342	0.01727	-0.1916	0.01011	0.002573	0.2473	-0.05983	0.007941	-2.004	1.523	0.02224	1.379	-0.6277	0.07498	0.05698	0.1413	0.9824	0.1813	0.5364	0.9409	0.2435	0.6936	0.997	0.8586	0.9588	0.9987	-0.2309	0.005311	0.1128	-0.01986	0.05645	-0.005915	-0.01259	-0.6946	0.1816
2	0.989	0.998	PC 44:10	PC 44:10;lvl2=1;lvl3=0	PC 22:6_22:4	C52H84NO8P		lipid	-0.1888	-3.159	0.003779	0.02432	-0.1241	-1.75	0.09108	0.2464	-0.1955	-0.001302	-0.09672	-0.004686	0.002154	0.05743	-2.396	-0.23	-0.9799	-0.0306	0.02648	0.6354	0.0251	0.8201	0.3373	0.9758	0.9791	0.5314	0.1501	0.9573	0.9879	0.9968	0.9995	0.9987	-0.0281	0.01894	-0.2321	-0.1624	-0.1884	-0.002409	0.006399	-0.1613	1.236
2	0.9999	1	K2C5_HUMAN	K2C5_HUMAN;lvl2=1;lvl3=0	Keratin, type II cytoskeletal 5	C60H99N17O22	P13647	protein	-0.2827	-3.151	0.003849	0.02462	-0.3012	-3.12	0.004171	0.0368	-0.2998	0.01254	-0.1198	-0.4417	-0.06622	-0.05358	-2.618	1.579	-0.865	-2.055	-0.58	-0.4224	0.01537	0.1281	0.396	0.05137	0.5675	0.6766	0.1144	0.6936	0.9879	0.7961	0.9641	0.9987	-0.2907	0.04473	-0.4659	-0.3876	-0.422	0.000924	0.01967	-0.8395	1.469
2	0.9924	0.993	ITIH3_HUMAN	ITIH3_HUMAN;lvl2=69;lvl3=0	Inter-alpha-trypsin inhibitor heavy chain H3	C71H115N23O21	Q06033	protein	0.196	3.148	0.003887	0.0247	0.1601	2.235	0.03357	0.1316	0.1907	-0.0001054	-0.09292	-0.07349	0.006606	0.04801	2.22	-0.01768	-0.8943	-0.456	0.07715	0.5046	0.03659	0.986	0.3804	0.6527	0.9392	0.6187	0.1934	0.9967	0.9879	0.9959	0.9995	0.9987	0.03069	0.00984	-0.1355	-0.2375	-0.1282	0.005088	0.004706	0.2482	0.9048
2	0.994	0.995	SM d42:4	SM d42:4;lvl2=2;lvl3=0	SM d18:0_24:4			lipid	0.2602	3.146	0.003906	0.0247	0.2958	3.406	0.002012	0.0231	0.1554	-0.02102	-0.03254	0.153	-0.0006788	-0.07906	1.618	-3.156	-0.2802	0.8491	-0.007093	-0.7434	0.1192	0.004423	0.7818	0.4046	0.9944	0.4647	0.3506	0.4472	0.9879	0.9822	0.9995	0.9987	0.1777	-0.04432	0.07435	0.2424	0.1055	0.004635	-0.01237	0.6987	-1.982
3			FA 26:2	FA 26:2;lvl2=0;lvl3=1		C26H48O2		lipid	-0.3472	-3.111	0.00426	0.02678	-0.4475	-4.057	0.0003601	0.008767	-0.3857	0.0005448	0.05331	-0.6011	-0.06018	-0.03785	-2.675	0.05446	0.3057	-2.222	-0.4187	-0.237	0.01352	0.957	0.7626	0.0364	0.6793	0.8148	0.1115	0.9922	0.9879	0.7223	0.9956	0.9987	-0.8217	-0.01353	-0.2212	-0.2663	-0.2991	0.006708	-0.004242	-2.164	-0.4052
2	0.823	0.831	PE 34:1	PE 34:1;lvl2=2;lvl3=0	PE 16:0_18:1	C39H76NO8P		lipid	0.2143	3.101	0.004372	0.02726	0.14	1.711	0.09811	0.2577	0.162	0.003033	-0.05162	0.03547	-0.1037	-0.1263	1.69	0.4558	-0.4451	0.1971	-1.085	-1.189	0.1046	0.6528	0.6604	0.8454	0.289	0.2466	0.3345	0.9218	0.9879	0.9967	0.8432	0.9987	0.1107	-0.008657	0.2201	0.0726	0.07617	0.004406	-0.00571	0.7599	-0.6755
2	0.997	0.997	PC 41:6	PC 41:6;lvl2=1;lvl3=0	PC 17:2_24:4	C49H86NO8P		lipid	-0.2527	-3.1	0.004385	0.02726	-0.2835	-3.293	0.002686	0.02881	-0.2849	0.006433	-0.1088	-0.01236	-0.1132	-0.04633	-2.481	0.8072	-0.7832	-0.05734	-0.9883	-0.3642	0.02087	0.4278	0.4415	0.9548	0.3333	0.7191	0.1394	0.8528	0.9879	0.9967	0.874	0.9987	-0.2446	0.006079	0.07539	-0.02559	-0.04659	-0.003444	-0.01092	-0.8206	0.2319
2	1	1	Plasmanyl-PC O-42:7	Plasmanyl-PC O-42:7;lvl2=1;lvl3=0	Plasmanyl-PC O-20:0_22:7			lipid	-0.4441	-3.091	0.00448	0.02769	-0.357	-2.159	0.03959	0.1468	-0.3157	-0.01745	0.1211	0.3138	0.392	0.2736	-1.688	-1.345	0.5355	0.8944	2.103	1.321	0.1049	0.1918	0.5974	0.3803	0.04659	0.1994	0.3345	0.7284	0.9879	0.9598	0.5615	0.9987	-0.06603	-0.03684	0.1752	0.3982	0.4379	0.007127	-0.02627	-0.6751	-4.283
2	0.9969	0.994	CNTN1_HUMAN	CNTN1_HUMAN;lvl2=7;lvl3=0	Contactin-1	C45H65N9O11	Q12860	protein	-0.243	-3.088	0.004516	0.02775	-0.2692	-3.222	0.003217	0.03253	-0.2333	0.002988	-0.01524	0.1562	0.04109	-0.06701	-2.143	0.3955	-0.1157	0.7643	0.3785	-0.5556	0.04295	0.6961	0.9089	0.4525	0.7085	0.5839	0.2107	0.9292	0.9901	0.99	0.9957	0.9987	-0.4431	0.02028	-0.14	-0.05302	-0.3988	0.01037	0.02733	-1.584	0.8245
2	0.9995	0.9951	CATD_HUMAN	CATD_HUMAN;lvl2=4;lvl3=0	Cathepsin D	C87H140N20O27	P07339	protein	0.3179	3.078	0.004628	0.02823	0.2263	1.872	0.0717	0.2109	0.416	0.01294	0.09629	0.1609	-0.02055	0.1108	2.959	1.326	0.5663	0.6101	-0.1466	0.7115	0.007029	0.1977	0.5767	0.5478	0.8847	0.4839	0.08244	0.7284	0.9879	0.9959	0.9988	0.9987	0.9462	0.04955	-0.03711	-0.1585	-0.1264	0.003026	0.01483	2.486	1.48
2	0.9921	0.9906	VTDB_HUMAN	VTDB_HUMAN;lvl2=40;lvl3=0	Vitamin D-binding protein	C28H52N8O11	P02774	protein	0.1081	3.077	0.004644	0.02823	0.1056	2.72	0.0111	0.06744	0.06925	0.002184	0.0002884	-0.07655	-0.06552	-0.1131	1.589	0.7223	0.005471	-0.9361	-1.508	-2.344	0.1257	0.4774	0.9957	0.3589	0.1451	0.02809	0.3603	0.8641	1	0.9578	0.7454	0.9987	0.1572	0.004137	-0.01007	-0.06828	-0.1573	-0.001293	0.002739	1.464	0.438
2	0.993	0.996	SHBG_HUMAN	SHBG_HUMAN;lvl2=32;lvl3=0	Sex hormone-binding globulin	C89H143N25O32	P04278	protein	-0.2182	-3.068	0.004746	0.02869	-0.1596	-1.925	0.06449	0.1954	-0.1925	0.001645	-0.02434	-0.037	0.03554	0.06287	-1.899	0.2339	-0.1986	-0.1945	0.3518	0.56	0.07011	0.8171	0.8443	0.8475	0.7282	0.5809	0.2691	0.9573	0.9879	0.9967	0.9957	0.9987	-0.3502	0.0285	-0.1736	-0.2263	-0.3364	-0.003983	0.01251	-1.236	1.144
2	1	1	HBM_HUMAN	HBM_HUMAN;lvl2=1;lvl3=0	Hemoglobin subunit mu	C71H122N20O19	Q6B0K9	protein	-0.1529	-3.064	0.004791	0.0288	-0.1294	-2.276	0.03068	0.1229	-0.131	-0.002733	0.006793	-0.02948	0.1031	0.02938	-1.972	-0.593	0.08456	-0.2365	1.558	0.3995	0.06071	0.559	0.9333	0.8151	0.1329	0.6932	0.2497	0.8793	0.9938	0.9967	0.7434	0.9987	-0.09993	-0.004577	0.02799	0.1018	0.07007	-0.003586	-0.01262	-0.5832	-0.3037
2	0.9988	0.9997	APOC1_HUMAN	APOC1_HUMAN;lvl2=23;lvl3=0	Apolipoprotein C-I	C45H69N11O18	P02654	protein	-0.1631	-3.059	0.00485	0.029	-0.168	-2.896	0.007247	0.05165	-0.1618	-0.004943	0.02296	0.05558	0.04655	0.01503	-2.132	-0.9385	0.2501	0.3903	0.6153	0.1788	0.04395	0.3577	0.8047	0.6999	0.5444	0.8596	0.2128	0.8205	0.9879	0.9959	0.9606	0.9987	-0.2111	-0.001859	0.01343	-0.06683	-0.1787	-0.0008928	0.009393	-1.183	-0.1184
2	1	1	KVD33_HUMAN	KVD33_HUMAN;lvl2=2;lvl3=0	Immunoglobulin kappa variable 1D-33	C77H126N20O26	P01593	protein	0.1462	3.057	0.004881	0.02902	0.1086	1.954	0.0608	0.1905	0.152	-0.006567	0.03596	0.1985	0.03961	0.03404	2.4	-1.494	0.4693	1.67	0.6272	0.4851	0.02491	0.1488	0.6433	0.1085	0.5367	0.6322	0.1497	0.7016	0.9879	0.7961	0.9588	0.9987	-0.0395	0.0008185	-0.01579	-0.1767	-0.2085	0.007489	0.007272	-0.4225	0.09953
2	0.924	0.994	DG 36:2	DG 36:2;lvl2=1;lvl3=0	DG 18:1_18:1	C39H72O5		lipid	0.18	3.054	0.004913	0.02905	0.224	3.762	0.0007927	0.01247	0.1421	0.001029	-0.05683	0.1196	-0.04163	-0.1089	1.771	0.1848	-0.5854	0.794	-0.5204	-1.225	0.08987	0.855	0.564	0.4353	0.6078	0.2331	0.3141	0.9636	0.9879	0.9877	0.9852	0.9987	0.351	-0.007083	0.221	0.0959	0.0279	-0.001858	-0.00369	2.318	-0.5318
2	0.9999	1	TPIS_HUMAN	TPIS_HUMAN;lvl2=3;lvl3=0	Triosephosphate isomerase	C67H119N19O22	P60174	protein	-0.4846	-3.045	0.005018	0.02946	-0.6385	-4.099	0.0003225	0.008456	-0.3771	0.03812	-0.1008	0.1351	0.01653	-0.1644	-2.02	2.943	-0.4464	0.3858	0.08886	-0.7949	0.05518	0.007303	0.6595	0.7032	0.93	0.4348	0.2377	0.4472	0.9879	0.9959	0.9995	0.9987	-1.09	0.05959	-0.08957	-0.3129	-0.5537	-0.003842	0.02255	-3.452	2.146
2	0.9995	1	ACON_HUMAN	ACON_HUMAN;lvl2=1;lvl3=0	Aconitate hydratase, mitochondrial	C47H78N12O13	Q99798	protein	-0.1729	-3.042	0.005056	0.02946	-0.1657	-2.63	0.01372	0.07653	-0.2134	0.001587	-0.09662	-0.3102	-0.0691	-0.002591	-2.944	0.3155	-1.102	-2.281	-0.9564	-0.03227	0.007279	0.7552	0.2818	0.03216	0.3488	0.9745	0.08244	0.9494	0.9879	0.7223	0.8863	0.9987	-0.2795	0.03811	-0.3568	-0.4419	-0.3939	-0.002911	0.01814	-1.384	2.145
2	0.935	0.996	PG 36:3	PG 36:3;lvl2=1;lvl3=0	PG 18:2_18:1	C42H77O10P		lipid	0.2512	3.041	0.005072	0.02946	0.2485	2.735	0.01069	0.06572	0.1448	-0.002377	-0.1477	0.2511	-0.1858	-0.1442	1.44	-0.3407	-1.214	1.331	-1.854	-1.295	0.1633	0.7365	0.2369	0.1963	0.07662	0.2082	0.4164	0.9412	0.9879	0.8696	0.6603	0.9987	0.249	-0.02601	-0.05288	-0.02479	-0.01354	0.005382	-0.01662	1.725	-2.049
2	0.988	0.996	PC 37:9	PC 37:9;lvl2=1;lvl3=0	PC 10:1_27:8			lipid	0.1414	3.04	0.005089	0.02946	0.1537	3.089	0.004497	0.03812	0.1411	-0.0008481	-0.01312	0.1486	0.04001	-0.04358	2.279	-0.1974	-0.1751	1.279	0.6482	-0.6355	0.0323	0.8453	0.8625	0.2137	0.5233	0.5314	0.1773	0.9636	0.9879	0.8798	0.9566	0.9987	0.1451	-0.007193	0.03384	0.1207	-0.01372	0.007372	0.0044	0.8431	-0.4753
2	0.668	0.713	PE-NMe 36:4	PE-NMe 36:4;lvl2=1;lvl3=0	PE-NMe 16:0_20:4			lipid	0.1407	3.036	0.005139	0.02959	0.1593	3.264	0.002891	0.03041	0.1182	-0.005016	0.01141	0.03532	0.02584	-0.04744	1.858	-1.137	0.1483	0.296	0.4075	-0.6734	0.07605	0.2674	0.8834	0.7699	0.6874	0.5074	0.2769	0.7616	0.9879	0.9959	0.9956	0.9987	-0.08638	0.01085	-0.1376	-0.1525	-0.2997	0.005777	0.01482	-0.5446	0.7778
2	0.791	0.845	DG 38:3	DG 38:3;lvl2=1;lvl3=0	DG 18:2_20:1	C41H74O5		lipid	0.226	3.028	0.005237	0.03	0.2679	3.471	0.001699	0.02042	0.07354	-0.004454	-0.1771	-0.009051	-0.2049	-0.2127	0.798	-0.6966	-1.589	-0.05234	-2.23	-2.084	0.4331	0.493	0.1258	0.9587	0.03578	0.04847	0.6967	0.8656	0.9879	0.9967	0.5467	0.9987	0.1759	0.009899	-0.2546	-0.276	-0.3682	1.073e-05	0.01669	0.9248	0.5919
2	0.894	1	Plasmenyl-PC P-36:5	Plasmenyl-PC P-36:5;lvl2=2;lvl3=0	Plasmenyl-PC P-16:0_20:5	C44H78NO7P		lipid	-0.7047	-3.014	0.00543	0.03094	-0.8383	-3.471	0.001698	0.02042	-0.4867	-0.0007996	0.3245	0.7003	0.2643	0.2877	-1.477	-0.03497	0.8139	1.132	0.8045	0.788	0.1533	0.9724	0.424	0.2692	0.4294	0.4387	0.4022	0.9967	0.9879	0.9033	0.9203	0.9987	-0.3236	0.002732	0.3314	0.2227	0.1842	-0.002194	-0.01642	-0.6524	0.06262
2	0.9992	0.9958	HV315_HUMAN	HV315_HUMAN;lvl2=4;lvl3=0	Immunoglobulin heavy variable 3-15	C64H103N17O25	A0A0B4J1V0	protein	0.2178	3.005	0.005545	0.03143	0.1156	1.333	0.1933	0.3881	0.1772	-0.006347	0.002417	0.113	-0.01562	-0.0633	1.756	-0.9061	0.0198	0.5967	-0.1552	-0.5661	0.09241	0.3743	0.9844	0.5566	0.878	0.5768	0.3174	0.8205	0.9971	0.9959	0.9986	0.9987	-0.0009048	0.01258	-0.0388	-0.2061	-0.2895	0.0006743	0.01038	-0.003731	0.5898
2	0.885	0.967	LysoPI 16:0	LysoPI 16:0;lvl2=1;lvl3=0	LysoPI 16:0	C25H49O12P		lipid	-0.2164	-3.001	0.005597	0.03156	-0.2443	-3.212	0.003303	0.03253	-0.254	0.002525	-0.04733	-0.0954	-0.1128	-0.03144	-2.508	0.3594	-0.3863	-0.502	-1.117	-0.2802	0.01965	0.7226	0.7028	0.6205	0.2755	0.7818	0.1352	0.9386	0.9879	0.9959	0.8432	0.9987	-0.2419	0.01031	0.03643	-0.1447	0.0007721	-0.0038	-0.001992	-0.7386	0.3578
2	0.862	0.877	PE 38:6	PE 38:6;lvl2=4;lvl3=0	PE 16:0_22:6	C43H74NO8P		lipid	0.1135	2.999	0.005631	0.03159	0.09939	2.324	0.02759	0.1161	0.1184	0.00314	-0.04509	0.1733	-0.02678	-0.003772	2.455	0.9381	-0.7728	1.915	-0.5569	-0.07059	0.02207	0.3579	0.4475	0.06806	0.583	0.9443	0.1418	0.8205	0.9879	0.7961	0.9692	0.9987	0.2159	0.008613	-0.001291	-0.001796	-0.06563	0.003432	0.01476	2.142	0.9714
2	0.996	0.996	PC[OH] OH-38:3	PC[OH] OH-38:3;lvl2=1;lvl3=0	PC[OH] OH-14:1_24:2			lipid	-0.2567	-2.993	0.005719	0.03183	-0.2481	-2.618	0.01412	0.07668	-0.1774	0.0007938	0.03665	0.2002	0.08585	0.1606	-1.486	0.09582	0.2538	0.8936	0.7213	1.214	0.151	0.9245	0.8019	0.3808	0.478	0.2369	0.399	0.9846	0.9879	0.9598	0.9422	0.9987	-0.07173	-0.005917	-0.09877	0.2173	0.2697	-0.004529	-0.02383	-0.2724	-0.2554
2	0.9986	0.9989	A2GL_HUMAN	A2GL_HUMAN;lvl2=34;lvl3=0	Leucine-rich alpha-2-glycoprotein	C53H90N14O16	P02750	protein	0.2483	2.992	0.005732	0.03183	0.2188	2.338	0.02678	0.1136	0.1884	0.004002	-0.22	0.003171	-0.02948	-0.1293	1.71	0.5236	-1.651	0.01534	-0.2685	-1.06	0.1007	0.6056	0.1123	0.9879	0.7907	0.3002	0.3309	0.9074	0.9879	0.998	0.9957	0.9987	0.2725	-0.02074	-0.1972	0.06471	0.02435	0.0006043	0.0005418	0.9765	-0.8449
2	0.9989	0.9993	PI16_HUMAN	PI16_HUMAN;lvl2=5;lvl3=0	Peptidase inhibitor 16	C122H179N33O41S1	Q6UXB8	protein	-0.3598	-2.977	0.005951	0.03288	-0.3289	-2.432	0.02168	0.1005	-0.4026	-0.01903	-0.07727	0.04077	0.1215	0.06265	-2.474	-1.686	-0.3926	0.1335	0.7494	0.3477	0.02115	0.1054	0.6982	0.8949	0.4612	0.7313	0.1394	0.6778	0.9879	0.9967	0.9413	0.9987	-0.1061	-0.02435	-0.04991	0.03927	-0.1718	0.004384	-0.003262	-0.2892	-0.7547
2	0.999	1	SM d44:5	SM d44:5;lvl2=1;lvl3=0	SM d18:3_26:2			lipid	0.4516	2.969	0.006067	0.03336	0.56	3.626	0.001135	0.01611	0.2436	-0.03008	-0.1908	0.2318	-0.06279	-0.1896	1.291	-2.298	-0.8358	0.6548	-0.3338	-0.907	0.2095	0.03101	0.4118	0.5191	0.7415	0.3738	0.4756	0.5301	0.9879	0.9959	0.9957	0.9987	0.2143	-0.04028	-0.2903	0.05074	-0.08919	0.009592	-0.01996	0.4038	-0.8632
2	0.991	0.992	SM d32:1	SM d32:1;lvl2=3;lvl3=0	SM d18:0_14:1	C37H75N2O6P		lipid	-0.1284	-2.962	0.006169	0.03374	-0.05909	-1.133	0.2667	0.4788	-0.08831	0.000719	0.06989	-0.01198	0.07174	0.0323	-1.476	0.1732	0.9655	-0.1067	1.203	0.4874	0.1535	0.864	0.3443	0.9159	0.2413	0.6306	0.4022	0.9636	0.9879	0.9967	0.8276	0.9987	0.01207	-0.001297	0.01437	-0.01338	-0.0106	-3.888e-05	-0.002792	0.1197	-0.1463
2	0.9999	1	KVD15_HUMAN	KVD15_HUMAN;lvl2=2;lvl3=0	Immunoglobulin kappa variable 3D-15	C47H80N12O12	A0A087WSY6	protein	0.243	2.949	0.006368	0.03466	0.204	2.179	0.03791	0.142	0.3249	0.004989	0.07493	0.5479	0.09043	0.01444	3.306	0.7318	0.6304	2.972	0.9233	0.1327	0.003082	0.4717	0.5346	0.006828	0.3654	0.8956	0.07308	0.8641	0.9879	0.5398	0.8962	0.9987	0.2151	-0.005862	0.06824	0.2494	0.097	-0.001461	-0.01613	0.6677	-0.2069
2	0.972	1	CerP d44:4	CerP d44:4;lvl2=1;lvl3=0	CerP d18:2_26:2			lipid	-0.3388	-2.944	0.006457	0.03485	-0.3889	-3.221	0.003228	0.03253	-0.06185	0.0288	0.323	0.1091	0.1768	0.227	-0.5215	3.5	2.251	0.4903	1.495	1.728	0.607	0.001929	0.03422	0.6286	0.1485	0.09747	0.8125	0.4472	0.9879	0.9959	0.748	0.9987	0.01568	0.0413	0.2316	-0.0394	-0.07154	0.0001515	0.0247	0.05152	1.543
2	0.98	0.988	SM d28:1	SM d28:1;lvl2=1;lvl3=0	SM d14:1_14:0			lipid	-0.3675	-2.943	0.006467	0.03485	-0.5415	-4.74	5.639e-05	0.004947	-0.291	0.007645	0.08726	-0.3555	0.08794	0.09435	-1.713	0.6486	0.4246	-1.115	0.5193	0.5014	0.1002	0.523	0.6751	0.2763	0.6085	0.6209	0.3309	0.8751	0.9879	0.9108	0.9852	0.9987	-0.7168	0.001338	0.03159	-0.01613	0.02525	0.002434	-0.01107	-1.51	0.03204
2	0.9928	0.6667	Dodecylbenzenesulfonic Acid	Dodecylbenzenesulfonic Acid;lvl2=1;lvl3=0	Dodecylbenzenesulfonic acid	C18H30O3S		compound2	0.1038	2.937	0.006561	0.03518	0.08513	2.112	0.04374	0.1574	0.1006	-0.001371	0.03347	0.0006651	-0.001301	-0.01182	1.991	-0.3913	0.5479	0.007019	-0.02585	-0.2114	0.05844	0.6992	0.589	0.9945	0.9796	0.8345	0.2465	0.93	0.9879	0.998	0.9995	0.9987	-0.04473	0.007542	-0.05671	-0.1108	-0.1091	0.001121	0.006751	-0.3224	0.618
2	0.9966	0.9932	J3KRP0_HUMAN	J3KRP0_HUMAN;lvl2=15;lvl3=0	Beta-Ala-His dipeptidase	C47H74N12O12S1	J3KRP0	protein	-0.2062	-2.935	0.0066	0.03522	-0.1634	-2.029	0.05204	0.1741	-0.1185	0.004099	0.1562	-0.1458	0.06978	0.1341	-1.295	0.6455	1.411	-0.8488	0.765	1.323	0.2081	0.525	0.1715	0.4047	0.4521	0.1988	0.4734	0.8755	0.9879	0.9822	0.938	0.9987	0.1156	-0.01568	0.2786	0.3713	0.4357	0.001712	-0.01698	0.8501	-1.311
2	0.692	0.768	PE 37:4	PE 37:4;lvl2=1;lvl3=0	PE 17:0_20:4	C42H76NO8P		lipid	0.1373	2.907	0.007067	0.03751	0.1585	3.204	0.003371	0.03253	0.1216	-0.004993	0.01579	0.03604	0.03807	-0.03598	1.865	-1.104	0.2003	0.2946	0.5858	-0.4983	0.07501	0.281	0.843	0.7709	0.5637	0.623	0.2764	0.7706	0.9879	0.9959	0.9621	0.9987	-0.0898	0.009518	-0.1291	-0.1372	-0.283	0.006095	0.01283	-0.5661	0.6822
2	0.811	0.811	PE-NMe2 32:2	PE-NMe2 32:2;lvl2=1;lvl3=0	PE-NMe2 14:0_18:2			lipid	-0.2143	-2.905	0.007097	0.03751	-0.2852	-3.935	0.0005004	0.009445	-0.2096	0.005951	0.01214	-0.2878	-0.08824	0.04974	-2.2	0.9002	0.1053	-1.61	-0.9291	0.4714	0.03814	0.3773	0.917	0.1211	0.3625	0.6418	0.198	0.8205	0.9933	0.7963	0.8961	0.9987	-0.3989	0.02808	-0.2501	-0.3437	-0.2873	-0.0006779	0.02385	-1.701	1.361
2	0.914	0.99	DG 36:5	DG 36:5;lvl2=1;lvl3=0	DG 18:3_18:2	C39H66O5		lipid	0.3045	2.893	0.00731	0.03845	0.1714	1.376	0.1798	0.3753	0.1181	-0.003181	-0.2743	-0.2512	-0.2998	-0.1688	0.8806	-0.3417	-1.69	-0.9977	-2.242	-1.136	0.3876	0.7357	0.1044	0.3288	0.03494	0.2677	0.6668	0.9412	0.9879	0.9367	0.5467	0.9987	0.06324	0.005983	-0.4695	-0.3039	-0.253	-0.006091	0.01953	0.8747	0.9409
2	1	1	CNDP1_HUMAN	CNDP1_HUMAN;lvl2=5;lvl3=0	Beta-Ala-His dipeptidase	C99H147N23O29	Q96KN2	protein	-0.2303	-2.886	0.00743	0.03877	-0.1885	-2.076	0.04719	0.1639	-0.1396	0.01008	0.06902	-0.19	0.02201	0.1616	-1.386	1.443	0.5664	-1.005	0.2192	1.448	0.1789	0.1626	0.5766	0.3254	0.8284	0.1611	0.435	0.7114	0.9879	0.9367	0.9957	0.9987	0.09405	0.01219	-0.02804	0.1654	0.259	1.386e-05	-0.002373	0.8997	1.325
2	0.997	0.997	PC 41:7	PC 41:7;lvl2=1;lvl3=0	PC 12:0_29:7	C49H84NO8P		lipid	-0.8716	-2.886	0.007441	0.03877	-0.949	-2.94	0.006509	0.04877	-0.5958	0.06091	0.06915	0.7148	-0.2506	0.1937	-1.567	2.309	0.1504	1.002	-0.6612	0.4599	0.1308	0.03028	0.8818	0.3268	0.5151	0.6499	0.3668	0.5259	0.9879	0.9367	0.9566	0.9987	-1.304	0.1386	-0.6372	-1.371	-0.6997	0.006459	0.07525	-1.735	2.097
2	0.808	0.996	TG 56:6	TG 56:6;lvl2=1;lvl3=0	TG 16:0_18:1_22:5	C59H102O6		lipid	0.955	2.882	0.007499	0.03888	0.9153	2.5	0.01856	0.09147	0.6141	-0.006824	-0.4222	0.4301	-0.2081	-0.8343	1.407	-0.2252	-0.7993	0.5249	-0.478	-1.725	0.1729	0.8238	0.4323	0.6047	0.6371	0.09793	0.4287	0.9573	0.9879	0.9959	0.9956	0.9987	0.356	0.005038	-0.3389	-0.4506	-1.716	0.004524	0.05098	0.3491	0.05617
2	0.992	0.1	Lactic Acid	Lactic Acid;lvl2=1;lvl3=0		C3H6O3		compound	-0.1444	-2.88	0.007541	0.03892	-0.1729	-3.337	0.002399	0.02651	-0.1429	0.005226	-0.01631	0.05602	-0.0598	-0.01826	-2.049	1.08	-0.1933	0.428	-0.8599	-0.2363	0.05204	0.2915	0.8484	0.6726	0.3987	0.8153	0.2307	0.7733	0.9879	0.9959	0.9107	0.9987	-0.2338	0.02537	-0.177	-0.1783	-0.2097	-0.001676	0.02712	-1.068	1.317
3			FA 24:4	FA 24:4;lvl2=0;lvl3=1		C24H40O2		lipid	0.3208	2.871	0.007706	0.03958	0.2994	2.412	0.02269	0.1031	0.4071	0.004229	0.2152	0.3877	-0.06302	0.131	2.857	0.4277	1.248	1.45	-0.4437	0.8302	0.008919	0.6729	0.2244	0.1606	0.6614	0.415	0.09205	0.9218	0.9879	0.8247	0.9956	0.9987	0.3389	0.08874	-0.472	-0.7664	-0.6264	-0.005993	0.0638	1.46	4.345
2	0.9998	1	A1AG1_HUMAN	A1AG1_HUMAN;lvl2=8;lvl3=0	Alpha-1-acid glycoprotein 1	C59H77N13O12	P02763	protein	0.2143	2.86	0.007916	0.04047	0.209	2.535	0.01711	0.08625	0.1562	-0.01443	-0.02173	-0.3572	0.1645	-0.08742	2.356	-3.137	-0.2711	-2.872	2.49	-1.191	0.02736	0.004619	0.7888	0.008609	0.02044	0.2459	0.1609	0.4472	0.9879	0.5766	0.5175	0.9987	0.1727	-0.03474	0.1408	0.3152	0.1333	0.002266	-0.01274	0.6625	-1.515
2	0.808	0.975	PC 37:6	PC 37:6;lvl2=2;lvl3=0	PC 15:0_22:6	C45H78NO8P		lipid	-0.2139	-2.858	0.007965	0.04053	-0.1529	-1.765	0.08841	0.2418	-0.191	0.004273	-0.02001	-0.1663	0.09008	-0.02704	-1.941	0.626	-0.1682	-0.901	0.9186	-0.2481	0.06458	0.5374	0.8679	0.377	0.3678	0.8062	0.2569	0.8765	0.9879	0.9598	0.8962	0.9987	0.1584	0.00205	0.168	0.2743	0.02487	-0.004935	0.002435	0.6181	0.0909
2	0.9901	0.9945	LV151_HUMAN	LV151_HUMAN;lvl2=8;lvl3=0	Immunoglobulin lambda variable 1-51	C51H85N15O15	P01701	protein	0.3252	2.845	0.00821	0.0415	0.3032	2.388	0.02393	0.1073	0.3471	0.01091	0.1474	-0.3585	-0.173	0.04406	2.453	1.111	0.8613	-1.35	-1.227	0.2811	0.02215	0.2779	0.398	0.19	0.2324	0.7811	0.1418	0.7678	0.9879	0.8696	0.8201	0.9987	0.2041	0.05872	-0.0399	-0.7398	-0.4389	0.003752	0.02233	0.6649	2.175
2	0.9949	0.9948	KLKB1_HUMAN	KLKB1_HUMAN;lvl2=38;lvl3=0	Plasma kallikrein	C99H144N28O28S1	P03952	protein	-0.1214	-2.844	0.008232	0.0415	-0.11	-2.306	0.0287	0.1189	-0.1626	-0.0001751	-0.114	-0.1305	-0.07927	0.01511	-3.092	-0.04799	-1.793	-1.322	-1.512	0.2595	0.005145	0.9621	0.08622	0.199	0.1441	0.7976	0.07789	0.9923	0.9879	0.8696	0.7454	0.9987	-0.1008	0.01269	-0.3431	-0.132	-0.02355	-0.004201	0.00336	-0.7596	1.087
2	0.9986	0.9989	GGH_HUMAN	GGH_HUMAN;lvl2=11;lvl3=0	Gamma-glutamyl hydrolase	C53H97N13O12S1	Q92820	protein	0.311	2.839	0.008326	0.04178	0.3148	2.635	0.01354	0.07637	0.2996	-0.0156	0.07393	0.3234	0.03938	0.06659	2.033	-1.526	0.4148	1.169	0.2681	0.408	0.05373	0.1407	0.6821	0.2542	0.791	0.687	0.2351	0.6936	0.9879	0.8917	0.9957	0.9987	0.8645	-0.07216	1.003	0.7853	0.6179	-0.005515	-0.01894	4.272	-4.054
2	0.996	0.996	PC[OH] OH-34:1	PC[OH] OH-34:1;lvl2=1;lvl3=0	PC[OH] OH-14:1_20:0			lipid	-0.1741	-2.835	0.008416	0.04186	-0.1131	-1.578	0.1258	0.3032	-0.1676	0.0007187	0.005927	-0.008625	0.0518	-0.04003	-1.946	0.1202	0.05688	-0.05336	0.6033	-0.4195	0.06397	0.9053	0.9551	0.9579	0.5522	0.6787	0.2564	0.9778	0.9945	0.9967	0.9621	0.9987	-0.1769	0.01277	-0.06723	-0.2172	-0.3506	0.004265	0.01566	-1.15	0.9437
2	0.9765	0.9444	1-Heptadecanoyl-2-Hydroxy..{7}..-Glycero-3-Phosphocholine	1-Heptadecanoyl-2-Hydroxy..{7}..-Glycero-3-Phosphocholine;lvl2=1;lvl3=0	1-heptadecanoyl-2-hydroxy-sn-glycero-3-phosphocholine	C25H52NO7P		compound2	-0.1568	-2.835	0.008419	0.04186	-0.1172	-1.843	0.07598	0.22	-0.1845	0.007063	-0.05635	-0.09279	-0.1151	-0.05842	-2.453	1.353	-0.6193	-0.6573	-1.535	-0.7011	0.02216	0.1892	0.5418	0.5175	0.1385	0.4903	0.1418	0.7284	0.9879	0.9959	0.7434	0.9987	0.02158	0.003278	0.00234	0.008067	0.02492	-0.005832	0.005488	0.1196	0.2065
2	0.9959	0.9972	RNAS4_HUMAN	RNAS4_HUMAN;lvl2=2;lvl3=0	Ribonuclease 4	C80H113N21O21	P34096	protein	0.1626	2.83	0.008513	0.04214	0.1727	2.794	0.009295	0.05921	0.1602	-0.0009744	-0.03438	0.1099	-0.0178	0.02879	1.974	-0.1731	-0.3503	0.7222	-0.2201	0.3204	0.06046	0.8641	0.7293	0.4774	0.8278	0.7516	0.2496	0.9636	0.9879	0.99	0.9957	0.9987	0.26	-0.002775	0.07256	-0.008789	0.1178	-0.003091	-0.006782	0.8181	-0.09928
2	0.98	0.988	LysoPC 17:0	LysoPC 17:0;lvl2=1;lvl3=0	LysoPC 17:0	C25H52NO7P		lipid	-0.1572	-2.826	0.008601	0.04239	-0.1176	-1.838	0.0767	0.2202	-0.1852	0.007001	-0.05551	-0.09312	-0.1156	-0.05816	-2.445	1.332	-0.6058	-0.6552	-1.53	-0.6933	0.02255	0.1959	0.5505	0.5189	0.1395	0.4951	0.1426	0.7284	0.9879	0.9959	0.7441	0.9987	0.02408	0.0034	0.002486	0.007619	0.02299	-0.005859	0.005764	0.1333	0.214
2	0.995	0.997	PC 35:6	PC 35:6;lvl2=1;lvl3=0	PC 13:0_22:6	C43H74NO8P		lipid	0.1126	2.824	0.00865	0.04244	0.1074	2.437	0.02141	0.09965	0.1122	0.001452	-0.04671	0.1876	-0.01173	-0.01385	2.177	0.406	-0.7494	1.94	-0.2284	-0.2427	0.04003	0.6885	0.4612	0.06474	0.8213	0.8104	0.2035	0.9247	0.9879	0.7961	0.9957	0.9987	0.212	0.005381	0.002728	0.03246	-0.05742	0.004271	0.01294	1.976	0.5702
2	0.636	1	PE 40:8	PE 40:8;lvl2=1;lvl3=0	PE 20:4_20:4	C45H74NO8P		lipid	0.3792	2.816	0.008816	0.04306	0.2697	1.733	0.09405	0.2521	0.4698	0.03436	-0.0576	0.2981	-0.2384	0.02814	3.082	3.248	-0.3123	1.042	-1.569	0.1666	0.005274	0.003543	0.7576	0.3083	0.1304	0.8691	0.07789	0.4472	0.9879	0.9301	0.7398	0.9987	0.3244	0.05703	-0.2837	-0.4627	-0.1584	0.009253	0.01972	0.8842	1.768
2	0.9956	0.9946	IC1_HUMAN	IC1_HUMAN;lvl2=108;lvl3=0	Plasma protease C1 inhibitor	C56H98N14O22S1	P05155	protein	0.1949	2.81	0.008935	0.04344	0.2155	2.921	0.006823	0.04976	0.205	-0.00248	-0.0378	0.1375	0.01377	0.0694	2.108	-0.3675	-0.3213	0.7535	0.1421	0.6443	0.04618	0.7166	0.7509	0.4588	0.8882	0.5258	0.2162	0.9386	0.9879	0.99	0.9991	0.9987	0.1529	-0.00749	-0.07919	-0.1171	-0.02284	0.004121	-0.02499	0.8374	-0.4664
2	0.97	1	Plasmenyl-PC P-35:5	Plasmenyl-PC P-35:5;lvl2=1;lvl3=0	Plasmenyl-PC P-20:0_15:5			lipid	-0.1977	-2.801	0.009126	0.04404	-0.1685	-2.117	0.04328	0.1573	-0.1861	0.0008345	0.0294	0.1073	0.005618	-0.01022	-1.83	0.1182	0.239	0.5622	0.05541	-0.09071	0.08032	0.9069	0.8132	0.5794	0.9563	0.9285	0.2865	0.9778	0.9879	0.9959	0.9995	0.9987	-0.3434	-0.002873	0.08177	-0.02929	-0.00782	0.0005664	-0.0208	-1.407	-0.1338
2	0.882	0.954	Plasmenyl-PE P-36:4	Plasmenyl-PE P-36:4;lvl2=2;lvl3=0	Plasmenyl-PE P-16:0_20:4	C41H74NO7P		lipid	-0.2009	-2.801	0.009138	0.04404	-0.1167	-1.385	0.177	0.3708	-0.1874	-0.001581	0.0701	0.1084	0.03216	-0.01727	-1.832	-0.2227	0.5665	0.5646	0.3154	-0.1524	0.07989	0.8257	0.5765	0.5778	0.7553	0.8802	0.2865	0.9573	0.9879	0.9959	0.9957	0.9987	-0.2277	-0.006099	0.1846	0.03099	0.02536	0.001271	-0.0202	-1.322	-0.4027
2	0.701	0.806	TG 54:4	TG 54:4;lvl2=2;lvl3=0	TG 18:2_18:1_18:1	C57H102O6		lipid	0.5677	2.791	0.009359	0.04491	0.5432	2.419	0.02229	0.102	0.3152	-0.03195	-0.2283	-0.04745	0.08556	-0.4138	1.242	-1.814	-0.7438	-0.09964	0.3382	-1.472	0.2268	0.08271	0.4646	0.9215	0.7383	0.1545	0.4962	0.6268	0.9879	0.9967	0.9957	0.9987	-0.4242	0.01069	-0.6772	-0.588	-1.406	0.0007385	0.05807	-0.43	0.1232
2	1	1	LFA3_HUMAN	LFA3_HUMAN;lvl2=1;lvl3=0	Lymphocyte function-associated antigen 3	C61H97N17O23	P19256	protein	-0.1242	-2.787	0.00945	0.04515	-0.137	-2.889	0.007374	0.05165	-0.05365	0.005398	0.0887	-0.01121	0.04177	0.09481	-0.9252	1.342	1.264	-0.103	0.7225	1.476	0.3645	0.1928	0.2187	0.9189	0.4773	0.1535	0.655	0.7284	0.9879	0.9967	0.9422	0.9987	-0.08257	0.01068	0.1607	0.03683	0.06101	-0.002831	0.01054	-0.5148	0.7574
2	1	1	HV323_HUMAN	HV323_HUMAN;lvl2=2;lvl3=0	Immunoglobulin heavy variable 3-23	C75H125N23O26S1	P01764	protein	0.1695	2.782	0.009571	0.04553	0.1363	1.969	0.05898	0.1874	0.1694	-0.006737	0.08505	-0.08704	-0.003334	0.0711	2.094	-1.2	0.8689	-0.5732	-0.04134	0.7934	0.04748	0.2424	0.3939	0.572	0.9674	0.4357	0.2201	0.7459	0.9879	0.9959	0.9995	0.9987	0.005612	-0.02349	0.1702	0.001539	0.1477	0.001498	-0.01877	0.03022	-1.438
2	0.9837	0.75	N-Acetylneuraminic Acid	N-Acetylneuraminic Acid;lvl2=1;lvl3=0	N-Acetylneuraminic acid	C11H19NO9		compound2	0.1077	2.777	0.009674	0.04559	0.112	2.668	0.01254	0.07416	0.07622	0.001535	-0.04739	-0.1212	-0.06931	-0.02983	1.425	0.4134	-0.7323	-1.207	-1.3	-0.5033	0.1677	0.6831	0.4714	0.2397	0.2066	0.6195	0.4217	0.9219	0.9879	0.8831	0.807	0.9987	-0.07138	-0.003448	0.02208	-0.06008	-0.01377	0.002822	-0.003347	-0.3745	-0.2057
2	0.725	0.763	PC 39:3	PC 39:3;lvl2=1;lvl3=0	PC 19:0_20:3	C47H88NO8P		lipid	-0.1841	-2.776	0.009698	0.04559	-0.1276	-1.663	0.1074	0.2713	-0.2896	-0.004053	-0.202	-0.2148	-0.1224	-0.0627	-3.407	-0.6872	-1.965	-1.347	-1.444	-0.666	0.002418	0.4988	0.06157	0.1912	0.1622	0.512	0.07176	0.8668	0.9879	0.8696	0.7549	0.9987	-0.1596	-0.02146	0.012	0.05305	0.03093	0.002492	-0.006214	-1.283	-1.961
2	0.614	0.855	Plasmenyl-PE P-36:5	Plasmenyl-PE P-36:5;lvl2=2;lvl3=0	Plasmenyl-PE P-16:0_20:5	C41H72NO7P		lipid	-0.468	-2.776	0.009711	0.04559	-0.6245	-3.743	0.0008332	0.01284	-0.3791	0.007158	0.1333	0.3465	0.08437	0.007584	-1.583	0.4307	0.4601	0.7711	0.3534	0.02859	0.1271	0.6707	0.6497	0.4485	0.727	0.9774	0.3603	0.9218	0.9879	0.99	0.9957	0.9987	-0.4796	-0.004621	0.5714	0.3008	0.1924	-0.004335	-0.02836	-0.9188	-0.1007
2	1	1	B1AHL2_HUMAN	B1AHL2_HUMAN;lvl2=8;lvl3=0	Fibulin-1	C90H152N26O25	B1AHL2	protein	-0.3745	-2.773	0.009778	0.04571	-0.4233	-2.964	0.00614	0.04764	-0.3736	0.003102	-0.02053	-0.1887	0.01981	-0.02163	-1.919	0.2296	-0.08717	-0.5166	0.1021	-0.1003	0.06747	0.8204	0.9313	0.6104	0.9196	0.921	0.2627	0.9573	0.9938	0.9959	0.9995	0.9987	-0.3445	0.05972	-0.5795	-0.4939	-0.7044	-0.001112	0.03559	-0.9555	1.883
2	0.9935	0.9916	HBA_HUMAN	HBA_HUMAN;lvl2=84;lvl3=0	Hemoglobin subunit alpha	C38H59N9O11	P69905	protein	-0.3607	-2.765	0.00997	0.0461	-0.4895	-3.823	0.0006749	0.01086	-0.2253	0.02203	0.03482	0.2671	0.06116	0.05292	-1.309	1.844	0.1673	0.8272	0.3565	0.2776	0.2035	0.07804	0.8686	0.4166	0.7247	0.7838	0.4678	0.6268	0.9879	0.9849	0.9957	0.9987	-0.2681	0.07104	-0.02276	-0.2972	-0.4122	-0.007011	0.04695	-0.6404	1.929
2	0.81	1	Plasmanyl-PC O-33:5	Plasmanyl-PC O-33:5;lvl2=1;lvl3=0	Plasmanyl-PC O-18:0_15:5			lipid	-0.1988	-2.763	0.009995	0.0461	-0.1189	-1.413	0.1686	0.3588	-0.1896	-0.00128	0.06233	0.1082	0.02388	-0.02576	-1.848	-0.1799	0.5024	0.5624	0.2336	-0.2268	0.07746	0.8588	0.6202	0.5793	0.8174	0.8226	0.2797	0.9636	0.9879	0.9959	0.9957	0.9987	-0.2298	-0.007038	0.1807	0.03781	0.03236	0.001305	-0.02109	-1.293	-0.45
2	0.62	0.717	PC 42:4	PC 42:4;lvl2=3;lvl3=0	PC 20:4_22:0	C50H92NO8P		lipid	0.1942	2.763	0.01002	0.0461	0.1931	2.511	0.01811	0.08969	0.08323	-0.01699	-0.06321	0.07118	-0.01606	-0.1201	1.025	-3.017	-0.6436	0.4673	-0.1985	-1.335	0.3159	0.006147	0.5262	0.6447	0.8444	0.1948	0.6016	0.4472	0.9879	0.9959	0.9957	0.9987	0.08903	-0.03313	-0.01328	0.04885	-0.06714	0.00824	-0.02451	0.7769	-3.287
2	1	1	SEPP1_HUMAN	SEPP1_HUMAN;lvl2=2;lvl3=0	Selenoprotein P	C47H79N13O17	P49908	protein	-0.1587	-2.762	0.01003	0.0461	-0.1536	-2.429	0.02181	0.1007	-0.1603	0.004053	-0.0246	-0.1972	-0.09385	0.07041	-2.292	0.8351	-0.2907	-1.503	-1.346	0.9089	0.03136	0.4123	0.7739	0.1465	0.1914	0.3728	0.174	0.8464	0.9879	0.7983	0.8057	0.9987	-0.3542	0.0304	-0.1732	-0.3462	-0.2661	0.003421	0.03156	-1.773	1.73
2	0.875	0.9	LysoPC 18:1	LysoPC 18:1;lvl2=1;lvl3=0	LysoPC 18:1	C26H52NO7P		lipid	-0.1417	-2.755	0.0102	0.04668	-0.1964	-3.933	0.0005021	0.009445	-0.1347	0.009065	-0.06054	0.05747	-0.034	-0.05536	-1.986	1.927	-0.7381	0.4517	-0.503	-0.7372	0.05905	0.06646	0.4679	0.6557	0.6197	0.4685	0.2466	0.6064	0.9879	0.9959	0.9852	0.9987	-0.1244	0.007572	0.1311	0.04405	0.0648	-0.00504	-0.001653	-0.9088	0.6287
3			FA 20:2	FA 20:2;lvl2=0;lvl3=1		C20H36O2		lipid	0.3469	2.746	0.01041	0.04747	0.2496	1.717	0.09694	0.2555	0.4932	0.003989	0.2913	0.4792	0.004435	0.2412	3.067	0.3575	1.498	1.588	0.02767	1.354	0.005458	0.724	0.1478	0.1259	0.9782	0.1887	0.07789	0.9386	0.9879	0.7983	0.9995	0.9987	0.4714	0.07515	-0.02014	-0.4945	-0.2912	-0.01132	0.0624	2.02	3.661
2	0.8532	0.8333	Glutamine	Glutamine;lvl2=2;lvl3=0	GLUTAMINE	C5H10N2O3		compound2	0.09621	2.726	0.01092	0.04951	0.1056	2.805	0.009039	0.05817	0.1223	-0.002634	0.03116	0.1093	0.07465	0.03357	2.558	-0.7942	0.5389	1.218	1.567	0.6341	0.01759	0.4352	0.5951	0.2354	0.1308	0.5323	0.1249	0.8528	0.9879	0.8831	0.7398	0.9987	0.2275	-0.01783	0.2359	0.2774	0.2741	-0.005303	-0.02192	2.496	-2.224
2	0.937	0.998	SM d40:3	SM d40:3;lvl2=2;lvl3=0	SM d18:1_22:2	C45H87N2O6P		lipid	0.2484	2.725	0.01095	0.04951	0.2997	3.177	0.003613	0.03338	0.1029	-0.01899	-0.05893	-0.1117	-0.09666	-0.1175	0.9212	-2.451	-0.4363	-0.533	-0.8684	-0.9496	0.3665	0.02226	0.6667	0.5991	0.3942	0.3522	0.6558	0.487	0.9879	0.9959	0.9058	0.9987	0.2118	-0.05051	0.174	0.2389	0.1489	0.003614	-0.01586	0.9583	-2.599
2	0.727	0.859	PC 39:7	PC 39:7;lvl2=2;lvl3=0	PC 17:1_22:6	C47H80NO8P		lipid	-0.3265	-2.719	0.01112	0.05005	-0.3027	-2.273	0.03088	0.1233	-0.4679	0.01133	-0.2032	-0.4732	-0.3128	-0.2237	-2.948	1.029	-1.058	-1.589	-1.977	-1.273	0.00721	0.3142	0.3008	0.1257	0.06014	0.2159	0.08244	0.7883	0.9879	0.7983	0.6307	0.9987	-0.06137	-0.0007291	0.2178	0.1385	0.0107	-0.008979	0.01566	-0.17	-0.02296
2	0.861	0.868	DG 35:1	DG 35:1;lvl2=1;lvl3=0	DG 17:0_18:1	C38H72O5		lipid	0.2598	2.715	0.01122	0.05032	0.3387	3.526	0.001474	0.0187	0.2725	0.003886	0.06219	0.2892	0.006103	-0.1086	2.117	0.4352	0.3995	1.197	0.04757	-0.7616	0.04528	0.6675	0.6932	0.2433	0.9625	0.4541	0.2143	0.9218	0.9879	0.8831	0.9995	0.9987	0.6349	-0.01526	0.5465	0.2516	0.1166	0.0001907	-0.006714	3.369	-0.9208
2	0.866	0.093	Pirbuterol	Pirbuterol;lvl2=1;lvl3=0	Pirbuterol	C12H20N2O3		compound	0.1728	2.711	0.01133	0.0505	0.1704	2.442	0.02119	0.09965	0.2124	7.848e-05	0.0314	0.09094	0.07925	0.04159	2.34	0.01247	0.286	0.5341	0.8761	0.4138	0.0283	0.9902	0.7774	0.5984	0.39	0.6829	0.163	0.9984	0.9879	0.9959	0.9058	0.9987	0.6592	-0.0238	0.3772	0.3841	0.361	0.000442	-0.01481	2.977	-1.222
3			FA 20:3	FA 20:3;lvl2=0;lvl3=1		C20H34O2		lipid	0.2537	2.709	0.01139	0.0505	0.1713	1.583	0.1247	0.3017	0.3321	0.003002	0.1413	0.3103	-0.01968	0.138	2.668	0.3476	0.9383	1.329	-0.1586	1.001	0.01374	0.7313	0.3578	0.197	0.8754	0.3272	0.1121	0.9411	0.9879	0.8696	0.9986	0.9987	0.4845	0.04772	-0.01095	-0.236	-0.1209	-0.01064	0.04205	2.218	2.484
2	0.522	1	Plasmanyl-PC O-36:6	Plasmanyl-PC O-36:6;lvl2=1;lvl3=0	Plasmanyl-PC O-16:0_20:6			lipid	-1.047	-2.708	0.0114	0.0505	-1.279	-3.208	0.003338	0.03253	-0.7796	-0.01658	0.4275	0.9401	0.4974	0.4028	-1.42	-0.435	0.6436	0.9123	0.9086	0.6622	0.1691	0.6676	0.5262	0.3711	0.373	0.5144	0.4226	0.9218	0.9879	0.9598	0.9008	0.9987	-0.3481	0.006513	0.3717	0.2695	0.08068	-0.006202	-0.02222	-0.4724	0.1005
2	0.754	0.756	PC 35:2	PC 35:2;lvl2=2;lvl3=0	PC 17:0_18:2	C37H73N2O6P		lipid	-0.1113	-2.707	0.01145	0.0505	-0.06786	-1.417	0.1676	0.3574	-0.1399	-0.002431	0.01465	-0.1623	-0.03799	-0.0191	-2.55	-0.6388	0.2208	-1.577	-0.6948	-0.3144	0.01791	0.5292	0.8272	0.1285	0.4942	0.756	0.126	0.8765	0.9879	0.7983	0.9524	0.9987	-0.1755	-0.008745	0.06657	-0.01615	-0.01537	-0.0002517	0.000142	-1.965	-1.113
2	0.761	0.767	PE-NMe2 35:2	PE-NMe2 35:2;lvl2=1;lvl3=0	PE-NMe2 17:0_18:2			lipid	-0.1112	-2.701	0.01161	0.05101	-0.0896	-1.922	0.0649	0.1956	-0.1209	0.001686	0.0242	-0.1823	-0.04181	-0.01021	-2.227	0.4477	0.3686	-1.79	-0.7729	-0.1699	0.03603	0.6585	0.7158	0.08669	0.4475	0.8666	0.193	0.9218	0.9879	0.7961	0.9354	0.9987	-0.2407	0.006765	-0.09731	-0.1263	-0.1788	-0.0006989	0.01223	-2.063	0.6593
2	0.9964	0.9986	LV325_HUMAN	LV325_HUMAN;lvl2=2;lvl3=0	Immunoglobulin lambda variable 3-25	C62H80N14O16	P01717	protein	0.2849	2.683	0.01211	0.05298	0.159	1.28	0.2111	0.411	0.201	0.0007124	-0.07165	0.05326	-0.2423	-0.06598	1.446	0.07384	-0.426	0.2041	-1.748	-0.4284	0.1617	0.9418	0.6741	0.8401	0.09379	0.6724	0.4154	0.9875	0.9879	0.9967	0.7002	0.9987	0.1288	-0.01411	-0.1637	0.01966	0.2332	-0.007204	-0.02556	0.4326	-0.5385
2	0.9976	0.9935	ZPI_HUMAN	ZPI_HUMAN;lvl2=22;lvl3=0	Protein Z-dependent protease inhibitor	C57H81N15O16	Q9UK55	protein	0.1386	2.68	0.0122	0.05317	0.115	1.971	0.05872	0.1874	0.1505	0.001581	0.02274	-0.176	-0.04161	0.07756	2.291	0.3466	0.286	-1.427	-0.6352	1.065	0.03149	0.7321	0.7774	0.1671	0.5316	0.2978	0.174	0.9411	0.9879	0.8346	0.9566	0.9987	0.3911	0.002834	0.07862	0.0186	0.1672	-0.0001781	0.003595	2.257	0.1859
2	0.9966	0.9997	RT05_HUMAN	RT05_HUMAN;lvl2=1;lvl3=0	28S ribosomal protein S5, mitochondrial	C99H172N32O28S2	P82675	protein	-0.261	-2.672	0.01242	0.05393	-0.2833	-2.71	0.01135	0.06863	-0.1549	0.0009144	0.07685	0.434	0.08329	0.2025	-1.191	0.1013	0.4884	1.778	0.6422	1.405	0.2459	0.9202	0.6299	0.08862	0.5271	0.1732	0.5163	0.9841	0.9879	0.7961	0.9566	0.9987	-0.4309	0.05408	-0.5568	-0.4016	-0.3219	-0.006944	0.03738	-1.864	2.659
2	0.9994	0.9999	PRDX2_HUMAN	PRDX2_HUMAN;lvl2=7;lvl3=0	Peroxiredoxin-2	C46H74N10O16	P32119	protein	-0.4192	-2.667	0.01258	0.0544	-0.5641	-3.616	0.001163	0.01611	-0.227	0.02492	0.07383	0.3504	0.08414	0.17	-1.09	1.725	0.2931	0.8968	0.4054	0.7372	0.2869	0.09792	0.772	0.3791	0.6889	0.4685	0.5575	0.6607	0.9879	0.9598	0.9956	0.9987	-0.5439	0.08101	0.1401	-0.3385	-0.3188	-0.006068	0.04459	-1.055	1.786
2	0.919	0.831	Docosapentaenoic Acid	Docosapentaenoic Acid;lvl2=1;lvl3=0	Docosapentaenoic acid	C22H34O2		compound	0.3144	2.659	0.01281	0.05519	0.1655	1.194	0.2423	0.4494	0.4545	0.01246	0.1927	0.4269	-0.005005	0.1621	2.947	1.165	1.033	1.475	-0.03256	0.9492	0.007227	0.256	0.3122	0.1536	0.9743	0.3524	0.08244	0.7531	0.9879	0.8042	0.9995	0.9987	0.6078	0.05704	0.2321	-0.1921	-0.04782	-0.01027	0.04355	2.049	2.186
3			FA 22:5	FA 22:5;lvl2=0;lvl3=1		C22H34O2		lipid	0.3161	2.654	0.01296	0.05558	0.1766	1.27	0.2146	0.4148	0.4329	0.01105	0.1742	0.41	-0.03142	0.1336	2.759	1.015	0.9177	1.392	-0.2008	0.7686	0.01118	0.3206	0.3683	0.1771	0.8426	0.4499	0.1003	0.7894	0.9879	0.8477	0.9957	0.9987	0.5682	0.06435	0.0905	-0.2934	-0.1759	-0.01072	0.04792	1.954	2.516
2	0.933	0.977	LysoPC 22:1	LysoPC 22:1;lvl2=2;lvl3=0	LysoPC 22:1	C30H60NO7P		lipid	-0.1237	-2.639	0.01342	0.05733	-0.1384	-2.78	0.009604	0.06038	-0.1348	0.005516	-0.05949	0.06553	-0.07421	-0.03145	-2.118	1.249	-0.7727	0.5487	-1.17	-0.4461	0.04521	0.2243	0.4476	0.5885	0.2541	0.6597	0.2143	0.7455	0.9879	0.9959	0.8294	0.9987	-0.2027	0.007208	-0.001394	-0.08507	-0.02911	-0.004375	-0.01062	-1.569	0.6342
2	0.9998	0.9978	ZA2G_HUMAN	ZA2G_HUMAN;lvl2=11;lvl3=0	Zinc-alpha-2-glycoprotein	C82H129N23O30S1	P25311	protein	-0.1915	-2.636	0.01352	0.05753	-0.2645	-3.707	0.0009166	0.01393	-0.2054	0.004153	-0.113	-0.1465	-0.03536	0.0118	-2.031	0.5917	-0.9234	-0.7721	-0.3508	0.1053	0.054	0.5598	0.3654	0.4479	0.729	0.917	0.2353	0.8793	0.9879	0.99	0.9957	0.9987	-0.4571	0.01893	-0.3438	-0.2835	-0.2671	2.793e-06	-0.004807	-1.548	0.729
2	1	1	PGBM_HUMAN	PGBM_HUMAN;lvl2=1;lvl3=0	Basement membrane-specific heparan sulfate proteoglycan core protein	C68H107N21O19	P98160	protein	-0.1305	-2.622	0.01399	0.05914	-0.1283	-2.354	0.02582	0.1129	-0.1699	-0.001014	-0.1187	-0.09406	-0.07249	0.02639	-2.665	-0.2293	-1.539	-0.7863	-1.141	0.3738	0.01383	0.8207	0.1375	0.4397	0.2657	0.712	0.1121	0.9573	0.9879	0.9877	0.8401	0.9987	-0.2212	0.02991	-0.4058	-0.3546	-0.3542	-0.003817	0.02187	-1.416	2.177
2	0.656	1	Plasmanyl-PC O-33:3	Plasmanyl-PC O-33:3;lvl2=1;lvl3=0	Plasmanyl-PC O-18:0_15:3			lipid	-0.226	-2.62	0.01403	0.05914	-0.2726	-3.044	0.005031	0.04139	-0.2154	0.00204	0.06094	0.05873	0.02633	-0.06782	-1.766	0.241	0.4131	0.2566	0.2166	-0.502	0.09064	0.8117	0.6834	0.7998	0.8304	0.6204	0.3151	0.9573	0.9879	0.9967	0.9957	0.9987	-0.7694	-0.009175	0.1076	-0.06333	-0.1546	0.005476	-0.01306	-1.987	-0.2695
2	0.843	1	TG 54:6	TG 54:6;lvl2=2;lvl3=0	TG 18:2_18:2_18:2	C57H98O6		lipid	0.8353	2.62	0.01405	0.05914	0.6751	1.876	0.07117	0.2099	0.3253	-0.04699	-0.4013	-0.05303	-0.123	-0.8731	0.831	-1.73	-0.8474	-0.0722	-0.3152	-2.014	0.4145	0.09705	0.4055	0.9431	0.7554	0.0559	0.69	0.6594	0.9879	0.9967	0.9957	0.9987	-0.5694	0.001869	-1.2	-0.9468	-2.253	0.01255	0.0835	-0.362	0.01351
2	0.739	0.739	PE 36:1	PE 36:1;lvl2=1;lvl3=0	PE 18:1_18:0	C41H80NO8P		lipid	0.1217	2.611	0.01433	0.06	0.05492	1.002	0.3251	0.5315	0.1241	0.006579	-0.02151	0.07256	-0.01934	-0.07648	2.025	1.548	-0.2902	0.6312	-0.3167	-1.127	0.05459	0.1354	0.7742	0.5341	0.7544	0.2713	0.2361	0.6936	0.9879	0.9959	0.9957	0.9987	0.218	-0.00338	0.2096	0.1653	0.1059	-0.00142	-0.00827	6.735	-1.187
2	0.9961	0.9972	A1BG_HUMAN	A1BG_HUMAN;lvl2=45;lvl3=0	Alpha-1B-glycoprotein	C38H64N10O9	P04217	protein	0.1325	2.61	0.01437	0.06	0.1027	1.785	0.08518	0.2371	0.09105	-0.002808	-0.09708	0.017	-0.06051	0.002429	1.332	-0.5918	-1.174	0.1325	-0.8878	0.03208	0.196	0.5597	0.2525	0.8957	0.3838	0.9747	0.4592	0.8793	0.9879	0.9967	0.905	0.9987	0.06187	0.005409	-0.1774	-0.1902	-0.1384	0.001412	0.012	0.5085	0.5054
2	0.921	1	Plasmanyl-PC O-24:0	Plasmanyl-PC O-24:0;lvl2=1;lvl3=0	Plasmanyl-PC O-20:0_4:0			lipid	-0.182	-2.605	0.01453	0.06043	-0.1236	-1.54	0.1347	0.3145	-0.2197	-0.004776	-0.1885	0.0146	0.03097	0.01938	-2.479	-0.7766	-1.758	0.08782	0.3505	0.1974	0.02094	0.4453	0.09198	0.9308	0.7291	0.8453	0.1394	0.8528	0.9879	0.9967	0.9957	0.9987	0.1577	0.002956	-0.1916	-0.06684	0.02475	-0.003601	-0.01888	0.81	0.1727
2	0.991	1	CerP d42:6	CerP d42:6;lvl2=1;lvl3=0	CerP d18:2_24:4			lipid	-0.1894	-2.597	0.01483	0.06147	-0.1648	-2.023	0.05271	0.1757	-0.2531	-0.007193	-0.07758	-0.0008415	-0.02977	-0.05587	-2.476	-1.014	-0.6274	-0.004387	-0.2921	-0.4934	0.02108	0.3211	0.5366	0.9965	0.7728	0.6264	0.1394	0.7894	0.9879	0.998	0.9957	0.9987	-0.3387	-0.00691	-0.2089	-0.1781	-0.2902	-0.002024	-0.005267	-1.141	-0.2647
2	0.878	0.999	PC 42:6	PC 42:6;lvl2=3;lvl3=0	PC 20:0_22:6	C50H88NO8P		lipid	-0.1733	-2.588	0.01513	0.06247	-0.1798	-2.482	0.01935	0.09448	-0.2623	-0.007334	-0.1755	-0.03054	-0.0451	-0.06878	-2.971	-1.197	-1.644	-0.1844	-0.5126	-0.7034	0.006843	0.2434	0.1139	0.8554	0.6131	0.4889	0.08244	0.7459	0.9879	0.9967	0.9852	0.9987	-0.124	-0.02083	0.03668	0.1348	0.0117	0.001895	-0.02067	-0.4409	-0.8421
2	0.8296	0.6667	3-Hydroxybutanoic Acid	3-Hydroxybutanoic Acid;lvl2=1;lvl3=0	3-HYDROXYBUTANOIC ACID	C4H8O3		compound2	0.4452	2.586	0.01521	0.06256	0.5081	2.793	0.009309	0.05921	0.6007	-0.001443	0.3926	0.7901	0.01242	0.2394	2.744	-0.09498	1.483	1.924	0.05693	0.9874	0.01155	0.9252	0.1517	0.06685	0.9551	0.3337	0.1019	0.9846	0.9879	0.7961	0.9995	0.9987	1.411	0.0562	0.3523	-0.2497	0.01144	-0.02232	0.05838	4.976	2.254
2	0.998	0.998	SM d42:6	SM d42:6;lvl2=2;lvl3=0	SM d18:2_24:4			lipid	0.2888	2.581	0.01537	0.06293	0.3395	2.897	0.007229	0.05165	0.1981	-0.02115	-0.1431	0.2431	0.09833	-0.06081	1.428	-2.197	-0.8526	0.9341	0.7111	-0.3958	0.1667	0.03835	0.4027	0.3599	0.4842	0.6959	0.4203	0.5713	0.9879	0.9579	0.9448	0.9987	0.2924	-0.03851	0.03898	0.371	0.03152	0.003826	0.0004762	0.7146	-1.07
2	0.795	0.999	TG 56:7	TG 56:7;lvl2=1;lvl3=0	TG 16:0_18:1_22:6	C59H100O6		lipid	1.08	2.58	0.01542	0.06293	1.097	2.411	0.0227	0.1031	0.5842	-0.04242	-1.156	0.9661	0.04125	-0.7219	1.173	-1.227	-1.919	1.034	0.08309	-1.309	0.2528	0.2321	0.06749	0.312	0.9345	0.2036	0.5254	0.7455	0.9879	0.9301	0.9995	0.9987	-0.2841	0.1335	-3.793	-2.191	-3.258	0.02854	0.2	-0.2326	1.243
2	0.9996	1	HRG_HUMAN	HRG_HUMAN;lvl2=35;lvl3=0	Histidine-rich glycoprotein	C36H59N11O11	P04196	protein	-0.3348	-2.578	0.0155	0.06305	-0.3932	-2.889	0.007374	0.05165	-0.3252	-0.002553	0.03343	-0.1869	0.03504	0.05367	-1.74	-0.1969	0.1479	-0.5331	0.1881	0.2593	0.09519	0.8457	0.8837	0.5991	0.8524	0.7977	0.3214	0.9636	0.9879	0.9959	0.9957	0.9987	-1.113	0.02147	-0.09324	-0.3775	-0.314	0.003717	0.01539	-2.216	0.4861
2	0.914	0.934	DG 33:2	DG 33:2;lvl2=1;lvl3=0	DG 15:0_18:2	C36H66O5		lipid	0.2517	2.573	0.01566	0.06344	0.2162	1.977	0.05802	0.1867	0.1562	0.002121	-0.1128	-0.2246	-0.1458	-0.1584	1.132	0.2215	-0.6759	-0.8674	-1.06	-1.036	0.2694	0.8267	0.5058	0.3947	0.3003	0.3109	0.5421	0.9573	0.9879	0.9792	0.85	0.9987	0.385	-0.0113	0.2701	0.03455	0.01241	-0.008811	-0.001758	2.577	-0.8603
2	1	1	CYC_HUMAN	CYC_HUMAN;lvl2=1;lvl3=0	Cytochrome c	C97H150N22O30S1	P99999	protein	0.3133	2.564	0.01601	0.06444	0.2494	1.808	0.08132	0.2311	0.1204	-0.001504	-0.1244	0.04355	-0.3063	-0.3651	0.7904	-0.1422	-0.6752	0.1523	-2.017	-2.164	0.4374	0.8881	0.5063	0.8803	0.0555	0.04111	0.6995	0.9688	0.9879	0.9967	0.6011	0.9987	0.4271	-0.05115	0.24	0.2994	0.2107	-0.005679	-0.07984	1.93	-2.628
2	0.9998	1	MEGF8_HUMAN	MEGF8_HUMAN;lvl2=7;lvl3=0	Multiple epidermal growth factor-like domains protein 8	C84H131N27O27S1	Q7Z7M0	protein	-0.2179	-2.563	0.01602	0.06444	-0.158	-1.63	0.1143	0.2847	-0.009944	0.01128	0.2937	0.3034	0.1465	0.2548	-0.09967	1.63	2.434	1.62	1.473	2.306	0.9215	0.1167	0.02313	0.1188	0.1543	0.03049	0.9601	0.6778	0.9879	0.7961	0.748	0.9987	-0.07191	0.01448	0.2961	0.02959	0.174	0.004177	0.02093	-0.2373	0.5432
2	0.996	0.996	PC[OH] OH-34:2	PC[OH] OH-34:2;lvl2=1;lvl3=0	PC[OH] OH-14:1_20:1			lipid	-0.1663	-2.554	0.01636	0.06556	-0.2415	-3.849	0.0006285	0.01026	-0.1714	0.009101	-0.008506	-0.124	-0.11	-0.03251	-1.955	1.497	-0.08024	-0.7538	-1.259	-0.3349	0.06281	0.1481	0.9367	0.4586	0.2207	0.7407	0.2554	0.7016	0.9938	0.99	0.8201	0.9987	-0.147	0.03443	-0.05825	-0.3362	-0.2689	-0.008567	0.01809	-1.448	3.856
3			FA 16:0	FA 16:0;lvl2=0;lvl3=1		C16H32O2		lipid	0.1949	2.548	0.01661	0.06634	0.1022	1.148	0.2608	0.4716	0.3139	0.00833	0.169	0.3191	0.03291	0.1409	3.238	1.239	1.442	1.755	0.3407	1.312	0.003631	0.228	0.1628	0.09261	0.7365	0.2023	0.07355	0.7455	0.9879	0.7961	0.9957	0.9987	0.4086	0.03591	0.1477	-0.09295	-0.006447	-0.008985	0.02591	3.152	3.15
2	0.9992	1	A0A0B4J2B5_HUMAN	A0A0B4J2B5_HUMAN;lvl2=1;lvl3=0	Immunoglobulin heavy variable 3/OR16-9 (non-functional) (Fragment)	C105H150N26O38	A0A0B4J2B5	protein	0.3127	2.543	0.01682	0.0669	0.337	2.555	0.01636	0.08401	0.2701	-0.002693	-0.1962	-0.08703	-0.09276	0.1115	1.628	-0.234	-0.9776	-0.2796	-0.5609	0.6071	0.1171	0.8171	0.3384	0.7823	0.5803	0.5497	0.3506	0.9573	0.9879	0.9967	0.9692	0.9987	0.1302	-0.02574	0.0463	-0.2236	0.2459	0.0009158	-0.000849	0.311	-0.6989
3			FA 23:7	FA 23:7;lvl2=0;lvl3=1		C23H32O2		lipid	-0.3162	-2.539	0.01696	0.06724	-0.3177	-2.343	0.02644	0.1132	-0.3365	0.007501	-0.1853	0.03465	-0.1216	0.03587	-1.944	0.6245	-0.8848	0.1067	-0.7049	0.1871	0.06429	0.5385	0.3854	0.916	0.488	0.8533	0.2567	0.8765	0.9879	0.9967	0.9491	0.9987	-0.1258	0.03902	0.1463	-0.2889	-0.2072	-0.004498	0.03172	-0.3217	1.135
2	0.9962	0.9921	HBB_HUMAN	HBB_HUMAN;lvl2=48;lvl3=0	Hemoglobin subunit beta	C42H69N11O14	P68871	protein	-0.3579	-2.529	0.01736	0.06855	-0.5097	-3.691	0.0009561	0.01413	-0.2281	0.02067	0.02367	0.4256	0.03749	0.05779	-1.21	1.58	0.1038	1.204	0.1996	0.2769	0.2385	0.1277	0.9182	0.2409	0.8436	0.7843	0.511	0.6936	0.9933	0.8831	0.9957	0.9987	-0.1449	0.0655	0.06861	-0.2091	-0.3439	-0.006615	0.04397	-0.3706	1.904
2	0.9938	0.998	IGHG1_HUMAN	IGHG1_HUMAN;lvl2=39;lvl3=0	Immunoglobulin heavy constant gamma 1	C138H213N33O37S1	P01857	protein	0.2274	2.51	0.01813	0.07102	0.1806	1.769	0.08771	0.2407	0.08048	-0.001351	-0.01328	0.02329	-0.3408	-0.2198	0.9249	-0.2237	-0.1262	0.1427	-3.928	-2.281	0.3646	0.8249	0.9007	0.8878	0.000672	0.03214	0.655	0.9573	0.9901	0.9967	0.305	0.9987	-0.003123	0.008192	-0.1156	-0.494	-0.3388	0.000762	-0.006935	-0.01831	0.5461
2	0.824	0.65	2-Aminoadipic Acid	2-Aminoadipic Acid;lvl2=1;lvl3=0		C6H11NO4		compound	0.1326	2.508	0.01821	0.07102	0.1131	1.916	0.0656	0.1966	0.1132	-0.001072	0.05411	-0.1494	-0.04454	-0.02693	1.578	-0.2154	0.6238	-1.11	-0.6231	-0.3391	0.1282	0.8313	0.5389	0.2785	0.5393	0.7376	0.3625	0.9573	0.9879	0.9108	0.9588	0.9987	0.0705	0.004686	0.04708	-0.1154	-0.07774	-0.000962	0.001626	0.5305	0.4008
2	0.9998	1	HV348_HUMAN	HV348_HUMAN;lvl2=1;lvl3=0	Immunoglobulin heavy variable 3-48	C173H280N44O51S2	P01763	protein	-0.2586	-2.506	0.01829	0.07102	-0.3332	-3.168	0.003687	0.03338	-0.2199	0.01431	-7.043e-06	-0.3275	-0.09159	0.06718	-1.629	1.527	-4.311e-05	-1.292	-0.6803	0.4491	0.117	0.1403	1	0.2091	0.5031	0.6575	0.3506	0.6936	1	0.8724	0.9524	0.9987	-0.5004	0.07194	-0.5869	-0.6835	-0.5925	-0.007716	0.03255	-1.199	1.96
2	0.9975	0.9976	LG3BP_HUMAN	LG3BP_HUMAN;lvl2=23;lvl3=0	Galectin-3-binding protein	C49H90N14O16	Q08380	protein	0.2635	2.506	0.0183	0.07102	0.1938	1.624	0.1157	0.2876	0.1674	-0.005569	-0.1869	0.2551	-0.2051	-0.006497	1.306	-0.6263	-1.206	1.061	-1.605	-0.04578	0.2044	0.5373	0.2401	0.2997	0.122	0.9639	0.4678	0.8765	0.9879	0.9263	0.7289	0.9987	0.47	0.02718	-0.1955	-0.3761	-0.3292	-0.00503	0.002576	1.492	0.9806
3			FA 24:5	FA 24:5;lvl2=0;lvl3=1		C24H38O2		lipid	0.3686	2.506	0.01832	0.07102	0.2246	1.325	0.1959	0.3897	0.559	0.0106	0.3251	0.6992	0.02267	0.2321	3.021	0.8259	1.453	2.014	0.1229	1.133	0.006076	0.4174	0.1598	0.05581	0.9032	0.2689	0.07977	0.8503	0.9879	0.7961	0.9995	0.9987	0.6141	0.08776	-0.1502	-0.5396	-0.4432	-0.009587	0.06752	2.181	3.543
2	0.712	0.742	PC 34:2	PC 34:2;lvl2=2;lvl3=0	PC 16:0_18:2	C36H71N2O6P		lipid	-0.06928	-2.504	0.01837	0.07102	-0.06593	-2.169	0.03874	0.1441	-0.07197	0.002519	0.01332	-0.1359	-0.03714	-0.001006	-2.067	1.043	0.3162	-2.081	-1.07	-0.02609	0.05014	0.3079	0.7547	0.04876	0.2956	0.9794	0.2285	0.7792	0.9879	0.7961	0.8432	0.9988	-0.1546	0.01109	-0.0898	-0.1387	-0.156	-0.001185	0.0132	-2.483	2.024
2	0.9999	0.9997	CR063_HUMAN	CR063_HUMAN;lvl2=1;lvl3=0	Uncharacterized protein C18orf63	C36H62N8O10	Q68DL7	protein	1.524	2.49	0.01896	0.07304	1.479	2.208	0.0356	0.1367	1.534	-0.04615	-0.2789	1.464	0.1779	0.5588	1.808	-0.7835	-0.2716	0.9193	0.2103	0.5943	0.08377	0.4413	0.7884	0.3675	0.8353	0.5581	0.2956	0.8528	0.9879	0.9598	0.9957	0.9987	-0.9965	0.2436	-4.929	-4.416	-4.556	0.05832	0.3011	-0.4446	1.235
2	1	1	HV102_HUMAN	HV102_HUMAN;lvl2=1;lvl3=0	Immunoglobulin heavy variable 1-2	C61H100N16O24S1	P23083	protein	0.3446	2.488	0.01908	0.07323	0.2163	1.359	0.1849	0.3795	0.2652	-0.01573	-0.05885	0.1366	0.01168	-0.05561	1.368	-1.169	-0.2509	0.3755	0.06043	-0.2589	0.1847	0.2543	0.8041	0.7107	0.9523	0.798	0.4459	0.7531	0.9879	0.9959	0.9995	0.9987	0.06007	-0.02567	0.01779	0.02623	-0.08746	-0.004955	-0.007465	0.09492	-0.4611
2	0.9906	0.9943	C1QB_HUMAN	C1QB_HUMAN;lvl2=10;lvl3=0	Complement C1q subcomponent subunit B	C34H56N10O10	P02746	protein	0.1191	2.472	0.01979	0.07567	0.1167	2.216	0.03503	0.1359	0.07485	-0.0008942	-0.1487	-0.05388	-0.05203	-0.002276	1.197	-0.206	-1.965	-0.4591	-0.8344	-0.03284	0.2436	0.8386	0.06156	0.6505	0.4126	0.9741	0.5145	0.9616	0.9879	0.9959	0.9203	0.9987	0.1478	0.0129	-0.1813	-0.1822	-0.04712	-0.002723	0.0128	3.715	3.685
2	0.9953	0.9944	K1C16_HUMAN	K1C16_HUMAN;lvl2=7;lvl3=0	Keratin, type I cytoskeletal 16	C51H73N11O16	P08779	protein	-0.1166	-2.47	0.01985	0.07567	-0.07584	-1.404	0.1713	0.3633	-0.1593	0.002866	-0.03319	-0.06753	-0.09256	-0.09197	-2.455	0.6364	-0.4227	-0.5545	-1.431	-1.279	0.02207	0.5308	0.6764	0.5846	0.166	0.2135	0.1418	0.8765	0.9879	0.9959	0.764	0.9987	-0.2023	-0.004472	-0.1821	-0.07297	-0.09437	-0.001875	-0.006037	-2.105	-0.529
2	0.72	0.9	TG 54:5	TG 54:5;lvl2=1;lvl3=0	TG 18:2_18:2_18:1	C57H100O6		lipid	0.7363	2.464	0.02015	0.07654	0.6395	1.923	0.06468	0.1955	0.3133	-0.04783	-0.339	0.07085	0.01681	-0.7135	0.8545	-1.88	-0.7645	0.103	0.04601	-1.757	0.4016	0.07277	0.4524	0.9189	0.9637	0.09221	0.6781	0.6191	0.9879	0.9967	0.9995	0.9987	-0.7952	0.04069	-1.459	-1.293	-2.564	0.01373	0.1207	-0.5671	0.3299
2	0.9937	0.9911	PHLD_HUMAN	PHLD_HUMAN;lvl2=18;lvl3=0	Phosphatidylinositol-glycan-specific phospholipase D	C39H70N14O12	P80108	protein	-0.1806	-2.458	0.02042	0.07729	-0.1948	-2.474	0.01969	0.09575	-0.223	0.004371	-0.06201	-0.5904	-0.08581	-0.01555	-2.766	0.7814	-0.6358	-3.903	-1.068	-0.1741	0.011	0.4426	0.5312	0.0007162	0.2968	0.8633	0.09979	0.8528	0.9879	0.2559	0.8432	0.9987	-0.1326	0.03276	-0.2387	-0.3391	-0.2311	-0.003464	0.01377	-0.5748	1.614
3			FA 18:2	FA 18:2;lvl2=0;lvl3=1		C18H32O2		lipid	0.3048	2.456	0.02049	0.07731	0.1605	1.118	0.2733	0.4853	0.4538	0.008094	0.266	0.4071	-0.003145	0.2217	2.832	0.7281	1.372	1.354	-0.01969	1.249	0.009446	0.4739	0.1832	0.1888	0.9845	0.2242	0.09568	0.8641	0.9879	0.8696	0.9995	0.9987	0.4238	0.0696	0.0202	-0.4109	-0.2552	-0.0122	0.06026	1.691	3.157
2	1	1	LMAN2_HUMAN	LMAN2_HUMAN;lvl2=1;lvl3=0	Vesicular integral-membrane protein VIP36	C51H76N16O21	Q12907	protein	0.1074	2.447	0.02093	0.07854	0.1212	2.603	0.0146	0.07756	0.1534	-0.004715	0.06644	0.1466	0.0808	0.1117	2.614	-1.158	0.9359	1.331	1.381	1.718	0.01551	0.2588	0.3591	0.1962	0.1805	0.09925	0.1146	0.7531	0.9879	0.8696	0.7932	0.9987	0.2262	-0.01669	-0.0308	0.1367	0.09072	-0.00019	-0.009155	1.292	-1.084
2	0.837	1	PS 36:4	PS 36:4;lvl2=1;lvl3=0	PS 18:2_18:2	C42H74NO10P		lipid	0.2381	2.446	0.02096	0.07854	0.1506	1.351	0.1876	0.3822	0.2196	0.001906	0.06463	-0.02693	-0.06213	-0.08179	1.59	0.1989	0.3869	-0.1039	-0.4514	-0.5348	0.1255	0.8441	0.7024	0.9181	0.656	0.598	0.3603	0.9636	0.9879	0.9967	0.9956	0.9987	-0.2581	0.004783	-0.04842	-0.1988	-0.1736	0.009897	0.02421	-0.7437	0.1567
2	0.9913	0.9903	PSG1_HUMAN	PSG1_HUMAN;lvl2=23;lvl3=0	Pregnancy-specific beta-1-glycoprotein 1	C130H216N34O36	P11464	protein	-0.4893	-2.437	0.0214	0.07989	-0.4961	-2.277	0.03064	0.1229	-0.2698	0.003648	0.08428	0.8012	0.2901	0.3384	-0.9963	0.1941	0.2573	1.577	1.075	1.128	0.3295	0.8478	0.7993	0.1286	0.2936	0.2709	0.614	0.9636	0.9879	0.7983	0.8432	0.9987	-0.63	0.1258	-0.7364	-0.7599	-1.112	0.01317	0.08646	-0.9559	2.17
3			FA 21:3	FA 21:3;lvl2=0;lvl3=1		C21H36O2		lipid	1.054	2.434	0.02155	0.08018	0.9115	1.892	0.06887	0.2048	1.606	0.01688	0.788	2.149	0.3542	0.6929	2.812	0.426	1.141	2.006	0.6223	1.096	0.009885	0.674	0.2657	0.05672	0.5398	0.2846	0.09831	0.9218	0.9879	0.7961	0.9588	0.9987	2.652	0.1717	1.423	-0.1525	0.3171	-0.03527	0.1799	3.803	2.799
2	0.71	0.794	PC 32:1	PC 32:1;lvl2=2;lvl3=0	PC 16:1_16:0	C34H69N2O6P		lipid	-0.1687	-2.43	0.02175	0.08065	-0.1662	-2.194	0.03666	0.1388	-0.1582	0.006267	-0.03983	-0.1922	-0.01317	0.01155	-1.646	0.9397	-0.3426	-1.066	-0.1375	0.1085	0.1134	0.3572	0.735	0.2976	0.8918	0.9146	0.3447	0.8205	0.9879	0.9263	0.9995	0.9987	0.08271	0.0009294	0.1457	0.1233	0.1645	-0.003671	-0.0006715	0.3856	0.04926
2	0.9999	1	MASP2_HUMAN	MASP2_HUMAN;lvl2=5;lvl3=0	Mannan-binding lectin serine protease 2	C55H80N14O14	O00187	protein	0.148	2.425	0.02201	0.0813	0.1744	2.72	0.01108	0.06744	0.1145	-0.005745	-0.09056	-0.05131	-0.05524	0.08375	1.511	-1.093	-0.9881	-0.3609	-0.7313	0.9979	0.1445	0.2858	0.3334	0.7215	0.472	0.3287	0.3879	0.7706	0.9879	0.9959	0.9422	0.9987	0.2479	0.01881	-0.3089	-0.2372	-0.09647	-0.007127	0.01889	1.046	0.9023
2	0.9965	0.9962	XPP2_HUMAN	XPP2_HUMAN;lvl2=2;lvl3=0	Xaa-Pro aminopeptidase 2	C63H91N17O17	O43895	protein	-0.1733	-2.424	0.02207	0.0813	-0.1202	-1.478	0.1506	0.3366	-0.215	-0.002009	-0.04285	-0.281	-0.03265	-0.02597	-2.177	-0.2931	-0.3586	-1.516	-0.3316	-0.2374	0.04001	0.7721	0.7231	0.1432	0.7432	0.8145	0.2035	0.9573	0.9879	0.7983	0.9957	0.9987	-0.1812	-0.004863	-0.3203	-0.2306	-0.2076	0.005122	-0.0008471	-0.8028	-0.2449
2	0.606	0.867	PC 38:2	PC 38:2;lvl2=2;lvl3=0	PC 18:1_20:1	C40H79N2O6P		lipid	-0.1508	-2.421	0.02219	0.08145	-0.1561	-2.32	0.02785	0.1163	-0.1744	0.003473	-0.02065	-0.2673	-0.06268	-0.03036	-2.059	0.5909	-0.2015	-1.682	-0.7423	-0.3235	0.051	0.5603	0.8421	0.1062	0.4654	0.7492	0.2305	0.8793	0.9879	0.7961	0.9417	0.9987	-0.2177	-0.003651	0.05595	-0.1673	-0.1785	0.006268	0.0008176	-0.8392	-0.16
3			FA 22:2	FA 22:2;lvl2=0;lvl3=1		C22H40O2		lipid	0.2735	2.418	0.02238	0.08189	0.1687	1.301	0.2039	0.399	0.3765	0.005487	0.1609	0.3936	-0.0429	0.1924	2.578	0.5414	0.9107	1.436	-0.2946	1.189	0.01683	0.5934	0.3719	0.1644	0.7709	0.2466	0.1212	0.8967	0.9879	0.8332	0.9957	0.9987	0.3844	0.06416	-0.1146	-0.4777	-0.2815	-0.009719	0.05419	1.934	3.67
2	0.993	1	Cer[AP] t36:9	Cer[AP] t36:9;lvl2=1;lvl3=0	Cer[AP] t18:1_18:8			lipid	-0.6885	-2.408	0.0229	0.08326	-0.004891	-0.0145	0.9885	0.997	-0.3536	0.002928	0.5807	0.6564	0.564	0.2315	-0.91	0.1086	1.235	0.9003	1.456	0.5379	0.3723	0.9145	0.2291	0.3773	0.1589	0.5958	0.6569	0.9799	0.9879	0.9598	0.748	0.9987	0.3991	-0.006504	0.7796	0.7575	0.4602	-0.004002	-0.01567	0.8934	-0.1655
2	0.999	1	SM d44:6	SM d44:6;lvl2=1;lvl3=0	SM d18:4_26:2			lipid	0.3636	2.407	0.02291	0.08326	0.4098	2.555	0.01633	0.08401	0.2268	-0.02965	-0.1963	0.2901	0.1627	-0.1432	1.254	-2.362	-0.8973	0.8547	0.9022	-0.7146	0.2225	0.02701	0.3788	0.4016	0.3763	0.482	0.4938	0.5152	0.9879	0.9822	0.9008	0.9987	0.2081	-0.05767	-0.1878	0.454	-0.05287	0.01116	-0.006172	0.4395	-1.385
2	0.9997	0.9999	PTPRJ_HUMAN	PTPRJ_HUMAN;lvl2=5;lvl3=0	Receptor-type tyrosine-protein phosphatase eta	C60H103N15O19	Q12913	protein	-0.1464	-2.394	0.02362	0.08555	-0.0989	-1.421	0.1663	0.3561	-0.1513	0.001083	-0.07622	-0.04913	-0.0007089	0.02266	-1.746	0.1801	-0.7271	-0.3022	-0.008207	0.2361	0.09421	0.8586	0.4745	0.7652	0.9935	0.8154	0.3203	0.9636	0.9879	0.9959	0.9995	0.9987	-0.06102	0.009439	-0.2161	-0.1178	-0.1386	-0.002268	-0.02112	-0.5973	1.05
2	0.9987	0.9989	CSF1R_HUMAN	CSF1R_HUMAN;lvl2=4;lvl3=0	Macrophage colony-stimulating factor 1 receptor	C49H78N14O13	P07333	protein	-0.1682	-2.384	0.02416	0.08723	-0.1398	-1.775	0.08676	0.2407	-0.1282	-0.001699	0.04951	0.334	0.03444	0.06468	-1.345	-0.2569	0.4293	1.867	0.3624	0.6126	0.1918	0.7996	0.6717	0.07471	0.7203	0.5462	0.4532	0.9573	0.9879	0.7961	0.9957	0.9987	-0.345	0.02363	-0.1344	-0.2813	-0.3325	0.001923	0.01367	-1.159	0.9029
2	0.9968	1	A0A7I2V554_HUMAN	A0A7I2V554_HUMAN;lvl2=1;lvl3=0	UV-stimulated scaffold protein A	C98H173N35O27S1	A0A7I2V554	protein	0.1343	2.382	0.02427	0.08723	0.08988	1.401	0.1722	0.3636	0.1187	0.01012	-0.1737	-0.04635	-0.01701	-0.08699	1.818	2.234	-2.2	-0.3784	-0.2614	-1.203	0.08204	0.0355	0.03816	0.7086	0.7961	0.2412	0.2914	0.5711	0.9879	0.9959	0.9957	0.9987	0.1159	-0.005638	-0.1354	0.1114	0.05402	0.0007918	-0.01924	0.8118	-0.4488
2	0.9976	0.9976	PTPRG_HUMAN	PTPRG_HUMAN;lvl2=7;lvl3=0	Receptor-type tyrosine-protein phosphatase gamma	C78H120N20O23	P23470	protein	-0.1133	-2.381	0.02432	0.08723	-0.1211	-2.37	0.02491	0.1094	-0.09179	0.006252	-0.04536	0.08948	-0.007457	0.006622	-1.421	1.394	-0.5804	0.738	-0.1158	0.09253	0.1688	0.1765	0.5673	0.4679	0.9088	0.9271	0.4226	0.7233	0.9879	0.99	0.9995	0.9987	-0.01527	0.0219	-0.07547	-0.1909	-0.192	-0.0019	0.004269	-0.09731	1.587
2	0.9993	0.9979	IGHD_HUMAN	IGHD_HUMAN;lvl2=7;lvl3=0	Immunoglobulin heavy constant delta	C61H89N15O16	P01880	protein	0.5799	2.374	0.0247	0.08814	0.5631	2.11	0.04397	0.1577	0.1032	-0.02039	-0.178	-0.1477	-0.5881	-0.8424	0.3652	-1.04	-0.5208	-0.2786	-2.088	-2.692	0.7183	0.3091	0.6075	0.7831	0.04806	0.01302	0.8744	0.7792	0.9879	0.9967	0.5654	0.9987	1.051	-0.02096	-0.1516	-0.2294	-0.679	-0.01887	-0.0418	1.444	-0.3274
2	0.9904	1	CHLE_HUMAN	CHLE_HUMAN;lvl2=23;lvl3=0	Cholinesterase	C221H316N54O64	P06276	protein	-0.1261	-2.373	0.02474	0.08814	-0.09242	-1.54	0.1349	0.3145	-0.1345	-0.0004079	-0.03512	-0.1684	-0.02125	0.04588	-1.861	-0.08134	-0.4017	-1.242	-0.2949	0.573	0.07561	0.9359	0.6916	0.2268	0.7707	0.5722	0.2766	0.9871	0.9879	0.8831	0.9957	0.9987	-0.1126	-0.03401	0.06939	0.2768	0.4329	-0.003764	-0.02062	-0.6523	-2.24
2	0.996	0.996	PC[OH] OH-41:5	PC[OH] OH-41:5;lvl2=1;lvl3=0	PC[OH] OH-16:1_25:4			lipid	0.1292	2.372	0.02482	0.08814	0.05631	0.8915	0.3803	0.5818	0.07602	0.001726	-0.1053	-0.06116	-0.1476	-0.01278	1.117	0.3655	-1.278	-0.4789	-2.176	-0.1696	0.2756	0.7181	0.2139	0.6365	0.04008	0.8668	0.5421	0.9386	0.9879	0.9959	0.5615	0.9987	0.05996	0.008602	0.0545	-0.1551	-0.103	0.001992	0.02102	0.7536	1.229
2	0.9999	1	NRCAM_HUMAN	NRCAM_HUMAN;lvl2=1;lvl3=0	Neuronal cell adhesion molecule	C75H123N21O26	Q92823	protein	-0.3876	-2.365	0.02519	0.08917	-0.3949	-2.224	0.03442	0.134	-0.1597	0.003832	0.4867	0.4713	0.2791	0.1669	-0.7341	0.2539	1.85	1.155	1.287	0.6929	0.4703	0.8018	0.07721	0.26	0.2108	0.4953	0.7268	0.9573	0.9879	0.8961	0.8092	0.9987	-0.4447	0.09819	-0.5332	-0.6805	-1.097	0.01177	0.08418	-0.8916	2.239
2	1	1	KVD08_HUMAN	KVD08_HUMAN;lvl2=2;lvl3=0	Immunoglobulin kappa variable 1D-8	C75H126N20O23	A0A087WSZ0	protein	0.1067	2.358	0.02559	0.09015	0.07	1.36	0.1847	0.3795	0.1112	-0.005417	0.06857	0.1487	0.002492	0.03349	1.873	-1.316	0.9552	1.335	0.04214	0.5095	0.0738	0.2013	0.3494	0.1949	0.9668	0.6153	0.2756	0.7306	0.9879	0.8696	0.9995	0.9987	0.03563	-0.008786	0.1615	-0.0129	0.01346	0.002657	-0.004322	0.3711	-1.04
2	1	1	IGLL5_HUMAN	IGLL5_HUMAN;lvl2=13;lvl3=0	Immunoglobulin lambda-like polypeptide 5	C38H68N10O11	B9A064	protein	0.126	2.357	0.02567	0.09015	0.1203	2.055	0.04936	0.1689	0.09257	0.00344	0.0421	0.007146	-0.1678	-0.05135	1.619	0.8673	0.6089	0.06662	-2.945	-0.811	0.119	0.3947	0.5486	0.9475	0.00726	0.4257	0.3506	0.8391	0.9879	0.9967	0.5117	0.9987	-0.008543	0.01993	-0.03229	-0.36	-0.2478	-0.0005127	0.006968	-0.07152	1.897
2	1	1	KV127_HUMAN	KV127_HUMAN;lvl2=2;lvl3=0	Immunoglobulin kappa variable 1-27	C75H126N20O23	A0A075B6S5	protein	0.1065	2.356	0.02571	0.09015	0.06982	1.358	0.1854	0.3799	0.1107	-0.005436	0.06791	0.1487	0.002485	0.03315	1.867	-1.322	0.947	1.337	0.04205	0.5048	0.0747	0.1993	0.3535	0.1943	0.9668	0.6185	0.2764	0.7292	0.9879	0.8696	0.9995	0.9987	0.03501	-0.008777	0.1608	-0.013	0.01301	0.002648	-0.004302	0.3661	-1.043
3			FA 19:2	FA 19:2;lvl2=0;lvl3=1		C19H34O2		lipid	0.3987	2.349	0.02611	0.09125	0.2578	1.334	0.1929	0.3881	0.6296	0.009158	0.4354	0.7084	0.04264	0.3234	2.943	0.6168	1.682	1.764	0.1999	1.364	0.00731	0.5434	0.1061	0.09093	0.8433	0.1856	0.08244	0.8793	0.9879	0.7961	0.9957	0.9987	0.6367	0.09952	0.1561	-0.6322	-0.4234	-0.01499	0.08646	1.55	2.754
2	1	1	KV112_HUMAN	KV112_HUMAN;lvl2=2;lvl3=0	Immunoglobulin kappa variable 1-12	C74H124N20O23	A0A0C4DH73	protein	0.1169	2.331	0.02716	0.09463	0.06221	1.08	0.2894	0.5018	0.1507	-0.003464	0.08021	0.0814	0.06803	0.05686	2.122	-0.7031	0.9337	0.6109	0.9611	0.7229	0.04481	0.4891	0.3601	0.5473	0.3465	0.477	0.2143	0.8656	0.9879	0.9959	0.8863	0.9987	-0.004145	0.0006045	0.06457	-0.03012	-0.01849	0.0006372	0.002797	-0.02371	0.03931
2	0.6	0.993	Plasmenyl-PE P-38:3	Plasmenyl-PE P-38:3;lvl2=2;lvl3=0	Plasmenyl-PE P-18:0_20:3	C43H80NO7P		lipid	-0.2369	-2.327	0.02742	0.09524	-0.2273	-2.041	0.05081	0.1716	-0.2454	-0.0002844	0.05095	-0.1372	0.05629	-0.09696	-1.73	-0.0289	0.297	-0.5157	0.3982	-0.6173	0.09694	0.9772	0.7691	0.611	0.6942	0.5431	0.3253	0.9967	0.9879	0.9959	0.9957	0.9987	-0.6155	-0.006643	0.05518	-0.0166	-0.07117	0.004708	-0.02987	-2.078	-0.2549
2	0.9995	1	PRDX6_HUMAN	PRDX6_HUMAN;lvl2=5;lvl3=0	Peroxiredoxin-6	C54H90N14O16	P30041	protein	-0.2203	-2.324	0.0276	0.09554	-0.2795	-2.859	0.007934	0.05366	-0.1587	0.01584	-0.05209	0.07082	0.004629	0.006046	-1.248	1.795	-0.3386	0.2967	0.03651	0.04292	0.2248	0.08576	0.738	0.7693	0.9712	0.9661	0.494	0.6382	0.9879	0.9959	0.9995	0.9987	0.08504	0.03088	0.1299	0.1191	0.1262	-0.01206	-0.003791	0.2498	1.031
2	1	1	MSLN_HUMAN	MSLN_HUMAN;lvl2=1;lvl3=0	Mesothelin	C134H226N36O42	Q13421	protein	0.2715	2.311	0.02839	0.09797	0.305	2.441	0.02124	0.09965	0.3491	0.004381	0.28	0.6349	-0.1236	0.07006	2.782	0.503	1.844	2.696	-0.9882	0.504	0.0106	0.6198	0.07811	0.0129	0.3333	0.6191	0.09979	0.9125	0.9879	0.6931	0.874	0.9987	0.7408	-0.01491	0.5109	0.1177	0.1402	-0.001723	-0.02844	3.896	-0.8915
2	0.9998	1	FCN3_HUMAN	FCN3_HUMAN;lvl2=13;lvl3=0	Ficolin-3	C47H67N13O16	O75636	protein	0.1626	2.307	0.02866	0.09859	0.2751	4.292	0.0001912	0.006338	0.09288	-0.006118	-0.1149	0.01407	-0.05793	-0.04688	0.9528	-0.9044	-0.9746	0.07693	-0.5961	-0.4341	0.3506	0.3752	0.3399	0.9393	0.5569	0.6682	0.6415	0.8205	0.9879	0.9967	0.9621	0.9987	0.3199	0.01398	-0.4446	-0.2308	-0.1452	-0.003224	0.02191	2.869	1.426
2	0.637	0.86	PI 34:1	PI 34:1;lvl2=2;lvl3=0	PI 16:0_18:1	C43H81O13P		lipid	-0.3988	-2.305	0.0288	0.09878	-0.03456	-0.1707	0.8657	0.9386	-0.3569	-0.008363	0.1511	0.03032	0.07744	0.1208	-1.431	-0.4833	0.501	0.0648	0.3115	0.4374	0.1658	0.6334	0.6211	0.9489	0.7582	0.6659	0.4199	0.9158	0.9879	0.9967	0.9957	0.9987	-0.2193	-0.01517	0.4246	0.0402	0.2849	0.002228	-0.03287	-0.4844	-0.381
2	0.704	0.901	TG 52:2	TG 52:2;lvl2=1;lvl3=0	TG 16:0_18:1_18:1	C55H102O6		lipid	0.3004	2.301	0.02903	0.09892	0.3732	2.753	0.01024	0.06364	0.2546	-0.008177	-0.09878	0.09673	0.09888	-0.09873	1.407	-0.6513	-0.4513	0.2849	0.5482	-0.4927	0.1727	0.5213	0.656	0.7783	0.5888	0.6269	0.4287	0.8751	0.9879	0.9967	0.9745	0.9987	-0.4484	0.04314	-0.4573	-0.5581	-0.8721	0.003362	0.07359	-0.837	0.9157
2	1	1	TRFL_HUMAN	TRFL_HUMAN;lvl2=1;lvl3=0	Lactotransferrin	C55H82N14O16	P02788	protein	-0.123	-2.301	0.02904	0.09892	-0.0802	-1.322	0.197	0.3903	-0.1939	-0.003638	-0.05539	-0.1934	-0.06459	-0.09044	-2.674	-0.7231	-0.6316	-1.421	-0.8937	-1.126	0.01355	0.4769	0.5339	0.1686	0.3807	0.2717	0.1115	0.8641	0.9879	0.8369	0.9012	0.9987	-0.4267	0.01145	-0.01419	-0.3209	-0.3595	0.001334	0.0201	-2.303	0.703
2	0.991	0.1	Valine	Valine;lvl2=1;lvl3=0		C5H11NO2		compound	0.09429	2.3	0.02914	0.09892	0.1129	2.626	0.01385	0.07653	0.1179	0.00579	0.06919	-0.07686	-0.04408	0.01045	2.277	1.612	1.105	-0.7914	-0.8545	0.1823	0.03241	0.1206	0.2805	0.4368	0.4017	0.8569	0.1773	0.6778	0.9879	0.9877	0.9136	0.9987	0.2674	0.004519	0.1665	-0.007999	0.1424	-0.006017	0.0001608	2.718	0.5223
2	0.763	1	Plasmenyl-PC P-40:7	Plasmenyl-PC P-40:7;lvl2=2;lvl3=0	Plasmenyl-PC P-18:1_22:6			lipid	-0.1457	-2.299	0.02921	0.09892	-0.1149	-1.62	0.1164	0.2883	-0.07522	0.002754	-0.007335	0.1628	0.08233	0.1322	-0.8908	0.4699	-0.07181	1.028	0.9781	1.413	0.3822	0.6428	0.9434	0.3148	0.3382	0.1709	0.663	0.9172	0.9943	0.936	0.8789	0.9987	0.04724	0.004763	0.03203	0.01862	-0.06379	0.003712	0.008043	0.2862	0.3281
3			FA 16:1	FA 16:1;lvl2=0;lvl3=1		C16H30O2		lipid	0.3887	2.296	0.02935	0.09912	0.318	1.685	0.103	0.2659	0.641	0.007921	0.4022	0.7185	0.1288	0.363	2.911	0.5185	1.51	1.739	0.5869	1.488	0.007868	0.6091	0.1446	0.0954	0.563	0.1502	0.08635	0.9074	0.9879	0.7961	0.9621	0.9987	1.105	0.07365	0.6471	-0.02469	0.15	-0.02048	0.05618	3.716	2.816
3			FA 26:3	FA 26:3;lvl2=0;lvl3=1		C26H46O2		lipid	-0.301	-2.294	0.02947	0.0992	-0.399	-2.985	0.005828	0.0462	-0.3266	0.001474	0.049	-0.1043	-0.2207	0.0789	-1.91	0.1243	0.2369	-0.3251	-1.295	0.4166	0.0687	0.9022	0.8148	0.7481	0.2082	0.6809	0.2656	0.9778	0.9879	0.9959	0.807	0.9987	-0.8694	0.04715	-0.5889	-0.9323	-0.7762	0.00793	0.05248	-2.703	1.667
2	0.997	0.9934	VCAM1_HUMAN	VCAM1_HUMAN;lvl2=5;lvl3=0	Vascular cell adhesion protein 1	C45H77N13O17	P19320	protein	0.09233	2.284	0.03018	0.1013	0.03074	0.6554	0.5176	0.7105	0.09018	0.002093	-0.03403	-0.1838	-0.007802	0.01835	1.694	0.5666	-0.5285	-1.84	-0.147	0.3111	0.1038	0.5765	0.6022	0.0787	0.8844	0.7585	0.3345	0.8859	0.9879	0.7961	0.9988	0.9987	-0.01828	0.011	-0.1196	-0.15	-0.1556	0.002801	0.009952	-0.1574	1.076
3			FA 22:3	FA 22:3;lvl2=0;lvl3=1		C22H38O2		lipid	0.2845	2.281	0.03034	0.1015	0.2194	1.57	0.1277	0.305	0.4406	0.006459	0.2618	0.5431	0.01344	0.2401	2.789	0.5892	1.37	1.832	0.08535	1.372	0.01044	0.5614	0.184	0.07993	0.9327	0.1833	0.09979	0.8793	0.9879	0.7961	0.9995	0.9987	0.499	0.07824	-0.1296	-0.4629	-0.2366	-0.01259	0.0583	1.745	3.11
2	1	1	Plasmanyl-PC O-32:0	Plasmanyl-PC O-32:0;lvl2=1;lvl3=0	Plasmanyl-PC O-20:0_12:0	C40H82NO7P		lipid	-0.07954	-2.277	0.0306	0.1021	-0.07174	-1.864	0.07285	0.2131	-0.03116	-0.004083	0.1101	0.1421	0.09178	0.07131	-0.692	-1.307	2.023	1.682	2.045	1.43	0.4958	0.2041	0.0549	0.1061	0.05244	0.1661	0.7396	0.7346	0.9879	0.7961	0.5901	0.9987	-0.1529	-0.005744	0.08737	-0.002714	-0.04665	0.002259	0.008575	-1.842	-0.787
2	0.771	0.992	TG 56:8	TG 56:8;lvl2=1;lvl3=0	TG 16:0_18:2_22:6	C59H98O6		lipid	0.8821	2.274	0.03085	0.1023	0.8366	1.97	0.05884	0.1874	0.4346	-0.02982	-1.357	0.8399	0.1055	-0.6435	1.016	-1.005	-2.623	1.046	0.2474	-1.358	0.3202	0.3255	0.01521	0.3062	0.8068	0.1876	0.6039	0.7925	0.9879	0.9301	0.9957	0.9987	0.3532	-0.01859	-0.6988	-0.4879	-1.596	0.02232	0.0659	0.3349	-0.2004
2	1	1	HBD_HUMAN	HBD_HUMAN;lvl2=17;lvl3=0	Hemoglobin subunit delta	C52H89N17O19	P02042	protein	-0.1882	-2.274	0.03085	0.1023	-0.245	-2.887	0.007413	0.05165	-0.09819	0.01106	0.003691	0.4259	0.04551	0.06034	-0.9537	1.547	0.02964	2.205	0.4435	0.5292	0.3502	0.1354	0.9766	0.03775	0.6616	0.6018	0.6415	0.6936	0.9961	0.7246	0.9956	0.9987	-0.1734	0.03015	0.05703	-0.1198	-0.1842	0.001775	0.02525	-0.7339	1.451
2	1	1	WDR1_HUMAN	WDR1_HUMAN;lvl2=1;lvl3=0	WD repeat-containing protein 1	C69H116N16O23	O75083	protein	-0.1176	-2.263	0.03156	0.1041	-0.05405	-0.9039	0.3737	0.5751	-0.1482	-0.006605	0.01041	-0.1965	-0.01315	0.02463	-2.199	-1.413	0.1277	-1.555	-0.1958	0.33	0.0382	0.1711	0.8995	0.1337	0.8465	0.7444	0.198	0.7167	0.9901	0.7983	0.9957	0.9987	0.1939	-0.01267	0.1222	0.1019	0.1232	-0.002239	-0.009924	1.413	-1.05
2	0.9964	0.9976	CBG_HUMAN	CBG_HUMAN;lvl2=35;lvl3=0	Corticosteroid-binding globulin	C45H82N14O14S1	P08185	protein	-0.0997	-2.262	0.03167	0.1041	-0.06871	-1.38	0.1785	0.3734	-0.04845	0.007516	0.04296	0.05973	-0.01032	0.05394	-0.8403	1.879	0.616	0.5521	-0.1795	0.8447	0.4094	0.07301	0.544	0.5862	0.8591	0.407	0.686	0.6191	0.9879	0.9959	0.9957	0.9987	-0.03319	0.02855	-0.1864	-0.1993	-0.1786	-0.003022	0.01455	-0.281	2.748
2	0.767	0.849	PC 33:1	PC 33:1;lvl2=2;lvl3=0	PC 15:0_18:1	C35H71N2O6P		lipid	-0.09868	-2.261	0.0317	0.1041	-0.08062	-1.659	0.1083	0.2718	-0.09286	0.00481	-0.0109	-0.1929	0.01637	-0.03223	-1.688	1.261	-0.1639	-1.87	0.2986	-0.5291	0.1049	0.2201	0.8712	0.07432	0.7679	0.6018	0.3345	0.7455	0.9879	0.7961	0.9957	0.9987	0.06527	-0.002819	0.1949	0.185	0.0994	-0.003518	0.001282	0.7876	-0.3867
2	0.949	0.953	Plasmenyl-PE P-36:2	Plasmenyl-PE P-36:2;lvl2=2;lvl3=0	Plasmenyl-PE P-18:0_18:2	C41H78NO7P		lipid	-0.1843	-2.258	0.03193	0.1046	-0.2539	-3.086	0.00453	0.03812	-0.1767	0.003891	0.04573	0.03105	0.005455	-0.07453	-1.533	0.4865	0.328	0.1436	0.04748	-0.5838	0.1389	0.6312	0.7459	0.8871	0.9625	0.5651	0.3836	0.9158	0.9879	0.9967	0.9995	0.9987	-0.7473	-0.0067	0.1045	-0.07078	-0.1512	0.005137	-0.01068	-2.127	-0.2168
3			FA 18:1	FA 18:1;lvl2=0;lvl3=1		C18H34O2		lipid	0.2431	2.255	0.03214	0.1049	0.171	1.406	0.1706	0.3624	0.4392	0.00938	0.2894	0.49	0.09301	0.2635	3.28	1.01	1.787	1.95	0.6969	1.777	0.003285	0.3232	0.08719	0.06342	0.4929	0.08882	0.07308	0.7925	0.9879	0.7961	0.9524	0.9987	0.5882	0.05996	0.2513	-0.1897	-0.06705	-0.01318	0.04582	2.436	2.823
2	0.997	0.997	PC 43:9	PC 43:9;lvl2=1;lvl3=0	PC 14:2_29:7			lipid	-0.5988	-2.239	0.03328	0.108	-0.5412	-1.838	0.07667	0.2202	-0.2893	0.0318	0.3163	0.9034	0.003283	0.3541	-0.819	1.297	0.7404	1.363	0.009323	0.9052	0.4212	0.2074	0.4666	0.1861	0.9926	0.3747	0.69	0.7415	0.9879	0.8696	0.9995	0.9987	-0.958	0.1162	-0.494	-1.063	-0.3632	0.005114	0.05438	-1.569	2.165
2	0.9996	0.9996	D3YTG3_HUMAN	D3YTG3_HUMAN;lvl2=4;lvl3=0	Target of Nesh-SH3	C37H64N12O14	D3YTG3	protein	-0.3255	-2.239	0.03328	0.108	-0.2575	-1.587	0.1238	0.3003	-0.3109	-0.01529	0.1931	-0.1886	0.1027	0.1078	-1.541	-1.092	0.7914	-0.4983	0.5107	0.4827	0.1369	0.286	0.4368	0.623	0.6144	0.6339	0.38	0.7706	0.9879	0.9959	0.9852	0.9987	-0.1956	-0.05353	-0.0326	0.467	0.6387	-0.008964	-0.03282	-0.354	-1.101
2	0.8262	0.8	Alpha-Aminoadipate	Alpha-Aminoadipate;lvl2=1;lvl3=0	ALPHA-AMINOADIPATE	C6H11NO4		compound2	0.1584	2.235	0.03361	0.1088	0.1204	1.517	0.1406	0.3219	0.145	0.00209	0.03711	-0.1283	-0.1083	0.01748	1.53	0.3179	0.3237	-0.7215	-1.146	0.1665	0.1395	0.7534	0.7491	0.4779	0.2634	0.8692	0.3845	0.9487	0.9879	0.99	0.84	0.9987	0.3684	0.01142	0.1061	-0.1179	0.05757	-0.009489	-0.004786	1.704	0.6007
2	0.996	0.996	PC 31:1	PC 31:1;lvl2=1;lvl3=0	PC 11:0_20:1	C39H76NO8P		lipid	-0.178	-2.23	0.03391	0.1094	-0.1563	-1.773	0.08716	0.2407	-0.1818	0.002636	-0.01831	-0.3642	0.04352	-0.02888	-1.745	0.3646	-0.1453	-1.863	0.4191	-0.2503	0.09428	0.7187	0.8857	0.07529	0.679	0.8046	0.3203	0.9386	0.9879	0.7961	0.9956	0.9987	0.2079	-0.01971	0.3742	0.4111	0.335	-0.007282	-0.01162	1.136	-1.225
2	0.571	0.985	PC 36:2	PC 36:2;lvl2=2;lvl3=0	PC 18:1_18:1	C38H75N2O6P		lipid	-0.07053	-2.226	0.03427	0.1098	-0.07797	-2.305	0.0288	0.1189	-0.0723	0.001155	0.008527	-0.08738	-0.01676	-0.0003021	-1.622	0.3733	0.1581	-1.044	-0.3771	-0.006118	0.1185	0.7123	0.8758	0.3071	0.7096	0.9952	0.3506	0.9373	0.9879	0.9301	0.9957	0.9991	-0.103	0.008372	-0.05389	-0.1599	-0.2147	0.0001152	0.008991	-0.9105	0.8412
2	0.9952	0.9965	FETUB_HUMAN	FETUB_HUMAN;lvl2=14;lvl3=0	Fetuin-B	C76H130N22O31S1	Q9UGM5	protein	0.1334	2.225	0.03429	0.1098	0.1491	2.333	0.02703	0.1142	0.07927	0.00224	-0.1227	-0.002516	-0.1387	-0.03239	1.003	0.4086	-1.283	-0.01697	-1.761	-0.3701	0.3262	0.6866	0.2122	0.9866	0.0916	0.7147	0.6122	0.924	0.9879	0.998	0.6959	0.9987	0.1532	0.01539	-0.1149	-0.2583	-0.1085	-0.006086	0.01372	0.6625	0.7571
2	0.974	0.984	CE 20:4	CE 20:4;lvl2=1;lvl3=0	CE 20:4	C47H76O2		lipid	0.414	2.225	0.03432	0.1098	0.512	2.641	0.01336	0.07615	0.4319	-0.01863	4.772e-05	0.6275	0.4046	-0.1333	1.959	-1.218	0.0001789	1.517	1.841	-0.5456	0.06239	0.2356	0.9999	0.143	0.07862	0.5906	0.2547	0.7455	1	0.7983	0.6603	0.9987	0.01567	0.03715	-0.8219	-0.4285	-1.039	0.005865	0.04263	0.02286	0.6162
2	0.542	0.996	PC 31:2	PC 31:2;lvl2=1;lvl3=0	PC 11:0_20:2	C39H74NO8P		lipid	0.2308	2.222	0.03456	0.1101	0.1174	0.9874	0.3319	0.5359	0.1233	-0.001354	-0.05648	-0.1827	-0.2351	-0.105	0.8931	-0.1414	-0.3382	-0.7052	-1.708	-0.6866	0.3811	0.8888	0.7383	0.4878	0.1011	0.4992	0.663	0.9688	0.9879	0.99	0.7191	0.9987	-0.1732	0.01014	-0.2135	-0.4032	-0.338	0.004356	0.02015	-0.5371	0.3576
2	0.984	1	Cer[AP] t40:10	Cer[AP] t40:10;lvl2=1;lvl3=0	Cer[AP] t16:0_24:10			lipid	-0.2721	-2.221	0.03461	0.1101	-0.2393	-1.769	0.0878	0.2407	-0.228	-0.02558	0.09665	0.1415	0.3028	0.2035	-1.482	-2.395	0.5192	0.49	1.974	1.194	0.152	0.02513	0.6086	0.6288	0.06053	0.2446	0.4008	0.5004	0.9879	0.9959	0.6307	0.9987	-0.04222	-0.04199	-0.01785	0.3361	0.2374	0.009316	-0.018	-0.09844	-1.113
2	0.951	1	PE 37:6	PE 37:6;lvl2=1;lvl3=0	PE 17:0_20:6	C42H72NO8P		lipid	0.2251	2.215	0.03509	0.1111	0.2774	2.616	0.01418	0.07668	0.1488	-0.005915	-0.1526	-0.3215	0.07392	-0.1275	1.14	-0.6532	-0.967	-1.313	0.5683	-0.8824	0.266	0.5201	0.3436	0.2021	0.5753	0.3867	0.541	0.8751	0.9879	0.8696	0.9667	0.9987	0.603	-0.03005	0.09029	0.6204	0.3157	-0.00177	0.0004547	2.472	-1.401
2	0.9448	0.8889	Alpha-Glucose	Alpha-Glucose;lvl2=1;lvl3=0	ALPHA-D-GLUCOSE	C6H12O6		compound2	0.1962	2.214	0.03516	0.1111	0.2098	2.204	0.0359	0.1373	0.1477	-0.01232	0.05781	-0.1023	0.0497	-0.064	1.23	-1.479	0.3979	-0.4539	0.4151	-0.4811	0.2312	0.1528	0.6944	0.6541	0.6819	0.635	0.5017	0.7057	0.9879	0.9959	0.9956	0.9987	0.08312	-0.02295	-0.05508	0.1641	0.07671	-0.001502	-0.0269	0.3465	-1.087
2	0.9998	1	AATC_HUMAN	AATC_HUMAN;lvl2=5;lvl3=0	Aspartate aminotransferase, cytoplasmic	C40H73N11O14	P17174	protein	0.1573	2.213	0.03523	0.1111	0.1371	1.746	0.09172	0.2467	-0.02354	0.002524	-0.238	-0.3657	-0.2913	-0.2535	-0.2926	0.4522	-2.446	-2.423	-3.633	-2.845	0.7725	0.6554	0.02251	0.02369	0.001394	0.009158	0.9019	0.9218	0.9879	0.7223	0.305	0.9987	-0.1147	0.02487	-0.2137	-0.5	-0.5387	-0.0001682	0.02544	-0.7231	1.783
3			FA 17:1	FA 17:1;lvl2=0;lvl3=1		C17H32O2		lipid	0.344	2.209	0.03551	0.1116	0.278	1.604	0.1199	0.2942	0.5905	0.01038	0.3883	0.7148	0.09181	0.3465	3.017	0.7642	1.64	1.947	0.4706	1.598	0.006139	0.4525	0.1146	0.0639	0.6423	0.1236	0.07977	0.8528	0.9879	0.7961	0.9956	0.9987	0.8826	0.07543	0.5087	-0.1917	-0.04247	-0.01812	0.06588	2.681	2.605
2	0.9991	0.9967	TALDO_HUMAN	TALDO_HUMAN;lvl2=2;lvl3=0	Transaldolase	C54H89N15O17S1	P37837	protein	0.1666	2.204	0.03589	0.1125	0.1461	1.75	0.09104	0.2464	0.06991	-0.00581	-0.02933	0.06396	-0.1182	-0.1649	0.7123	-0.8532	-0.247	0.3473	-1.208	-1.517	0.4835	0.4024	0.8071	0.7315	0.2392	0.1429	0.7334	0.8391	0.9879	0.9959	0.8256	0.9987	-0.1448	0.02867	-0.3946	-0.539	-0.6127	0.008235	0.01515	-1.028	2.313
2	0.873	1	Plasmenyl-PC P-36:1	Plasmenyl-PC P-36:1;lvl2=2;lvl3=0	Plasmenyl-PC P-18:0_18:1	C44H86NO7P		lipid	-0.1368	-2.195	0.03663	0.1142	-0.151	-2.269	0.03117	0.124	-0.05655	-0.0001452	0.1272	0.07463	0.1342	0.09191	-0.6619	-0.0245	1.23	0.4655	1.576	0.9712	0.5146	0.9807	0.231	0.646	0.1287	0.3416	0.7495	0.9967	0.9879	0.9959	0.7381	0.9987	-0.454	-0.01169	0.1288	-0.008552	-0.0371	0.006017	-0.008545	-2.249	-0.6584
2	1	1	AGRG6_HUMAN	AGRG6_HUMAN;lvl2=1;lvl3=0	Adhesion G-protein coupled receptor G6	C77H127N19O25	Q86SQ4	protein	-0.5369	-2.195	0.03664	0.1142	-0.6079	-2.338	0.02675	0.1136	-0.4892	-0.02712	0.1561	0.07351	0.2753	0.242	-1.419	-1.134	0.3744	0.1137	0.8014	0.6338	0.1692	0.2685	0.7115	0.9105	0.4311	0.5325	0.4226	0.7616	0.9879	0.9967	0.9203	0.9987	-0.7353	0.07497	-0.7651	-0.8181	-0.9617	0.005826	0.06795	-2.739	3.174
2	0.9948	0.9924	NRP1_HUMAN	NRP1_HUMAN;lvl2=6;lvl3=0	Neuropilin-1	C70H102N20O27	O14786	protein	-0.1216	-2.193	0.03676	0.1143	-0.1224	-2.036	0.05129	0.1727	-0.1142	-0.004197	0.0482	-0.0415	-0.008406	0.08136	-1.517	-0.8037	0.5295	-0.2939	-0.112	0.976	0.1429	0.4298	0.6016	0.7715	0.9118	0.3392	0.3876	0.8528	0.9879	0.9959	0.9995	0.9987	0.07656	-0.006773	0.1167	0.01723	0.1684	-0.004092	-0.01524	0.5461	-0.5492
3			FA 26:4	FA 26:4;lvl2=0;lvl3=1		C26H44O2		lipid	0.1317	2.173	0.03844	0.1191	0.09047	1.326	0.1956	0.3897	0.1346	-0.003153	0.06836	0.126	-0.0614	0.05802	1.732	-0.5844	0.7269	0.864	-0.7923	0.6737	0.0967	0.5647	0.4746	0.3965	0.4363	0.5072	0.3253	0.8794	0.9879	0.9792	0.9232	0.9987	0.05934	0.03393	-0.2291	-0.4053	-0.2986	-0.001796	0.03109	0.3047	1.981
2	0.86	0.865	DG 33:1	DG 33:1;lvl2=1;lvl3=0	DG 15:0_18:1	C36H68O5		lipid	0.2345	2.17	0.03866	0.1195	0.2946	2.622	0.01398	0.07653	0.1994	0.008775	-0.01755	-0.0556	-0.1024	-0.1606	1.314	0.8335	-0.09562	-0.1953	-0.6772	-0.9557	0.2018	0.4132	0.9247	0.8469	0.5051	0.3491	0.4658	0.8464	0.9938	0.9967	0.9524	0.9987	0.5382	-0.0165	0.5335	0.1593	0.1062	-0.0052	-0.008107	2.664	-0.9285
2	1	1	LIRA3_HUMAN	LIRA3_HUMAN;lvl2=1;lvl3=0	Leukocyte immunoglobulin-like receptor subfamily A member 3	C61H101N19O17	Q8N6C8	protein	0.2895	2.165	0.03904	0.1203	0.3677	2.652	0.01302	0.07577	0.108	-0.03618	-0.1588	0.08627	-0.02454	-0.01907	0.7145	-3.45	-0.8685	0.3042	-0.1629	-0.1139	0.4821	0.002179	0.3941	0.7637	0.8721	0.9103	0.7334	0.4472	0.9879	0.9959	0.9986	0.9987	0.2091	-0.0689	-0.1289	0.4535	0.5646	-0.004856	-0.03835	0.8365	-3.135
3			FA 21:4	FA 21:4;lvl2=0;lvl3=1		C21H34O2		lipid	0.7365	2.163	0.03922	0.1205	0.4911	1.28	0.2111	0.411	1.316	0.0267	0.7274	1.761	0.2807	0.823	3.106	0.9081	1.419	2.215	0.6645	1.754	0.004978	0.3732	0.1693	0.03697	0.513	0.09281	0.07789	0.8205	0.9879	0.7223	0.9561	0.9987	1.556	0.2165	0.242	-0.9455	-0.4663	-0.02819	0.119	1.381	2.185
3			FA 16:2	FA 16:2;lvl2=0;lvl3=1		C16H28O2		lipid	0.3549	2.154	0.04001	0.1221	0.1464	0.7748	0.4449	0.6422	0.5416	0.005502	0.3276	0.4699	0.06752	0.2926	2.424	0.355	1.213	1.121	0.3032	1.183	0.02359	0.7258	0.2376	0.2738	0.7645	0.249	0.1467	0.9389	0.9879	0.9108	0.9957	0.9987	0.5617	0.06518	0.2895	-0.2609	-0.1203	-0.01586	0.06216	1.954	2.578
2	0.975	0.993	SM d42:2	SM d42:2;lvl2=3;lvl3=0	SM d16:1_26:1	C47H93N2O6P		lipid	0.07564	2.154	0.04004	0.1221	0.1019	2.842	0.008266	0.05448	0.09703	-0.002167	0.1126	0.1093	0.01098	0.0167	2.215	-0.7126	2.124	1.329	0.2515	0.344	0.03698	0.4833	0.04461	0.1969	0.8037	0.7339	0.1938	0.8656	0.9879	0.8696	0.9957	0.9987	0.08061	-0.01256	0.2588	0.08104	0.07853	0.00381	-0.007033	0.7084	-1.255
2	0.9992	0.9996	IL1AP_HUMAN	IL1AP_HUMAN;lvl2=5;lvl3=0	Interleukin-1 receptor accessory protein	C54H83N13O15	Q9NPH3	protein	-0.109	-2.153	0.04007	0.1221	-0.08457	-1.499	0.1451	0.3308	-0.0922	0.004183	-0.02376	0.07921	-0.0408	0.04225	-1.329	0.8688	-0.283	0.6083	-0.5898	0.5497	0.197	0.3939	0.7797	0.549	0.5611	0.5878	0.4604	0.8391	0.9879	0.9959	0.9621	0.9987	-0.2005	0.02558	-0.1611	-0.1886	-0.1879	-3.688e-05	0.01517	-1.037	1.503
2	0.9998	0.9999	KV401_HUMAN	KV401_HUMAN;lvl2=4;lvl3=0	Immunoglobulin kappa variable 4-1	C58H80N14O15	P06312	protein	0.0954	2.151	0.04021	0.1221	0.1138	2.438	0.02138	0.09965	0.04856	-0.001945	-0.07195	0.02293	-0.07875	-0.0327	0.8116	-0.4684	-0.9941	0.2042	-1.32	-0.4935	0.4253	0.6439	0.3305	0.84	0.1997	0.6264	0.69	0.9172	0.9879	0.9967	0.8057	0.9987	0.09445	-0.001379	-0.1691	-0.1106	-0.05021	0.0001045	-0.002841	0.4781	-0.07934
2	0.987	0.999	Cer[NS] d34:1	Cer[NS] d34:1;lvl2=1;lvl3=0	Cer[NS] d18:1_16:0			lipid	0.1937	2.151	0.04029	0.1221	0.213	2.213	0.03519	0.136	0.1796	-0.003217	-0.008566	-0.5177	-0.02377	0.1122	1.673	-0.4318	-0.06595	-2.569	-0.222	0.9431	0.1079	0.6699	0.948	0.01715	0.8263	0.3555	0.3364	0.9218	0.9943	0.696	0.9957	0.9987	0.4959	-0.00989	-0.1942	-0.002887	0.01292	-0.005073	0.005258	4.137	-0.9381
2	0.801	0.09	4,4'-Dimethoxy[1,1'-Biphenyl]-2-Carbonitrile	4,4'-Dimethoxy[1,1'-Biphenyl]-2-Carbonitrile;lvl2=1;lvl3=0		C15H13NO2		compound	-0.1268	-2.142	0.04101	0.1236	-0.1443	-2.296	0.02939	0.1206	-0.1655	0.009107	-0.07019	-0.05383	-0.1768	-0.07089	-2.232	1.77	-0.7826	-0.3869	-2.392	-0.8632	0.03568	0.08997	0.4419	0.7024	0.02534	0.3969	0.1923	0.6392	0.9879	0.9959	0.5354	0.9987	-0.05008	0.02256	-0.12	-0.3296	-0.2842	-0.003744	0.01784	-0.2621	1.342
2	0.9289	0.8889	Chenodeoxycholic Acid	Chenodeoxycholic Acid;lvl2=1;lvl3=0	Chenodeoxycholic acid	C24H40O4		compound2	0.4021	2.141	0.04113	0.1236	0.4662	2.345	0.02634	0.1132	0.1956	-0.01053	-0.2465	-0.5093	-0.241	-0.1635	0.751	-0.5825	-0.7824	-1.042	-0.9283	-0.5668	0.4603	0.5659	0.4419	0.3082	0.3629	0.5764	0.7189	0.8794	0.9879	0.9301	0.8961	0.9987	0.2671	0.02567	-0.676	-1.051	-0.907	-0.01549	0.05543	0.5635	0.6156
2	0.854	0.86	DG 38:2	DG 38:2;lvl2=1;lvl3=0	DG 18:1_20:1	C41H76O5		lipid	0.124	2.141	0.04114	0.1236	0.1526	2.521	0.01768	0.08874	0.08404	0.0007663	-0.01468	0.0477	-0.04041	-0.13	1.073	0.141	-0.1549	0.3247	-0.5177	-1.499	0.2942	0.8891	0.8782	0.7484	0.6096	0.1475	0.5695	0.9688	0.9879	0.9959	0.9852	0.9987	0.2673	-0.01006	0.1667	0.1296	0.0548	-0.001007	-0.009519	1.399	-0.5988
2	1	1	PARK7_HUMAN	PARK7_HUMAN;lvl2=1;lvl3=0	Parkinson disease protein 7	C76H130N22O26S2	Q99497	protein	-0.117	-2.14	0.04124	0.1236	-0.09075	-1.489	0.1477	0.3332	-0.145	0.004011	-0.1335	-0.04528	-0.04757	-0.03344	-1.93	0.7693	-1.469	-0.3212	-0.6351	-0.4018	0.06601	0.4496	0.1553	0.751	0.5316	0.6915	0.2603	0.8528	0.9879	0.9959	0.9566	0.9987	-0.2872	0.02379	-0.1176	-0.176	-0.1606	-0.005718	0.006962	-1.476	1.39
2	0.8809	0.8333	Ribose	Ribose;lvl2=1;lvl3=0	D-RIBOSE	C5H10O5		compound2	0.1806	2.137	0.04144	0.1238	0.1919	2.113	0.04362	0.1574	0.1278	-0.01185	0.07429	-0.1239	0.03339	-0.07952	1.136	-1.518	0.5458	-0.587	0.2977	-0.6381	0.2675	0.1426	0.5904	0.5629	0.7686	0.5297	0.5421	0.6936	0.9879	0.9959	0.9957	0.9987	0.07125	-0.01859	-0.008123	0.1066	0.009559	-0.0004023	-0.02203	0.2809	-0.8333
2	1	1	DCD_HUMAN	DCD_HUMAN;lvl2=2;lvl3=0	Dermcidin	C48H80N12O21	P81605	protein	-0.464	-2.136	0.04155	0.1238	-0.627	-2.827	0.008568	0.05587	-0.4468	-0.007436	-0.2433	0.3912	0.08249	0.205	-1.49	-0.3573	-0.6706	0.6952	0.2759	0.6172	0.1499	0.7241	0.5091	0.4939	0.7851	0.5432	0.3987	0.9386	0.9879	0.9911	0.9957	0.9987	-1.376	-0.04411	0.006277	0.1568	0.5648	-0.01255	-0.05613	-4.619	-1.683
2	0.996	0.996	PC 44:5	PC 44:5;lvl2=1;lvl3=0	PC 18:4_26:1	C52H94NO8P		lipid	0.2285	2.135	0.04167	0.1238	0.3127	2.872	0.007687	0.05289	0.1722	-0.01861	0.03333	0.2895	0.1511	-0.1429	1.353	-2.107	0.2165	1.213	1.192	-1.014	0.1891	0.0462	0.8305	0.2376	0.2456	0.3213	0.4506	0.5743	0.9879	0.8831	0.8294	0.9987	0.2854	-0.05634	0.3426	0.4377	0.2723	0.006193	-0.05387	4.264	-9.568
2	0.931	0.933	LysoPC 18:0	LysoPC 18:0;lvl2=2;lvl3=0	LysoPC 18:0	C26H54NO7P		lipid	-0.1037	-2.134	0.04177	0.1238	-0.1076	-2.05	0.04981	0.1692	-0.1427	0.007899	-0.07177	-0.1128	-0.148	-0.07012	-2.333	1.861	-0.97	-0.9826	-2.427	-1.035	0.02878	0.07555	0.3421	0.336	0.02345	0.3114	0.1648	0.6215	0.9879	0.9367	0.5344	0.9987	-0.01315	0.01232	-0.08982	-0.2017	-0.1666	-0.002645	0.01069	-0.07234	0.7706
2	0.997	0.1	Nipecotic Acid	Nipecotic Acid;lvl2=1;lvl3=0		C6H11NO2		compound	0.2276	2.126	0.04245	0.1255	0.03957	0.3201	0.7513	0.8743	0.2234	0.01402	-0.066	-0.2876	-0.0579	-0.09626	1.526	1.38	-0.3727	-1.047	-0.3967	-0.5936	0.1407	0.1809	0.7128	0.306	0.6952	0.5586	0.3859	0.7284	0.9879	0.9301	0.9957	0.9987	-0.05935	-0.01888	0.01156	0.07027	0.1747	0.001663	-0.02205	-0.288	-1.042
2	1	1	UROM_HUMAN	UROM_HUMAN;lvl2=1;lvl3=0	Uromodulin	C61H108N18O18S1	P07911	protein	-0.1652	-2.119	0.04308	0.1267	-0.171	-2.032	0.05172	0.1736	-0.2598	0.002971	-0.1857	-0.1403	-0.2217	-0.05833	-2.628	0.4331	-1.552	-0.7564	-2.25	-0.5326	0.01503	0.669	0.1342	0.4571	0.03433	0.5994	0.1133	0.9218	0.9879	0.99	0.5467	0.9987	-0.08493	0.01748	-0.1962	-0.2235	-0.133	-0.007927	-0.01529	-0.2486	0.5816
2	1	1	ERN1_HUMAN	ERN1_HUMAN;lvl2=1;lvl3=0	Serine/threonine-protein kinase/endoribonuclease IRE1	C47H78N10O13	O75460	protein	0.2804	2.118	0.04323	0.1267	0.3403	2.45	0.0208	0.09894	0.04915	-0.01279	-0.3743	-0.6476	-0.2848	-0.0737	0.322	-1.208	-2.027	-2.261	-1.872	-0.436	0.7503	0.2393	0.05436	0.03351	0.07398	0.6669	0.8894	0.7455	0.9879	0.7223	0.6603	0.9987	0.223	0.02259	-0.8642	-0.7075	-0.5997	0.007304	0.03561	0.575	0.662
2	0.9998	1	LV321_HUMAN	LV321_HUMAN;lvl2=6;lvl3=0	Immunoglobulin lambda variable 3-21	C38H66N14O12	P80748	protein	0.2371	2.116	0.04335	0.1267	0.1674	1.333	0.1933	0.3881	0.147	-0.009266	0.1446	-0.06567	-0.02865	-0.2659	1.071	-0.973	0.8708	-0.255	-0.2094	-1.749	0.2952	0.3407	0.3929	0.801	0.836	0.09361	0.5695	0.8133	0.9879	0.9967	0.9957	0.9987	-0.2125	-0.0007397	0.02335	-0.2486	-0.7095	0.007197	0.033	-0.5398	-0.02137
2	1	1	CBPQ_HUMAN	CBPQ_HUMAN;lvl2=1;lvl3=0	Carboxypeptidase Q	C52H92N14O15	Q9Y646	protein	0.2748	2.116	0.04338	0.1267	0.3897	2.979	0.005911	0.04652	0.4441	0.02327	0.00896	-0.1483	0.04663	0.2692	2.801	2.115	0.04672	-0.4986	0.2951	1.533	0.01014	0.04544	0.9631	0.6228	0.7706	0.1388	0.09907	0.5713	0.9945	0.9959	0.9957	0.9987	0.3997	0.05022	-0.261	-0.2238	-0.3598	0.01184	0.04727	1.042	1.489
2	0.9937	0.9945	CO4B_HUMAN	CO4B_HUMAN;lvl2=117;lvl3=0	Complement C4-B	C45H75N13O15	P0C0L5	protein	0.1728	2.114	0.04351	0.1267	0.1981	2.284	0.03013	0.1221	0.1815	-0.007014	-0.03196	0.1777	0.02434	0.117	1.633	-0.9094	-0.2377	0.8521	0.2196	0.9503	0.116	0.3726	0.8142	0.4029	0.8281	0.3519	0.3497	0.8205	0.9879	0.9822	0.9957	0.9987	0.1919	0.0119	-0.2461	-0.2713	-0.2065	0.001887	0.04032	0.5527	0.3895
2	0.993	0.995	CAH1_HUMAN	CAH1_HUMAN;lvl2=28;lvl3=0	Carbonic anhydrase 1	C54H98N14O16	P00915	protein	-0.284	-2.114	0.04355	0.1267	-0.4111	-3.058	0.004867	0.04033	-0.1365	0.03009	-0.01501	0.18	-0.01386	0.09207	-0.8098	2.572	-0.07359	0.5689	-0.08244	0.493	0.4264	0.01703	0.942	0.5749	0.935	0.6267	0.69	0.4785	0.9943	0.9959	0.9995	0.9987	-0.08366	0.06568	0.1485	-0.3379	-0.2521	-0.004587	0.03118	-0.1867	1.667
2	0.9926	1	ITIH4_HUMAN	ITIH4_HUMAN;lvl2=167;lvl3=0	Inter-alpha-trypsin inhibitor heavy chain H4	C152H225N39O38	Q14624	protein	0.1447	2.109	0.04404	0.1278	0.1456	1.958	0.0603	0.1905	0.1197	-0.002801	-0.1123	0.009842	-0.01188	0.03067	1.256	-0.4235	-0.9746	0.05505	-0.1251	0.2905	0.2218	0.6758	0.3399	0.9566	0.9015	0.774	0.4931	0.9218	0.9879	0.9967	0.9995	0.9987	-0.1425	-0.006193	-0.09727	-0.1772	-0.09535	0.003959	-0.01688	-0.621	-0.3069
2	0.9998	1	ATRN_HUMAN	ATRN_HUMAN;lvl2=20;lvl3=0	Attractin	C38H60N10O13	O75882	protein	-0.1066	-2.102	0.0447	0.1294	-0.1133	-2.078	0.04698	0.1637	-0.1564	-0.00272	-0.1024	-0.009188	-0.04153	-0.04346	-2.214	-0.5549	-1.198	-0.06932	-0.5898	-0.5555	0.03702	0.5843	0.2431	0.9453	0.5611	0.5839	0.1938	0.889	0.9879	0.9967	0.9621	0.9987	-0.2918	0.0168	-0.3468	-0.3101	-0.362	0.001122	0.0147	-1.67	1.093
2	0.928	0.8	Isobutyryl-Carnitine	Isobutyryl-Carnitine;lvl2=1;lvl3=0	Isobutyryl-carnitine; AIF; CE10; CorrDec	C11H21NO4		compound2	0.2497	2.096	0.04521	0.1301	0.2414	1.861	0.07325	0.2137	0.2071	-0.001023	0.1178	-0.4581	-0.1344	-0.02156	1.334	-0.09497	0.6271	-1.573	-0.8682	-0.1254	0.1953	0.9252	0.5368	0.1295	0.3942	0.9013	0.4589	0.9846	0.9879	0.7983	0.9058	0.9987	0.4691	0.01706	0.1655	-0.3299	0.08708	-0.01081	0.008988	1.096	0.453
2	0.997	0.997	PC 39:6	PC 39:6;lvl2=1;lvl3=0	PC 17:2_22:4	C47H82NO8P		lipid	-0.1803	-2.096	0.04523	0.1301	-0.1121	-1.155	0.2577	0.4682	-0.1503	0.001927	-0.01434	0.00168	0.1062	-0.00848	-1.262	0.2332	-0.09952	0.007518	0.8949	-0.06429	0.2196	0.8177	0.9216	0.9941	0.3801	0.9493	0.4913	0.9573	0.9938	0.998	0.9012	0.9987	0.1484	-0.01498	0.2283	0.3475	0.06987	-0.001247	-0.00656	0.4632	-0.5316
2	0.9967	0.9969	C1S_HUMAN	C1S_HUMAN;lvl2=25;lvl3=0	Complement C1s subcomponent	C41H70N14O17S1	P09871	protein	0.05884	2.095	0.04531	0.1301	0.03459	1.089	0.2852	0.4977	0.03422	0.003801	-0.09432	-0.04447	-0.07675	-0.0135	1.02	1.633	-2.324	-0.7064	-2.295	-0.3633	0.3183	0.1162	0.02931	0.4871	0.03119	0.7197	0.6016	0.6778	0.9879	0.99	0.5354	0.9987	0.1704	-0.004271	-0.05291	-0.001651	0.07492	-0.001624	-0.000433	4.005	-1.141
2	0.776	0.86	PC 38:5	PC 38:5;lvl2=3;lvl3=0	PC 18:1_20:4	C46H82NO8P		lipid	-0.05109	-2.087	0.04611	0.132	-0.06072	-2.352	0.02591	0.1129	-0.09192	-0.000201	-0.07841	-0.07621	-0.04626	-0.04878	-2.824	-0.08898	-1.992	-1.248	-1.426	-1.353	0.009618	0.9299	0.05841	0.2246	0.1673	0.1891	0.09654	0.987	0.9879	0.8831	0.764	0.9987	-0.03652	-0.004381	0.02104	0.04852	0.04175	-0.001708	-0.006818	-0.5569	-0.7595
2	0.727	0.873	PC 38:4	PC 38:4;lvl2=4;lvl3=0	PC 18:0_20:4	C46H84NO8P		lipid	0.07302	2.085	0.04634	0.132	0.1053	2.995	0.00569	0.04543	0.03648	-0.004015	-0.05314	0.01207	-0.01871	-0.02843	0.7608	-1.207	-0.9161	0.1342	-0.3913	-0.5353	0.4545	0.2399	0.3691	0.8944	0.6992	0.5976	0.7154	0.7455	0.9879	0.9967	0.9957	0.9987	0.1663	-0.006102	-0.04007	0.0305	0.04155	0.0003828	0.0005123	1.47	-0.6131
2	0.7	0.709	PE 36:2	PE 36:2;lvl2=2;lvl3=0	PE 18:2_18:0	C41H78NO8P		lipid	0.1616	2.083	0.04654	0.132	0.09206	1.049	0.3034	0.5177	0.1001	-0.007662	0.03414	-0.1015	-0.09635	-0.03036	0.9702	-1.07	0.2735	-0.5241	-0.9367	-0.2656	0.342	0.2957	0.7869	0.6052	0.3587	0.7929	0.6308	0.7733	0.9879	0.9959	0.8944	0.9987	-0.05535	-0.007131	0.01429	-0.137	-0.1396	0.002093	0.0036	-0.1875	-0.2746
3			FA 20:1	FA 20:1;lvl2=0;lvl3=1		C20H38O2		lipid	0.2964	2.083	0.04655	0.132	0.2204	1.388	0.1761	0.3704	0.5461	0.01648	0.3507	0.6179	0.06242	0.3306	3.161	1.375	1.678	1.906	0.3624	1.727	0.00437	0.1825	0.1069	0.06922	0.7203	0.09751	0.07789	0.7284	0.9879	0.7961	0.9957	0.9987	0.6972	0.08764	0.1468	-0.4501	-0.2095	-0.01497	0.06071	1.994	2.849
2	0.9902	0.9957	APMAP_HUMAN	APMAP_HUMAN;lvl2=13;lvl3=0	Adipocyte plasma membrane-associated protein	C70H109N17O23	Q9HDC9	protein	0.1218	2.082	0.04661	0.132	0.1196	1.88	0.07055	0.2092	0.1184	0.005999	-0.01739	-0.1105	-0.09792	0.01613	1.513	1.105	-0.1837	-0.7529	-1.256	0.1862	0.1439	0.2806	0.8558	0.4591	0.2219	0.8539	0.3879	0.7706	0.9879	0.99	0.8201	0.9987	0.1898	0.008409	-0.08867	-0.08377	0.09617	-0.005232	-0.008691	0.9434	0.4751
2	0.996	0.996	PC[OH] OH-32:1	PC[OH] OH-32:1;lvl2=1;lvl3=0	PC[OH] OH-14:1_18:0			lipid	-0.1556	-2.081	0.04669	0.132	-0.02485	-0.2885	0.7751	0.8851	-0.1705	0.004676	-0.05283	-0.01079	-0.04895	-0.04977	-1.583	0.6257	-0.4055	-0.05339	-0.4559	-0.4173	0.1271	0.5377	0.6888	0.9579	0.6527	0.6804	0.3603	0.8765	0.9879	0.9967	0.9956	0.9987	0.3081	0.02674	-0.1437	-0.1916	-0.1922	-0.006857	0.01289	1.705	1.683
2	0.966	0.098	Taurine	Taurine;lvl2=2;lvl3=0	Taurine	C2H7NO3S		compound	-0.1246	-2.073	0.04749	0.1339	-0.08976	-1.336	0.1923	0.3881	-0.1253	0.009657	-0.04629	0.005295	-0.1153	-0.01543	-1.583	1.758	-0.4833	0.03564	-1.46	-0.1759	0.1271	0.0921	0.6334	0.9719	0.1578	0.8619	0.3603	0.6425	0.9879	0.9968	0.748	0.9987	-0.3668	0.03152	-0.1188	-0.3611	-0.2566	0.001019	0.02593	-1.277	1.247
2	1	1	TSP4_HUMAN	TSP4_HUMAN;lvl2=1;lvl3=0	Thrombospondin-4	C79H132N20O22	P35443	protein	-0.3033	-2.067	0.04805	0.1351	-0.236	-1.447	0.159	0.3463	-0.2574	-0.007064	0.1942	-0.1244	0.1336	0.05658	-1.238	-0.4895	0.7718	-0.3188	0.6442	0.2456	0.2283	0.6292	0.4481	0.7527	0.5258	0.8082	0.4965	0.9158	0.9879	0.9959	0.9566	0.9987	-0.9437	-0.0423	0.3737	0.2074	0.02228	0.0165	0.0001782	-2.904	-1.48
2	0.9999	1	CD14_HUMAN	CD14_HUMAN;lvl2=9;lvl3=0	Monocyte differentiation antigen CD14	C76H122N24O28	P08571	protein	0.1688	2.063	0.04849	0.136	0.1546	1.726	0.09541	0.254	0.01802	-0.01083	-0.2699	-0.0453	-0.1762	-0.06233	0.1932	-1.674	-2.393	-0.2589	-1.896	-0.6035	0.8485	0.1077	0.02528	0.798	0.07062	0.5521	0.9326	0.6778	0.9879	0.9967	0.6585	0.9987	0.4197	-0.02061	-0.2252	0.07477	0.1652	0.001567	-0.002272	2.588	-1.444
2	0.793	0.793	PC 38:3	PC 38:3;lvl2=2;lvl3=0	PC 18:0_20:3	C40H77N2O6P		lipid	-0.1048	-2.058	0.04904	0.1371	-0.07485	-1.315	0.1991	0.3917	-0.1428	-0.00464	-0.05066	-0.1896	-0.03318	0.02214	-2.137	-1.001	-0.6267	-1.512	-0.498	0.2991	0.04344	0.3274	0.537	0.1441	0.6232	0.7676	0.2121	0.7925	0.9879	0.7983	0.9852	0.9987	0.05156	-0.01593	0.05853	0.06826	0.0627	0.002418	0.003266	0.3701	-1.3
2	0.9961	1	BLVRB_HUMAN	BLVRB_HUMAN;lvl2=11;lvl3=0	Flavin reductase (NADPH)	C124H204N38O43	P30043	protein	-0.2435	-2.057	0.04912	0.1371	-0.3421	-2.851	0.008101	0.05371	-0.05861	0.02203	0.06213	0.2421	0.1102	0.1878	-0.3941	2.134	0.3453	0.8676	0.7433	1.14	0.6972	0.04371	0.733	0.3946	0.4648	0.266	0.8649	0.5713	0.9879	0.9792	0.9417	0.9987	-0.1188	0.0677	-0.09366	-0.3523	-0.3938	-0.001236	0.04436	-0.3866	2.504
3			FA 22:7	FA 22:7;lvl2=0;lvl3=1		C22H30O2		lipid	0.2184	2.053	0.04951	0.1378	0.1092	0.9045	0.3734	0.5751	0.3653	0.01175	0.1913	0.4372	0.05954	0.1361	2.628	1.218	1.138	1.676	0.4297	0.8838	0.01503	0.2357	0.2669	0.1073	0.6714	0.3859	0.1133	0.7455	0.9879	0.7961	0.9956	0.9987	0.5677	0.06289	0.04492	-0.2692	-0.2836	-0.007203	0.04775	1.622	2.043
2	0.9986	0.9987	CPN2_HUMAN	CPN2_HUMAN;lvl2=18;lvl3=0	Carboxypeptidase N subunit 2	C41H75N9O13	P22792	protein	0.09704	2.045	0.0504	0.1396	0.09901	1.93	0.06383	0.194	0.07023	-1.73e-05	-0.08248	0.05978	-0.05256	-0.009381	1.072	-0.003807	-1.041	0.4863	-0.8049	-0.1293	0.2948	0.997	0.3088	0.6313	0.4291	0.8983	0.5695	0.9988	0.9879	0.9959	0.9203	0.9987	0.164	0.001445	-0.006963	-0.08076	0.0003419	-0.002892	-0.008354	0.6563	0.06575
3			FA 19:1	FA 19:1;lvl2=0;lvl3=1		C19H36O2		lipid	0.3055	2.045	0.05041	0.1396	0.2535	1.535	0.136	0.3155	0.6064	0.01197	0.464	0.7657	0.188	0.3829	3.335	0.9488	2.11	2.244	1.037	1.902	0.002875	0.3526	0.04595	0.03472	0.3104	0.06981	0.07308	0.8199	0.9879	0.7223	0.8598	0.9987	0.8152	0.0722	0.5055	-0.1745	-0.03931	-0.01618	0.05845	2.578	2.596
2	0.9963	1	P3H1_HUMAN	P3H1_HUMAN;lvl2=1;lvl3=0	Prolyl 3-hydroxylase 1	C174H237N39O50S1	Q32P28	protein	-0.5208	-2.042	0.05065	0.1399	0.07704	0.2629	0.7945	0.8989	-0.4361	-0.0004462	0.1079	-0.0386	0.0411	0.2394	-1.188	-0.01751	0.2429	-0.05602	0.1123	0.5886	0.2471	0.9862	0.8103	0.9558	0.9116	0.5619	0.5169	0.9967	0.9879	0.9967	0.9995	0.9987	-0.2585	-0.01421	0.2268	-0.1193	0.4484	-0.002325	-0.01434	-0.5862	-0.3665
2	0.9999	1	G3P_HUMAN	G3P_HUMAN;lvl2=8;lvl3=0	Glyceraldehyde-3-phosphate dehydrogenase	C69H121N19O23S1	P04406	protein	-0.1977	-2.04	0.05085	0.1401	-0.2388	-2.343	0.02649	0.1132	-0.1259	0.01838	0.01753	-0.1319	-0.01131	0.008822	-0.9874	2.077	0.1137	-0.5513	-0.08896	0.06247	0.3337	0.04915	0.9105	0.5868	0.9299	0.9507	0.6188	0.5781	0.9901	0.9959	0.9995	0.9987	0.007872	0.02183	0.2059	0.1129	0.1543	-0.008233	0.01388	0.01994	0.6286
2	0.9978	0.992	APOD_HUMAN	APOD_HUMAN;lvl2=2;lvl3=0	Apolipoprotein D	C58H103N17O20	P05090	protein	-0.1526	-2.038	0.05111	0.1405	-0.2028	-2.628	0.01378	0.07653	-0.1391	-0.0001593	0.04096	0.08346	-0.02837	0.04397	-1.303	-0.02151	0.3171	0.4166	-0.2666	0.3718	0.2056	0.983	0.754	0.6808	0.7922	0.7134	0.4686	0.9967	0.9879	0.9959	0.9957	0.9987	-0.3089	0.03213	-0.1959	-0.3362	-0.2881	-0.005455	0.01983	-1.208	1.429
2	0.9964	0.9906	BTD_HUMAN	BTD_HUMAN;lvl2=21;lvl3=0	Biotinidase	C67H115N21O21	P43251	protein	-0.12	-2.036	0.05136	0.1408	-0.1405	-2.252	0.03235	0.1278	-0.1747	-0.0009395	-0.05531	-0.02998	-0.1978	0.03634	-3.249	-0.2518	-0.8504	-0.2971	-3.69	0.6101	0.00354	0.8034	0.4039	0.769	0.001212	0.5477	0.07308	0.9573	0.9879	0.9959	0.305	0.9987	-0.156	0.004968	-0.1281	-0.2527	0.0004165	-0.0006801	-0.0006472	-1.187	0.4299
2	0.9999	1	CO6A1_HUMAN	CO6A1_HUMAN;lvl2=3;lvl3=0	Collagen alpha-1(VI) chain	C42H76N12O13	P12109	protein	0.09802	2.033	0.05158	0.1411	0.04655	0.8506	0.4022	0.6024	0.1181	0.00835	-0.04911	0.01234	-0.07638	0.05101	1.993	2.03	-0.685	0.111	-1.293	0.777	0.05829	0.05404	0.5002	0.9126	0.2089	0.4451	0.2465	0.59	0.9879	0.9967	0.807	0.9987	0.1636	0.006592	0.1276	-0.03002	0.08127	-0.0004115	0.005284	1.015	0.465
2	0.875	0.876	LysoPC 20:2	LysoPC 20:2;lvl2=2;lvl3=0	LysoPC 20:2	C28H54NO7P		lipid	-0.09198	-2.027	0.05232	0.1428	-0.1339	-2.936	0.006581	0.04898	-0.1291	0.005046	-0.06697	-0.1257	-0.1412	-0.02429	-2.351	1.324	-1.008	-1.219	-2.579	-0.3993	0.02767	0.1986	0.324	0.2352	0.01678	0.6934	0.1619	0.7291	0.9879	0.8831	0.5175	0.9987	-0.1984	0.0117	-0.08543	-0.2352	-0.07857	-0.001054	0.005052	-1.178	0.7904
2	0.827	0.879	PC 38:6	PC 38:6;lvl2=3;lvl3=0	PC 18:2_20:4	C46H80NO8P		lipid	-0.1428	-2.025	0.05251	0.1429	-0.1053	-1.34	0.1911	0.3874	-0.07462	0.007461	-0.02401	0.09064	0.07509	0.07672	-0.7878	1.135	-0.2095	0.51	0.7952	0.7312	0.4389	0.268	0.8359	0.6149	0.4346	0.4721	0.7	0.7616	0.9879	0.9959	0.9232	0.9987	0.1726	0.03048	-0.02379	-0.03407	-0.1541	-0.003126	0.02204	0.6397	1.285
2	0.9613	0.8333	Stearoyl-Carnitine	Stearoyl-Carnitine;lvl2=1;lvl3=0	Stearoyl-carnitine; LC-tDDA; CE20	C25H49NO4		compound2	-0.1394	-2.024	0.05265	0.1429	-0.1032	-1.346	0.1891	0.3844	-0.1465	0.009745	-0.01703	0.1253	-0.1719	-0.02517	-1.763	1.691	-0.1695	0.8037	-2.076	-0.2736	0.09112	0.1044	0.8669	0.4298	0.04923	0.7869	0.3154	0.6778	0.9879	0.9858	0.5728	0.9987	-0.01954	0.01799	0.04571	-0.2982	-0.1501	-0.004064	0.01287	-0.09481	0.9928
2	1	1	KV116_HUMAN	KV116_HUMAN;lvl2=1;lvl3=0	Immunoglobulin kappa variable 1-16	C71H118N18O24	P04430	protein	0.1481	2.016	0.05346	0.1448	0.1614	2.053	0.04956	0.1689	0.1065	-0.004897	-0.01475	0.1983	-0.03354	-0.07589	1.064	-0.7045	-0.1218	1.055	-0.3359	-0.684	0.2985	0.4882	0.9041	0.3023	0.74	0.5008	0.573	0.8656	0.9901	0.9301	0.9957	0.9987	-0.2076	-0.0129	0.08304	-0.1486	-0.1149	0.0036	-0.01085	-1.365	-0.9642
2	0.991	0.9972	A0A140TA29_HUMAN	A0A140TA29_HUMAN;lvl2=277;lvl3=0	C4a anaphylatoxin	C47H83N15O16	A0A140TA29	protein	0.1461	2.009	0.05426	0.1466	0.1774	2.32	0.02785	0.1163	0.1668	-0.003491	-0.01782	0.1513	-0.01297	0.1394	1.742	-0.5253	-0.1538	0.8421	-0.1359	1.314	0.09489	0.6044	0.8791	0.4084	0.8931	0.2018	0.3214	0.9074	0.9879	0.9822	0.9995	0.9987	0.2563	0.01018	-0.1591	-0.2238	-0.06778	-0.0007897	0.02599	0.7962	0.3596
2	0.9998	1	C4BPB_HUMAN	C4BPB_HUMAN;lvl2=3;lvl3=0	C4b-binding protein beta chain	C46H79N11O19S2	P20851	protein	0.08193	2.006	0.05464	0.1472	0.08979	2.054	0.04939	0.1689	0.05812	-0.006993	-0.07798	0.05668	0.008153	0.05336	1.2	-2.081	-1.331	0.6237	0.1689	0.9949	0.2423	0.04876	0.1962	0.5389	0.8674	0.3302	0.5141	0.5781	0.9879	0.9959	0.9986	0.9987	0.0645	0.009937	-0.2725	-0.1185	-0.06962	-0.001976	0.01282	0.4446	0.7787
2	1	1	HV601_HUMAN	HV601_HUMAN;lvl2=1;lvl3=0	Immunoglobulin heavy variable 6-1	C42H73N11O16	A0A0B4J1U7	protein	0.04933	2.001	0.05513	0.1479	0.02888	1.041	0.3069	0.5186	0.03996	0.003847	-0.06967	-0.02997	-0.05583	0.006957	1.371	1.903	-1.977	-0.5481	-1.922	0.2156	0.1835	0.06967	0.06019	0.5889	0.06708	0.8312	0.4442	0.6156	0.9879	0.9959	0.6438	0.9987	0.1552	0.003061	-0.05124	-0.03422	0.03682	-0.002516	0.001066	2.405	0.5392
2	0.9961	0.9985	PROZ_HUMAN	PROZ_HUMAN;lvl2=3;lvl3=0	Vitamin K-dependent protein Z	C39H62N12O10	P22891	protein	0.1457	2.001	0.05516	0.1479	0.1524	1.943	0.06215	0.1921	0.1956	-0.01024	0.05007	0.3479	0.1726	0.1026	2.133	-1.609	0.4515	2.023	1.889	1.01	0.04378	0.1212	0.6558	0.0549	0.07163	0.3228	0.2128	0.6778	0.9879	0.7961	0.6585	0.9987	0.2666	0.01022	-0.1815	-0.08615	-0.0737	0.00563	0.0119	1.349	0.5882
2	0.999	1	SM d40:4	SM d40:4;lvl2=1;lvl3=0	SM d18:0_22:4			lipid	0.2097	1.987	0.05679	0.1519	0.2397	2.137	0.04143	0.1521	0.02668	-0.02571	-0.1409	-0.01915	-0.08153	-0.1333	0.2168	-3.011	-0.9467	-0.08293	-0.6646	-0.9776	0.8303	0.006231	0.3536	0.9346	0.5129	0.3384	0.9279	0.4472	0.9879	0.9967	0.9561	0.9987	-0.09309	-0.04075	-0.1702	0.04568	-0.1934	0.007783	0.003108	-0.4149	-2.065
2	0.643	0.889	TG 50:2	TG 50:2;lvl2=1;lvl3=0	TG 16:1_16:0_18:1	C53H98O6		lipid	0.2379	1.98	0.05761	0.1537	0.2523	1.953	0.06093	0.1905	0.1184	-0.01778	-0.1538	-0.001734	0.06916	-0.1539	0.7567	-1.638	-0.8126	-0.005904	0.4434	-0.8879	0.4569	0.1151	0.4248	0.9953	0.6616	0.3838	0.7161	0.6778	0.9879	0.998	0.9956	0.9987	-0.3383	-0.01335	-0.1395	-0.05435	-0.4138	-0.001594	0.02904	-0.7253	-0.3254
2	0.9991	0.9994	CTRA_BOVIN	CTRA_BOVIN;lvl2=1;lvl3=0	Chymotrypsinogen A	C106H159N27O33	P00766	protein	-0.09179	-1.96	0.06005	0.1596	-0.06135	-1.172	0.251	0.4607	-0.09448	0.0001348	-0.01825	0.03098	0.0223	-0.02828	-1.415	0.02911	-0.2259	0.2473	0.3351	-0.3825	0.1704	0.977	0.8233	0.8069	0.7406	0.7056	0.4246	0.9967	0.9879	0.9967	0.9957	0.9987	-0.2751	0.01516	-0.1562	-0.1063	-0.2133	-0.0008231	-0.006138	-1.998	1.251
2	0.9951	0.9921	KVD11_HUMAN	KVD11_HUMAN;lvl2=2;lvl3=0	Immunoglobulin kappa variable 3D-11	C29H52N10O9	A0A0A0MRZ8	protein	0.1676	1.959	0.06012	0.1596	0.1644	1.771	0.08744	0.2407	0.1003	-0.00358	-0.003872	0.1404	-0.1254	-0.1059	0.8755	-0.4503	-0.02793	0.653	-1.098	-0.8341	0.3904	0.6567	0.978	0.5202	0.2836	0.4128	0.6688	0.9218	0.9962	0.9959	0.8432	0.9987	-0.303	0.002087	0.01689	-0.3815	-0.3191	0.007269	0.009683	-0.8	0.06266
3			FA 17:2	FA 17:2;lvl2=0;lvl3=1		C17H30O2		lipid	0.4496	1.955	0.06068	0.1607	0.1952	0.7489	0.4602	0.6555	0.726	0.01887	0.5363	0.6382	-0.06135	0.3948	2.499	0.9363	1.526	1.171	-0.2119	1.227	0.02002	0.3588	0.1406	0.2537	0.8341	0.2323	0.1369	0.8205	0.9879	0.8917	0.9957	0.9987	0.4568	0.1263	0.1174	-0.8796	-0.5319	-0.01903	0.104	1.251	3.931
2	0.9996	0.9977	FBF1_HUMAN	FBF1_HUMAN;lvl2=1;lvl3=0	Fas-binding factor 1	C97H169N35O35	Q8TES7	protein	0.08521	1.947	0.06159	0.1627	0.07156	1.485	0.1487	0.3346	0.04873	-0.008807	-0.0545	0.01494	0.01747	0.01429	0.8748	-2.279	-0.8089	0.1429	0.3146	0.2316	0.3907	0.0323	0.4269	0.8876	0.7559	0.8189	0.6688	0.5354	0.9879	0.9967	0.9957	0.9987	0.3095	-0.01968	0.01212	0.2879	0.2594	-0.003325	0.002215	3.273	-2.366
3	0.9718	0.75	Zn.2+	Zn.2+;lvl2=0;lvl3=1	Zinc (2)	Zn		electrolyte	-0.1882	-1.944	0.06206	0.1633	-0.1708	-1.613	0.118	0.2915	-0.2633	-0.01264	0.01868	-0.2273	-0.07047	0.001859	-2.049	-1.417	0.1201	-0.9425	-0.5499	0.01306	0.05209	0.1698	0.9054	0.3557	0.5877	0.9897	0.2307	0.7167	0.9901	0.9556	0.9741	0.9988	0.1257	-0.02758	0.3202	0.1497	-0.0582	0.003438	0.01544	0.467	-1.165
2	0.604	0.973	Plasmenyl-PE P-38:5	Plasmenyl-PE P-38:5;lvl2=2;lvl3=0	Plasmenyl-PE P-18:1_20:4	C43H76NO7P		lipid	-0.1245	-1.943	0.06209	0.1633	-0.138	-2.015	0.05356	0.176	-0.1074	0.002717	0.03236	0.09227	0.0004366	-0.01333	-1.169	0.4261	0.2911	0.5352	0.004767	-0.1309	0.2543	0.674	0.7736	0.5977	0.9962	0.897	0.5268	0.9218	0.9879	0.9959	0.9995	0.9987	-0.31	-0.003539	0.1165	-0.003245	0.01534	0.001673	-0.01816	-1.342	-0.1742
2	0.9993	0.9994	MPRI_HUMAN	MPRI_HUMAN;lvl2=2;lvl3=0	Cation-independent mannose-6-phosphate receptor	C104H147N31O35S1	P11717	protein	-0.27	-1.931	0.06372	0.1672	-0.3973	-2.816	0.008799	0.05696	-0.345	0.001568	-0.07427	0.1762	-0.1923	-0.1129	-1.766	0.1156	-0.3142	0.4806	-0.9875	-0.5216	0.09072	0.9089	0.7562	0.6354	0.3337	0.6069	0.3151	0.9778	0.9879	0.9959	0.874	0.9987	-1.172	-0.01574	0.1492	0.01941	-0.09665	-0.006386	-0.003227	-4.791	-0.7317
2	0.8641	0.9	Diosgenin	Diosgenin;lvl2=1;lvl3=0	Diosgenin	C27H42O3		compound2	-0.1914	-1.929	0.06395	0.1674	-0.1333	-1.206	0.2378	0.4454	-0.1608	-0.01876	0.2108	0.07342	0.1325	0.1434	-1.24	-2.086	1.344	0.3018	1.025	0.9989	0.2273	0.04829	0.1919	0.7655	0.316	0.3282	0.4963	0.5781	0.9879	0.9959	0.8642	0.9987	-0.4932	0.02637	-0.1849	-0.5282	-0.6256	0.006483	0.05111	-1.47	0.8937
2	0.9993	0.9995	LEG3_HUMAN	LEG3_HUMAN;lvl2=3;lvl3=0	Galectin-3	C62H97N15O17	P17931	protein	0.2905	1.928	0.06412	0.1674	0.2117	1.264	0.2165	0.4171	0.1607	0.01844	-0.08939	-1.094	-0.2796	-0.2989	0.9335	1.544	-0.4293	-3.386	-1.629	-1.568	0.3603	0.1363	0.6717	0.002545	0.1168	0.1306	0.6509	0.6936	0.9879	0.348	0.7226	0.9987	-0.0503	-0.01587	-0.04932	-0.1668	0.09875	2.762e-06	-0.05118	-0.08511	-0.3053
3			FA 18:3	FA 18:3;lvl2=0;lvl3=1		C18H30O2		lipid	0.3277	1.924	0.06452	0.1681	0.1205	0.6238	0.5378	0.7243	0.5096	0.01269	0.3578	0.1789	0.002911	0.249	2.225	0.7983	1.292	0.4163	0.01275	0.9816	0.03617	0.4328	0.2093	0.6811	0.9899	0.3365	0.193	0.8528	0.9879	0.9959	0.9995	0.9987	0.4418	0.07692	0.06291	-0.4316	-0.2816	-0.01664	0.06175	1.145	2.266
2	0.922	0.789	N6-Acetyl-Lysine	N6-Acetyl-Lysine;lvl2=1;lvl3=0		C8H16N2O3		compound	-0.07044	-1.923	0.06474	0.1682	-0.08777	-2.285	0.03009	0.1221	-0.06199	0.004987	-0.01234	-0.1095	-0.03985	0.01867	-1.281	1.486	-0.2108	-1.206	-0.8264	0.3485	0.2128	0.151	0.8349	0.2401	0.4171	0.7306	0.4811	0.7057	0.9879	0.8831	0.9203	0.9987	0.05258	-0.005765	0.12	0.09242	0.1747	-0.004853	-0.01654	0.5962	-0.7433
2	1	1	UTER_HUMAN	UTER_HUMAN;lvl2=1;lvl3=0	Uteroglobin	C133H209N31O47S3	P11684	protein	-0.5692	-1.921	0.06503	0.1686	0.1256	0.3721	0.7126	0.8501	-0.3409	-0.004579	0.1688	0.1936	0.4564	0.387	-0.8156	-0.1579	0.334	0.2469	1.096	0.836	0.4231	0.8759	0.7414	0.8072	0.2846	0.4118	0.69	0.9676	0.9879	0.9967	0.8432	0.9987	-0.3949	-0.04619	0.604	0.5726	0.7429	0.008022	-0.01657	-1.195	-1.59
2	0.85	1	Plasmanyl-PC O-36:2	Plasmanyl-PC O-36:2;lvl2=2;lvl3=0	Plasmanyl-PC O-18:0_18:2	C44H86NO7P		lipid	-0.1281	-1.914	0.06594	0.1705	-0.1505	-2.123	0.0427	0.1557	-0.02958	0.0004545	0.1425	0.08888	0.1508	0.1258	-0.3249	0.07194	1.294	0.5202	1.662	1.248	0.7482	0.9433	0.2085	0.6079	0.1101	0.2247	0.8892	0.9875	0.9879	0.9959	0.7191	0.9987	-0.4934	-0.008772	0.1373	-0.03501	-0.03642	0.007058	-0.006856	-2.407	-0.4866
2	0.995	0.998	SM d43:8	SM d43:8;lvl2=1;lvl3=0	SM d18:0_25:8			lipid	-0.133	-1.906	0.06691	0.1722	-0.1351	-1.792	0.08388	0.2359	-0.2223	0.002431	-0.1162	-0.3796	-0.1038	-0.1526	-2.436	0.3839	-1.053	-2.217	-1.142	-1.509	0.02299	0.7046	0.3033	0.03682	0.2654	0.1448	0.1441	0.9338	0.9879	0.7223	0.8401	0.9987	-0.1478	0.0121	-0.2184	-0.1445	-0.2683	-0.004151	0.01535	-1.14	1.061
2	0.9938	0.9917	VASN_HUMAN	VASN_HUMAN;lvl2=18;lvl3=0	Vasorin	C48H85N15O10	Q6EMK4	protein	0.09944	1.906	0.06696	0.1722	0.06046	1.035	0.3095	0.5205	0.06498	-0.004929	-0.0923	0.0586	0.005923	-0.01149	0.917	-1.002	-1.077	0.4407	0.08384	-0.1464	0.3687	0.3266	0.2928	0.6636	0.9339	0.8849	0.6558	0.7925	0.9879	0.9959	0.9995	0.9987	0.1757	-0.003163	-0.2183	0.01927	-0.04599	0.001549	0.001043	0.8157	-0.167
2	0.9929	0.9916	PAFA_HUMAN	PAFA_HUMAN;lvl2=6;lvl3=0	Platelet-activating factor acetylhydrolase	C158H225N37O45	Q13093	protein	-0.1692	-1.905	0.06704	0.1722	-0.09882	-0.9923	0.3296	0.5342	-0.2125	-0.003128	0.02479	-0.2233	-0.03745	-0.06367	-1.698	-0.3601	0.1638	-0.9509	-0.3001	-0.4593	0.1031	0.722	0.8714	0.3516	0.7668	0.6503	0.3345	0.9386	0.9879	0.9511	0.9957	0.9987	0.07346	0.02051	-0.2767	-0.2491	-0.4222	-0.006447	-0.007377	0.2813	0.8928
2	0.8499	0.8333	Glucose	Glucose;lvl2=1;lvl3=0	Glucose	C6H12O6		compound2	0.1715	1.904	0.06726	0.1723	0.1852	1.917	0.06548	0.1966	0.115	-0.01268	0.08341	-0.1335	0.02555	-0.07793	0.9562	-1.52	0.5735	-0.5917	0.2132	-0.5851	0.3489	0.1422	0.5719	0.5598	0.8331	0.5642	0.6415	0.6936	0.9879	0.9959	0.9957	0.9987	0.09533	-0.01982	0.01311	0.1207	0.0332	-0.001062	-0.02459	0.3439	-0.8132
2	0.9942	0.9967	PGRP2_HUMAN	PGRP2_HUMAN;lvl2=38;lvl3=0	N-acetylmuramoyl-L-alanine amidase	C57H82N14O14	Q96PD5	protein	-0.1351	-1.902	0.06752	0.1725	-0.1483	-1.95	0.06129	0.1905	-0.1776	-0.006256	-0.02066	0.1361	-0.0001264	-0.07651	-1.814	-0.9207	-0.1744	0.7408	-0.001295	-0.7053	0.0828	0.3668	0.8631	0.4663	0.999	0.4877	0.2931	0.8205	0.9879	0.99	0.9995	0.9987	-0.2667	-0.01794	0.3158	0.2347	0.05626	-0.0079	-0.01483	-4.882	-3.733
2	0.54	1	LysoPC 20:1	LysoPC 20:1;lvl2=2;lvl3=0	LysoPC 20:1	C28H56NO7P		lipid	-0.08427	-1.901	0.06766	0.1725	-0.1084	-2.344	0.02639	0.1132	-0.1132	0.008383	-0.09076	-0.03004	-0.1344	-0.05291	-2.086	2.225	-1.382	-0.2949	-2.483	-0.8798	0.0483	0.03616	0.1803	0.7707	0.02076	0.388	0.223	0.5713	0.9879	0.9959	0.5175	0.9987	-0.2232	0.02137	-0.1936	-0.292	-0.2054	-0.002971	0.005924	-1.132	1.232
2	0.818	0.818	PE-NMe2 38:3	PE-NMe2 38:3;lvl2=1;lvl3=0	PE-NMe2 18:0_20:3			lipid	-0.1239	-1.898	0.06802	0.173	-0.07202	-0.9842	0.3334	0.5372	-0.1774	-0.008285	-0.05141	-0.2237	-0.03829	0.03106	-2.103	-1.415	-0.5037	-1.413	-0.4552	0.3324	0.04663	0.1704	0.6192	0.1711	0.6532	0.7426	0.2171	0.7167	0.9879	0.8397	0.9956	0.9987	0.07685	-0.02516	0.06188	0.1024	0.1135	0.003325	-0.000394	0.4192	-1.56
2	0.986	1	PE 36:6	PE 36:6;lvl2=1;lvl3=0	PE 18:3_18:3	C41H70NO8P		lipid	-0.175	-1.892	0.06885	0.1746	-0.2125	-2.18	0.03781	0.142	-0.1423	0.008414	-0.07581	-0.1387	0.004304	0.06254	-1.112	0.9477	-0.4898	-0.5775	0.03375	0.4413	0.2775	0.3531	0.6289	0.5692	0.9734	0.6631	0.543	0.8199	0.9879	0.9959	0.9995	0.9987	-0.218	0.01511	-0.006024	-0.05044	-0.1577	0.001541	0.01272	-1.339	1.056
3			FA 20:5	FA 20:5;lvl2=0;lvl3=1		C20H30O2		lipid	0.3225	1.89	0.0692	0.1746	-0.01185	-0.0609	0.9519	0.9824	0.4499	0.01317	0.1322	0.4501	0.02294	0.1086	1.885	0.7953	0.4579	1.005	0.09641	0.4109	0.07208	0.4346	0.6513	0.3254	0.924	0.6849	0.2729	0.8528	0.9879	0.9367	0.9995	0.9987	0.7084	0.02888	0.4459	0.2056	0.2216	-0.01346	0.01933	1.84	0.8526
2	0.9992	0.9989	FA7_HUMAN	FA7_HUMAN;lvl2=6;lvl3=0	Coagulation factor VII	C112H184N30O33	P08709	protein	0.1295	1.889	0.06929	0.1746	0.1255	1.686	0.1029	0.2659	0.05368	0.008145	-0.1287	0.05028	-0.1949	-0.164	0.6175	1.35	-1.224	0.3082	-2.249	-1.703	0.5429	0.1901	0.2334	0.7607	0.03436	0.102	0.7734	0.7284	0.9879	0.9959	0.5467	0.9987	0.1277	0.03551	-0.2586	-0.3484	-0.4172	-0.00737	-4.838e-05	0.6689	2.115
2	0.56	1	LysoPC 24:4	LysoPC 24:4;lvl2=1;lvl3=0	LysoPC 24:4			lipid	0.125	1.888	0.06948	0.1746	0.06183	0.8295	0.4139	0.6135	0.03793	-3.398e-05	-0.1273	0.04472	-0.1195	-0.1508	0.4247	-0.005482	-1.178	0.2668	-1.342	-1.524	0.675	0.9957	0.2509	0.792	0.1927	0.1411	0.8537	0.9988	0.9879	0.9967	0.8057	0.9987	-0.01884	0.009342	-0.2613	-0.1461	-0.1762	-0.003875	-0.01175	-0.06307	0.3557
2	1	1	FCG3A_HUMAN	FCG3A_HUMAN;lvl2=1;lvl3=0	Low affinity immunoglobulin gamma Fc region receptor III-A	C69H98N16O16	P08637	protein	0.7878	1.887	0.06951	0.1746	0.653	1.422	0.1662	0.3561	0.221	-0.06745	0.0817	0.4024	-0.4044	-0.8828	0.437	-1.922	0.1335	0.424	-0.8022	-1.576	0.6662	0.06707	0.8949	0.6755	0.4307	0.1287	0.8489	0.6064	0.9901	0.9959	0.9203	0.9987	-0.4749	-0.03192	0.01449	-1.353	-1.887	0.01927	0.15	-0.2464	-0.1883
2	0.98	1	SM d44:4	SM d44:4;lvl2=1;lvl3=0	SM d18:2_26:2			lipid	0.6428	1.887	0.0696	0.1746	0.5979	1.61	0.1187	0.2924	0.2746	-0.07643	0.1515	0.5592	0.302	-0.7207	0.7499	-3.008	0.342	0.814	0.8274	-1.777	0.4609	0.006266	0.7355	0.424	0.4165	0.08875	0.7189	0.4472	0.9879	0.9849	0.9203	0.9987	0.08628	-0.1726	0.5687	1.32	-0.3408	0.01913	-0.002147	0.09588	-2.181
2	0.9961	0.9977	DPEP2_HUMAN	DPEP2_HUMAN;lvl2=5;lvl3=0	Dipeptidase 2	C98H158N28O27	Q9H4A9	protein	-0.1332	-1.884	0.07002	0.175	-0.1281	-1.667	0.1067	0.2713	-0.1632	-0.004785	-0.03239	0.3832	-0.08963	0.005503	-2.015	-0.8512	-0.3305	2.521	-1.11	0.06132	0.05578	0.4034	0.744	0.01909	0.2785	0.9516	0.2393	0.8391	0.9879	0.696	0.8432	0.9987	-0.1539	0.03191	-0.2887	-0.3468	-0.2879	-0.003221	0.01159	-0.7105	1.675
2	0.958	0.997	SM d36:2	SM d36:2;lvl2=3;lvl3=0	SM d14:1_22:1	C41H81N2O6P		lipid	0.06616	1.884	0.07006	0.175	0.105	3.022	0.005319	0.04311	0.05449	-0.005338	0.03415	0.05049	0.02903	-0.0197	1.159	-1.636	0.6005	0.5723	0.6194	-0.3784	0.2583	0.1154	0.5541	0.5727	0.5417	0.7086	0.5322	0.6778	0.9879	0.9959	0.9606	0.9987	0.06002	-0.009507	0.04275	0.05348	-0.05415	0.001505	0.005048	0.4357	-0.7847
2	0.758	0.996	PC 29:1	PC 29:1;lvl2=1;lvl3=0	PC 11:0_18:1	C37H72NO8P		lipid	0.3216	1.875	0.07123	0.1773	0.258	1.365	0.1833	0.3792	0.1822	-0.006027	-0.1277	-0.4082	-0.1952	-0.1106	0.7543	-0.3596	-0.4371	-0.9007	-0.8105	-0.4135	0.4583	0.7224	0.6661	0.3771	0.426	0.6831	0.7173	0.9386	0.9879	0.9598	0.9203	0.9987	0.2998	-0.03268	0.5065	0.3844	0.3728	0.007165	-0.02843	0.7387	-0.9155
2	1	1	KV320_HUMAN	KV320_HUMAN;lvl2=4;lvl3=0	Immunoglobulin kappa variable 3-20	C44H74N12O13	P01619	protein	0.1182	1.874	0.07144	0.1773	0.05731	0.807	0.4265	0.6246	0.1467	-0.001622	0.06223	0.2453	-0.0002322	0.05816	1.711	-0.2727	0.6001	1.525	-0.002717	0.6125	0.1006	0.7875	0.5543	0.1409	0.9979	0.5462	0.3309	0.9573	0.9879	0.7983	0.9995	0.9987	0.03282	0.004213	-0.006089	-0.06752	-0.03577	-0.0002168	0.005892	0.1725	0.2517
2	1	1	B7ZKJ8_HUMAN	B7ZKJ8_HUMAN;lvl2=1;lvl3=0	ITIH4 protein	C78H122N22O24	B7ZKJ8	protein	-0.1194	-1.873	0.07149	0.1773	-0.1365	-2.012	0.05394	0.1762	-0.178	-0.002972	-0.1171	-0.02947	-0.1196	0.01671	-2.185	-0.5257	-1.189	-0.1927	-1.472	0.1852	0.03937	0.6041	0.2467	0.8489	0.1546	0.8547	0.2032	0.9074	0.9879	0.9967	0.748	0.9987	-0.577	0.01464	-0.2618	-0.3074	-0.258	0.005482	0.03441	-2.359	0.6806
2	0.999	0.9974	CILP2_HUMAN	CILP2_HUMAN;lvl2=3;lvl3=0	Cartilage intermediate layer protein 2	C65H114N20O21	Q8IUL8	protein	-0.1931	-1.872	0.07172	0.1775	-0.1998	-1.797	0.08312	0.2344	-0.1746	-0.001901	0.04032	0.27	0.04642	-0.01351	-1.194	-0.1873	0.2279	0.9841	0.3184	-0.08341	0.2446	0.853	0.8217	0.3353	0.753	0.9342	0.5156	0.9636	0.9879	0.9367	0.9957	0.9987	-1.143	0.01067	0.1228	-0.1583	-0.2641	0.0007247	0.02416	-4.008	0.4253
3			FA 18:4	FA 18:4;lvl2=0;lvl3=1		C18H28O2		lipid	0.3959	1.867	0.07239	0.1788	0.02486	0.103	0.9187	0.9645	0.5333	0.0004409	0.2696	0.4019	0.0645	0.2312	1.771	0.02111	0.7404	0.7113	0.2149	0.6933	0.08974	0.9833	0.4666	0.484	0.8317	0.4951	0.3141	0.9967	0.9879	0.99	0.9957	0.9987	0.4075	0.08653	0.1739	-0.4452	-0.3861	-0.01356	0.08153	1.014	2.448
2	0.9943	0.9935	APOH_HUMAN	APOH_HUMAN;lvl2=15;lvl3=0	Beta-2-glycoprotein 1	C104H168N26O24S1	P02749	protein	-0.1638	-1.858	0.07368	0.1815	-0.2344	-2.604	0.01458	0.07756	-0.2088	0.01881	-0.06847	-0.2372	-0.1895	-0.2122	-1.922	2.495	-0.5211	-1.164	-1.75	-1.764	0.06711	0.0202	0.6073	0.2565	0.09344	0.09108	0.2627	0.4785	0.9879	0.8937	0.7002	0.9987	-0.09874	0.04142	-0.3297	-0.3045	-0.4178	-0.009657	-0.001639	-0.3051	1.455
2	0.763	0.964	LysoPC 26:1	LysoPC 26:1;lvl2=1;lvl3=0	LysoPC 26:1			lipid	0.5756	1.853	0.0744	0.1829	0.4623	1.351	0.1876	0.3822	0.2047	-0.0359	-0.9943	0.09499	0.03097	-0.2811	0.542	-1.37	-2.176	0.134	0.08225	-0.672	0.593	0.1839	0.04006	0.8945	0.9352	0.5083	0.8059	0.7284	0.9879	0.9967	0.9995	0.9987	1.165	-0.09256	0.481	0.7955	0.5114	-0.007696	-0.06179	3.004	-2.714
3			FA 17:0	FA 17:0;lvl2=0;lvl3=1		C17H34O2		lipid	0.2286	1.842	0.07613	0.1867	0.1718	1.252	0.2209	0.4225	0.4588	0.008806	0.3757	0.5684	0.1421	0.2898	2.949	0.8157	1.996	1.947	0.9163	1.681	0.007203	0.4231	0.05788	0.06382	0.369	0.1062	0.08244	0.8528	0.9879	0.7961	0.8971	0.9987	0.5899	0.05511	0.4076	-0.1551	-0.05918	-0.01438	0.04954	2.163	2.298
2	0.9938	0.9952	NCAM1_HUMAN	NCAM1_HUMAN;lvl2=4;lvl3=0	Neural cell adhesion molecule 1	C50H83N15O18	P13591	protein	-0.08844	-1.838	0.07669	0.1873	-0.1281	-2.614	0.01423	0.07668	-0.01164	0.004492	0.03139	-0.02163	0.06946	0.147	-0.1966	1.094	0.4384	-0.1947	1.177	2.243	0.8459	0.2854	0.6652	0.8473	0.2512	0.03485	0.9319	0.7706	0.9879	0.9967	0.8294	0.9987	0.1834	-0.009908	0.1961	0.2895	0.3542	-0.008198	-0.006134	1.75	-1.075
2	0.9941	0.9231	Biliverdin	Biliverdin;lvl2=1;lvl3=0	Biliverdin; LC-tDDA; CE30	C33H34N4O6		compound2	0.2291	1.838	0.07671	0.1873	0.2031	1.49	0.1474	0.3332	0.2555	-0.005647	0.06158	0.4868	-0.003087	0.07861	1.504	-0.479	0.2997	1.527	-0.01823	0.4178	0.1463	0.6364	0.7671	0.1404	0.9856	0.68	0.3913	0.9158	0.9879	0.7983	0.9995	0.9987	0.3119	0.004743	0.105	-0.1105	0.02052	-0.000288	0.03626	0.6133	0.106
2	0.9972	0.994	PON1_HUMAN	PON1_HUMAN;lvl2=23;lvl3=0	Serum paraoxonase/arylesterase 1	C58H97N15O13	P27169	protein	-0.1562	-1.837	0.07685	0.1873	-0.1586	-1.727	0.09518	0.254	-0.1503	0.003701	0.08804	-0.0632	-0.1296	0.04439	-1.357	0.4814	0.6569	-0.304	-1.174	0.3617	0.188	0.6348	0.5178	0.7639	0.2524	0.7209	0.4499	0.9158	0.9879	0.9959	0.8294	0.9987	-0.451	0.03223	0.03508	-0.3243	-0.1493	-0.0007667	0.02011	-1.786	1.451
2	0.896	0.821	NP-020521	NP-020521;lvl2=1;lvl3=0		C18H32O3		compound	0.2625	1.827	0.07838	0.1902	0.0805	0.4956	0.6241	0.782	0.4199	0.01249	0.2898	0.1234	0.009935	0.2019	2.166	0.9281	1.236	0.3393	0.05141	0.9404	0.04096	0.363	0.2291	0.7375	0.9594	0.3568	0.2052	0.8205	0.9879	0.9959	0.9995	0.9987	0.2601	0.07213	0.02659	-0.4488	-0.3351	-0.0114	0.05835	0.7266	2.291
2	0.8854	0.8571	Indoline	Indoline;lvl2=1;lvl3=0	Indoline	C8H9N		compound2	0.08978	1.827	0.07841	0.1902	0.09299	1.756	0.09009	0.2452	0.05677	0.0006646	0.003966	-0.06831	-0.08048	-0.05367	0.8361	0.1411	0.04828	-0.5361	-1.189	-0.7137	0.4117	0.8891	0.9619	0.597	0.2465	0.4826	0.6876	0.9688	0.9945	0.9959	0.8294	0.9987	-0.03784	0.0187	-0.1133	-0.3	-0.2916	0.0004712	0.02506	-0.158	0.8873
2	1	1	IHH_HUMAN	IHH_HUMAN;lvl2=3;lvl3=0	Indian hedgehog protein	C136H216N38O41S1	Q14623	protein	0.05727	1.823	0.07903	0.1913	0.07869	2.427	0.0219	0.1007	0.02889	-0.001735	-0.08873	0.02935	-0.00539	-0.02553	0.7052	-0.6106	-1.791	0.3819	-0.132	-0.5627	0.4877	0.5475	0.08651	0.706	0.8961	0.5791	0.734	0.8793	0.9879	0.9959	0.9995	0.9987	0.09771	-0.01033	-0.03222	0.07718	0.06384	0.0004903	-0.01217	0.6963	-0.8369
2	0.998	0.9969	APOC4_HUMAN	APOC4_HUMAN;lvl2=12;lvl3=0	Apolipoprotein C-IV	C97H143N25O30	P55056	protein	-0.1733	-1.819	0.07962	0.1923	-0.0009872	-0.009128	0.9928	0.9988	-0.2164	0.0073	-0.09495	-0.209	-0.0907	-0.1027	-1.601	0.7784	-0.5808	-0.8241	-0.6732	-0.686	0.123	0.4443	0.567	0.4183	0.5075	0.4995	0.3587	0.8528	0.9879	0.9849	0.9524	0.9987	-0.354	0.01293	-0.08538	-0.1719	-0.1648	-0.005695	-0.001262	-1.866	0.7747
2	0.851	0.944	PC 42:8	PC 42:8;lvl2=2;lvl3=0	PC 20:4_22:4	C50H84NO8P		lipid	-0.09856	-1.817	0.07999	0.1928	-0.06141	-1.016	0.3186	0.5249	-0.1959	-0.008618	-0.1321	-0.1724	-0.09711	-0.03462	-3.06	-1.94	-1.706	-1.436	-1.522	-0.4883	0.005544	0.06469	0.1016	0.1645	0.1416	0.63	0.07789	0.6064	0.9879	0.8332	0.7449	0.9987	-0.3556	0.006108	-0.2314	-0.3124	-0.3055	0.0005106	0.007679	-3.599	0.703
3			FA 16:3	FA 16:3;lvl2=0;lvl3=1		C16H26O2		lipid	0.2808	1.809	0.08118	0.1952	0.09095	0.519	0.6078	0.7682	0.4013	0.006432	0.2145	0.305	-0.02306	0.2063	1.878	0.4339	0.8299	0.7609	-0.1083	0.8716	0.07306	0.6684	0.4151	0.4544	0.9147	0.3924	0.2747	0.9218	0.9879	0.99	0.9995	0.9987	0.4102	0.08867	-0.01832	-0.5256	-0.4013	-0.0148	0.07764	1.349	3.315
2	0.911	1	Plasmanyl-PC O-38:3	Plasmanyl-PC O-38:3;lvl2=2;lvl3=0	Plasmanyl-PC O-18:0_20:3	C46H88NO7P		lipid	-0.1164	-1.808	0.0814	0.1953	-0.07609	-1.062	0.2972	0.5097	-0.03466	-0.008063	0.1698	0.0473	0.1841	0.1537	-0.4149	-1.391	1.68	0.3018	2.211	1.661	0.682	0.1775	0.1065	0.7655	0.03727	0.1102	0.8586	0.7245	0.9879	0.9959	0.5467	0.9987	-0.2479	-0.02772	0.1723	0.1457	0.1656	0.00736	-0.01289	-1.312	-1.668
3			FA 20:6	FA 20:6;lvl2=0;lvl3=1		C20H28O2		lipid	0.1726	1.805	0.08186	0.196	-0.04124	-0.3814	0.7058	0.8466	0.1658	0.004021	-0.06838	0.097	-0.02584	-0.03739	1.207	0.4218	-0.4115	0.3763	-0.1887	-0.2457	0.2397	0.6771	0.6845	0.7101	0.852	0.8081	0.5112	0.9218	0.9879	0.9959	0.9957	0.9987	0.2689	-0.00779	0.2145	0.2301	0.2253	-0.005636	-0.02304	1.422	-0.4684
2	0.992	0.9906	S10A8_HUMAN	S10A8_HUMAN;lvl2=2;lvl3=0	Protein S100-A8	C40H55N9O10	P05109	protein	-0.3105	-1.803	0.08208	0.1961	-0.3392	-1.839	0.07651	0.2202	-0.2582	0.03137	-0.1405	-0.3901	-0.09619	-0.04821	-1.134	1.986	-0.5103	-0.9134	-0.4239	-0.1912	0.2683	0.05907	0.6147	0.3705	0.6755	0.85	0.5421	0.595	0.9879	0.9598	0.9956	0.9987	-0.6313	0.06685	0.05267	-0.4138	-0.3976	-0.002802	0.04948	-0.8956	1.078
2	0.916	1	Plasmenyl-PC P-38:5	Plasmenyl-PC P-38:5;lvl2=2;lvl3=0	Plasmenyl-PC P-18:1_20:4	C46H82NO7P		lipid	-0.0808	-1.799	0.08286	0.1972	-0.05779	-1.162	0.2551	0.466	-0.01735	0.001084	0.02865	0.2438	0.07591	0.1005	-0.3041	0.2739	0.4152	2.277	1.335	1.59	0.7638	0.7866	0.6818	0.03238	0.1949	0.1254	0.8966	0.9573	0.9879	0.7223	0.8057	0.9987	0.04079	0.0002448	0.05532	0.02303	0.0005208	0.001561	0.001451	0.5353	0.03652
2	0.825	0.844	PI 38:5	PI 38:5;lvl2=1;lvl3=0	PI 18:1_20:4	C47H81O13P		lipid	-0.1541	-1.798	0.08293	0.1972	-0.154	-1.662	0.1077	0.2716	-0.2756	-0.003844	-0.06634	-0.1635	-0.1264	-0.2255	-2.408	-0.4841	-0.4792	-0.7611	-1.108	-1.779	0.02445	0.6329	0.6363	0.4543	0.2793	0.08846	0.1486	0.9158	0.9879	0.99	0.8432	0.9987	-0.4461	-0.01788	0.116	-0.09084	-0.1579	-0.001033	-0.02626	-1.146	-0.522
2	1	1	AOC3_HUMAN	AOC3_HUMAN;lvl2=4;lvl3=0	Membrane primary amine oxidase	C46H67N11O14S1	Q16853	protein	-0.1088	-1.794	0.08365	0.1985	-0.1097	-1.673	0.1054	0.2689	-0.06008	-0.006849	0.07836	0.2459	0.1182	0.09542	-0.7377	-1.212	0.7955	1.609	1.456	1.058	0.4681	0.2378	0.4345	0.1212	0.1589	0.3011	0.7254	0.7455	0.9879	0.7963	0.748	0.9987	-0.238	-0.008592	0.1378	0.06808	-0.0077	0.0003751	0.004701	-0.9421	-0.3867
2	0.976	0.099	Pyroglutamic Acid	Pyroglutamic Acid;lvl2=1;lvl3=0		C5H7NO3		compound	0.1724	1.79	0.08426	0.1995	0.1788	1.723	0.09589	0.2541	0.3576	0.01085	0.2303	0.3209	0.1881	0.1684	2.91	1.272	1.549	1.391	1.536	1.237	0.007893	0.216	0.135	0.1774	0.1383	0.2286	0.08635	0.7455	0.9879	0.8477	0.7434	0.9987	0.1117	0.0302	0.01694	-0.1183	-0.09989	-0.006093	0.02454	0.4091	1.258
3			FA 18:0	FA 18:0;lvl2=0;lvl3=1		C18H36O2		lipid	0.1203	1.789	0.08445	0.1995	0.07009	0.9342	0.3582	0.5618	0.248	0.007215	0.2169	0.2983	0.05274	0.146	3.072	1.288	2.221	1.969	0.6553	1.633	0.00539	0.2105	0.03649	0.06112	0.5188	0.116	0.07789	0.7455	0.9879	0.7961	0.9566	0.9987	0.2533	0.03095	0.1461	-0.1574	-0.06604	-0.00606	0.02176	1.628	2.262
2	0.9999	1	HV349_HUMAN	HV349_HUMAN;lvl2=3;lvl3=0	Immunoglobulin heavy variable 3-49	C56H94N14O17S1	A0A0A0MS15	protein	0.1621	1.786	0.08488	0.1999	0.1522	1.542	0.1342	0.3145	0.2358	-0.004092	0.3058	0.3175	0.06288	0.04214	2.077	-0.5194	2.227	1.49	0.5556	0.3351	0.04912	0.6084	0.03605	0.1497	0.5838	0.7406	0.2258	0.9074	0.9879	0.799	0.9692	0.9987	0.3126	-0.00365	0.08133	0.02004	-0.006188	-0.003508	-0.003273	1.089	-0.1446
3			FA 14:3	FA 14:3;lvl2=0;lvl3=1		C14H22O2		lipid	0.0706	1.786	0.08497	0.1999	0.0633	1.467	0.1536	0.339	0.02812	-0.002988	-0.02143	-0.06362	-0.05535	-0.04087	0.517	-0.7917	-0.3258	-0.6234	-1.021	-0.6784	0.6101	0.4366	0.7475	0.5392	0.3179	0.5043	0.8125	0.8528	0.9879	0.9959	0.8642	0.9987	-0.03025	-0.009845	-0.006572	-0.06082	-0.0216	0.003218	0.0006029	-0.1755	-0.6493
2	0.9922	0.9907	HV307_HUMAN	HV307_HUMAN;lvl2=10;lvl3=0	Immunoglobulin heavy variable 3-7	C41H60N8O13	P01780	protein	0.1607	1.778	0.08634	0.2022	0.1301	1.309	0.2012	0.3952	0.1548	-0.009597	0.1152	0.339	0.004416	-0.004734	1.303	-1.164	0.8015	1.521	0.0373	-0.03599	0.2054	0.2562	0.431	0.1419	0.9706	0.9716	0.4686	0.7531	0.9879	0.7983	0.9995	0.9987	-0.08585	-0.006362	0.1029	-0.1446	-0.1482	0.0008476	-0.007822	-0.2753	-0.2319
2	0.9508	0.75	Pseudouridine	Pseudouridine;lvl2=1;lvl3=0	Pseudouridine	C9H12N2O6		compound2	-0.07848	-1.777	0.08651	0.2022	-0.1265	-2.88	0.007539	0.0522	-0.07756	0.002629	-0.03157	0.003319	0.001643	-0.02043	-1.228	0.5998	-0.4131	0.028	0.02609	-0.292	0.2319	0.5545	0.6833	0.9779	0.9794	0.7729	0.5024	0.8793	0.9879	0.997	0.9995	0.9987	0.1108	-0.005047	0.1341	0.1517	0.09037	0.0002056	0.0005902	0.6452	-0.334
2	0.898	0.973	Plasmenyl-PE P-40:4	Plasmenyl-PE P-40:4;lvl2=1;lvl3=0	Plasmenyl-PE P-18:0_22:4	C45H82NO7P		lipid	0.9752	1.776	0.08652	0.2022	0.7625	1.261	0.2177	0.4185	0.6087	-0.04657	0.1651	0.3132	-0.3274	-0.5403	0.7986	-0.8805	0.179	0.219	-0.4309	-0.64	0.4327	0.3877	0.8595	0.8286	0.6706	0.5285	0.6967	0.8349	0.9879	0.9967	0.9956	0.9987	-1.114	-0.2322	1.072	0.773	1.157	0.07864	-0.1419	-1.137	-2.693
2	0.9352	0.6667	Glyceric Acid	Glyceric Acid;lvl2=1;lvl3=0	Glyceric acid	C3H6O4		compound2	-0.1164	-1.775	0.08669	0.2022	-0.1447	-2.096	0.04529	0.1606	-0.1362	-0.002243	-0.001379	0.1682	-0.02034	-0.04918	-1.488	-0.3531	-0.01245	0.9788	-0.2228	-0.4849	0.1504	0.7273	0.9902	0.3379	0.8257	0.6323	0.3987	0.9393	0.9993	0.9367	0.9957	0.9987	-0.2622	0.04446	-0.3308	-0.3598	-0.4716	-0.003499	0.05326	-1.589	3.063
2	1	1	KCRM_HUMAN	KCRM_HUMAN;lvl2=1;lvl3=0	Creatine kinase M-type	C75H110N20O22	P06732	protein	-0.8002	-1.771	0.08741	0.2035	-0.3331	-0.6564	0.517	0.7105	-0.5282	-0.01912	0.6615	0.9062	0.994	-0.186	-0.9214	-0.4806	0.954	0.8424	1.739	-0.2929	0.3664	0.6353	0.35	0.4082	0.09533	0.7722	0.6558	0.9158	0.9879	0.9822	0.7046	0.9987	-0.2921	0.006349	1.102	1.128	0.7855	0.004627	0.02894	-0.5557	0.1373
2	0.8491	0.9773	Arachidonic Acid	Arachidonic Acid;lvl2=3;lvl3=0	Arachidonic acid	C20H32O2		compound2	0.1822	1.768	0.08788	0.2037	0.0854	0.7394	0.4658	0.6585	0.204	0.01647	-0.02527	0.2526	-0.1495	-0.05795	1.524	1.773	-0.156	1.006	-1.12	-0.3909	0.1412	0.08939	0.8774	0.325	0.2741	0.6995	0.3862	0.6392	0.9879	0.9367	0.8432	0.9987	0.03314	0.07362	-0.1812	-0.6307	-0.5289	-0.009395	0.05016	0.08706	2.199
2	1	1	HV118_HUMAN	HV118_HUMAN;lvl2=1;lvl3=0	Immunoglobulin heavy variable 1-18	C78H130N20O31S2	A0A0C4DH31	protein	0.221	1.768	0.0879	0.2037	0.07049	0.5006	0.6206	0.7808	0.2317	-0.007316	0.1156	0.2117	0.005778	0.04405	1.307	-0.5946	0.539	0.6363	0.03269	0.2243	0.2043	0.5579	0.5951	0.5308	0.9742	0.8245	0.4678	0.8793	0.9879	0.9959	0.9995	0.9987	-0.1929	0.02459	-0.1593	-0.3753	-0.4764	-0.001144	0.02725	-0.5219	0.7562
2	0.999	1	Plasmenyl-PC P-20:0	Plasmenyl-PC P-20:0;lvl2=1;lvl3=0	Plasmenyl-PC P-18:0_2:0	C28H58NO6P		lipid	-0.07953	-1.758	0.08976	0.2076	-0.105	-2.225	0.03433	0.134	-0.1082	0.008488	-0.08546	-0.03401	-0.137	-0.0537	-1.946	2.201	-1.271	-0.326	-2.472	-0.8722	0.06393	0.03807	0.2165	0.7473	0.02129	0.3921	0.2564	0.5713	0.9879	0.9959	0.5175	0.9987	-0.2285	0.02204	-0.2064	-0.3041	-0.2165	-0.002856	0.00605	-1.121	1.23
2	1	1	KV37_HUMAN	KV37_HUMAN;lvl2=1;lvl3=0	Probable non-functional immunoglobulin kappa variable 3-7	C45H76N12O13	A0A075B6H7	protein	0.1052	1.756	0.09009	0.2079	0.08291	1.258	0.2188	0.4199	0.07692	0.004052	-0.009436	0.2042	-0.1686	-0.03833	1.185	0.8993	-0.1201	1.676	-2.605	-0.533	0.2483	0.3778	0.9054	0.1073	0.01585	0.5992	0.5173	0.8205	0.9901	0.7961	0.5175	0.9987	-0.002821	0.004876	0.008336	-0.2366	-0.1315	-0.0001133	-0.003047	-0.01891	0.3716
2	0.57	0.952	PC 39:5	PC 39:5;lvl2=2;lvl3=0	PC 17:0_22:5	C47H84NO8P		lipid	-0.1153	-1.751	0.09098	0.2094	-0.07283	-0.9953	0.3281	0.5341	-0.1825	0.001772	-0.1173	-0.08072	-0.107	-0.09923	-1.965	0.275	-1.044	-0.4631	-1.156	-0.9646	0.06159	0.7858	0.3073	0.6476	0.2596	0.3448	0.2523	0.9573	0.9879	0.9959	0.8352	0.9987	0.08427	-0.0223	0.2069	0.2854	0.2812	-0.003448	-0.02482	0.4675	-1.407
2	0.986	0.992	SM d33:1	SM d33:1;lvl2=3;lvl3=0	SM d19:0_14:1	C38H77N2O6P		lipid	-0.05833	-1.75	0.0911	0.2094	0.0007463	0.0198	0.9843	0.997	-0.05259	-0.001123	0.0494	-0.02539	0.03243	-0.01982	-1.153	-0.3547	0.8951	-0.2966	0.7131	-0.3922	0.2609	0.726	0.38	0.7695	0.483	0.6985	0.5352	0.9389	0.9879	0.9959	0.9448	0.9987	-0.0003136	-0.003119	0.06166	-0.005295	-0.04498	-0.0009433	-0.004716	-0.005451	-0.6163
2	0.753	1	PG 36:2	PG 36:2;lvl2=1;lvl3=0	PG 18:1_18:1	C42H79O10P		lipid	-0.2388	-1.749	0.09128	0.2094	-0.1829	-1.216	0.2342	0.441	-0.1255	-0.008548	0.12	0.2244	0.2767	0.1986	-0.6634	-0.6512	0.5245	0.6321	1.467	0.948	0.5137	0.5214	0.605	0.5335	0.1558	0.353	0.7493	0.8751	0.9879	0.9959	0.748	0.9987	-0.1005	-0.0007369	-0.1617	-0.1212	-0.2027	0.01202	-0.0001431	-0.3598	-0.03001
2	0.9965	0.9945	CO7_HUMAN	CO7_HUMAN;lvl2=39;lvl3=0	Complement component C7	C185H289N47O49S4	P10643	protein	0.08268	1.744	0.09215	0.2109	0.06314	1.209	0.2368	0.4444	0.08408	-0.003371	-0.0204	0.03835	0.03268	0.03519	1.25	-0.7226	-0.2508	0.3039	0.4876	0.4725	0.2237	0.4772	0.8042	0.7639	0.6305	0.641	0.494	0.8641	0.9879	0.9959	0.9924	0.9987	0.2001	0.001427	-0.06018	0.01815	0.08606	-0.00211	-0.007963	0.8124	0.06587
2	0.9996	0.9987	K22E_HUMAN	K22E_HUMAN;lvl2=3;lvl3=0	Keratin, type II cytoskeletal 2 epidermal	C93H150N26O37S1	P35908	protein	0.3624	1.736	0.09359	0.2138	0.3309	1.455	0.1567	0.3422	0.6065	-0.02317	0.4192	0.965	0.3754	0.5391	2.233	-1.229	1.276	1.894	1.387	1.792	0.03555	0.2314	0.2146	0.07092	0.1788	0.08626	0.1923	0.7455	0.9879	0.7961	0.7932	0.9987	1.022	-0.1403	1.462	1.205	1.564	0.002689	-0.09766	1.603	-2.503
2	0.9973	1	COCH_HUMAN	COCH_HUMAN;lvl2=1;lvl3=0	Cochlin	C175H277N49O58S2	O43405	protein	-0.1371	-1.731	0.09439	0.2148	-0.1602	-1.903	0.06731	0.2012	-0.1419	0.008259	0.01022	-0.0374	-0.02709	-0.1276	-1.316	1.103	0.07832	-0.1848	-0.2519	-1.068	0.2013	0.2813	0.9382	0.855	0.8034	0.2968	0.4655	0.7706	0.9938	0.9967	0.9957	0.9987	0.1906	-0.02148	0.3784	0.3209	0.2906	0.001287	-0.03707	1.1	-1.41
2	0.9973	0.8	Sphingomyelin	Sphingomyelin;lvl2=1;lvl3=0	SPHINGOMYELIN	C41H83N2O6P		compound2	-0.1165	-1.731	0.09443	0.2148	-0.007089	-0.09331	0.9263	0.9688	-0.08348	0.0003537	0.08066	0.04174	0.03885	0.02666	-0.8616	0.05261	0.6882	0.2296	0.4023	0.2484	0.3978	0.9585	0.4982	0.8204	0.6912	0.806	0.6758	0.9922	0.9879	0.9967	0.9957	0.9987	0.2949	-0.006708	0.2997	0.2583	0.2147	-0.005284	-0.00127	1.832	-0.4737
2	0.996	0.996	PC 31:0	PC 31:0;lvl2=1;lvl3=0	PC 10:0_21:0	C39H78NO8P		lipid	-0.1234	-1.727	0.0951	0.2158	-0.08769	-1.111	0.2761	0.4877	-0.08365	0.008213	0.05182	-0.3079	0.1243	-0.08255	-1.217	1.722	0.6234	-2.388	1.814	-1.085	0.2359	0.09844	0.5392	0.02556	0.08272	0.2894	0.5089	0.6607	0.9879	0.7223	0.6664	0.9987	0.2318	-0.007574	0.335	0.3488	0.1169	-0.00358	-0.007716	1.945	-0.7224
2	1	1	SODM_HUMAN	SODM_HUMAN;lvl2=1;lvl3=0	Superoxide dismutase [Mn], mitochondrial	C79H118N22O23	P04179	protein	-0.1604	-1.726	0.09533	0.2159	-0.02031	-0.1937	0.8478	0.9303	-0.04025	0.008821	0.1705	0.02273	0.1823	0.03679	-0.3408	1.077	1.194	0.1026	1.549	0.2813	0.7363	0.2928	0.2446	0.9192	0.1351	0.781	0.8862	0.7733	0.9879	0.9967	0.7434	0.9987	-0.01229	0.01488	0.04252	0.07733	0.02277	0.002452	-0.01523	-0.05863	0.8071
2	0.888	0.996	SM d38:3	SM d38:3;lvl2=2;lvl3=0	SM d18:0_20:3	C43H83N2O6P		lipid	0.1794	1.723	0.09585	0.2167	0.2467	2.287	0.02998	0.1221	0.04784	-0.02495	-0.02421	-0.0322	0.03916	-0.1366	0.3814	-2.866	-0.1596	-0.1368	0.3132	-0.983	0.7064	0.008733	0.8746	0.8924	0.757	0.3358	0.8693	0.4472	0.9879	0.9967	0.9957	0.9987	0.03841	-0.04399	0.1151	0.233	-0.1192	0.004992	0.009191	0.1044	-1.36
2	0.659	1	TG 54:3	TG 54:3;lvl2=1;lvl3=0	TG 18:1_18:1_18:1	C57H104O6		lipid	0.441	1.719	0.09663	0.2178	0.4301	1.548	0.1329	0.3138	0.295	-0.03524	0.06313	0.07739	0.3043	-0.3676	0.9031	-1.555	0.1598	0.1263	0.9345	-1.016	0.3759	0.1336	0.8745	0.9006	0.3597	0.3202	0.66	0.6936	0.9879	0.9967	0.8944	0.9987	-0.7326	0.006546	-0.3342	-0.4579	-1.562	0.002408	0.06249	-0.5832	0.05926
2	0.563	0.72	PS 38:5	PS 38:5;lvl2=1;lvl3=0	PS 18:2_20:3	C44H76NO10P		lipid	0.192	1.718	0.09675	0.2178	0.1277	1.032	0.3111	0.5205	0.2174	0.0005884	0.08414	0.09517	0.01312	0.007042	1.346	0.05248	0.4305	0.3139	0.08145	0.03935	0.1915	0.9586	0.6708	0.7564	0.9358	0.969	0.4532	0.9922	0.9879	0.9959	0.9995	0.9987	-0.2831	-0.006328	0.174	0.1086	0.2113	0.003668	0.0004178	-0.8058	-0.2048
2	0.9993	0.9997	F16P1_HUMAN	F16P1_HUMAN;lvl2=1;lvl3=0	Fructose-1,6-bisphosphatase 1	C122H191N29O37	P09467	protein	-0.4997	-1.717	0.09701	0.2179	-0.6817	-2.257	0.03203	0.127	-0.3807	0.08369	-0.2583	-0.6785	-0.4408	-0.1645	-1.133	3.589	-0.6355	-1.076	-1.316	-0.4421	0.2689	0.00155	0.5314	0.293	0.2011	0.6626	0.5421	0.4472	0.9879	0.9237	0.8057	0.9987	-0.2404	0.147	-1.171	-1.178	-1.411	-0.007526	0.0673	-0.3152	2.19
2	0.9998	1	ALDOB_HUMAN	ALDOB_HUMAN;lvl2=6;lvl3=0	Fructose-bisphosphate aldolase B	C63H100N20O18	P05062	protein	0.2828	1.715	0.0973	0.2181	0.2666	1.489	0.1477	0.3332	0.2382	-0.00413	-0.2255	-0.1043	-0.1694	0.2262	1.122	-0.2804	-0.8783	-0.2618	-0.8006	0.9623	0.2734	0.7816	0.3888	0.7958	0.4316	0.3459	0.5421	0.9573	0.9879	0.9967	0.9203	0.9987	0.9741	-0.01775	0.03083	-0.05895	0.4165	-0.01482	-0.05817	1.626	-0.337
2	0.9999	1	TYB4_HUMAN	TYB4_HUMAN;lvl2=13;lvl3=0	Thymosin beta-4	C112H185N31O46	P62328	protein	-0.267	-1.713	0.09778	0.2186	-0.2383	-1.402	0.1719	0.3636	-0.2562	0.02867	-0.08939	0.1144	-0.3041	-0.08029	-1.275	2.056	-0.3677	0.3034	-1.518	-0.3607	0.2152	0.05133	0.7165	0.7643	0.1427	0.7216	0.4854	0.59	0.9879	0.9959	0.7454	0.9987	-0.4228	0.03272	0.09751	-0.2633	-0.09874	-0.0138	-0.002648	-0.6368	0.5602
2	1	1	FABP4_HUMAN	FABP4_HUMAN;lvl2=1;lvl3=0	Fatty acid-binding protein, adipocyte	C104H158N26O35S1	P15090	protein	0.2243	1.712	0.0979	0.2186	0.2111	1.483	0.1491	0.335	0.2496	0.002483	-0.0179	0.1573	-0.01224	0.05845	1.321	0.1894	-0.07831	0.4435	-0.06497	0.2793	0.1996	0.8515	0.9383	0.6615	0.9488	0.7825	0.4626	0.9636	0.9938	0.9959	0.9995	0.9987	0.1486	-0.02221	0.527	0.01275	0.1925	0.0009427	-0.03914	0.5608	-0.9529
2	0.821	1	Plasmenyl-PC P-38:2	Plasmenyl-PC P-38:2;lvl2=1;lvl3=0	Plasmenyl-PC P-20:0_18:2	C46H88NO7P		lipid	-0.1007	-1.706	0.09906	0.2207	-0.07223	-1.109	0.2768	0.4877	-0.02179	-0.007379	0.1648	0.01592	0.1701	0.1534	-0.2891	-1.411	1.808	0.1125	2.264	1.838	0.7751	0.1716	0.08377	0.9114	0.03334	0.07902	0.904	0.7167	0.9879	0.9967	0.5467	0.9987	-0.2617	-0.024	0.1757	0.1236	0.1491	0.00685	-0.009171	-1.517	-1.582
2	0.98	0.983	Palmitoleic Acid	Palmitoleic Acid;lvl2=1;lvl3=0	Palmitoleic acid	C16H30O2		compound	0.2195	1.701	0.1	0.222	0.192	1.362	0.1839	0.3795	0.4269	0.007356	0.3054	0.577	0.1267	0.283	2.548	0.6328	1.507	1.836	0.7587	1.525	0.01797	0.5331	0.1454	0.07937	0.4558	0.1409	0.126	0.8765	0.9879	0.7961	0.9408	0.9987	0.7165	0.06636	0.4733	-0.1014	0.02091	-0.01452	0.05197	2.904	3.058
2	1	1	B2MG_HUMAN	B2MG_HUMAN;lvl2=1;lvl3=0	Beta-2-microglobulin	C49H83N15O15	P61769	protein	0.6658	1.701	0.1	0.222	0.5646	1.319	0.198	0.3903	0.7749	0.008051	0.1705	0.5502	0.3899	-0.2905	1.44	0.2157	0.262	0.545	0.727	-0.4876	0.1633	0.8312	0.7956	0.591	0.4745	0.6305	0.4164	0.9573	0.9879	0.9959	0.9422	0.9987	3.154	-0.1776	2.409	3.327	3.201	-0.02523	-0.1124	2.418	-1.548
2	1	1	FABPL_HUMAN	FABPL_HUMAN;lvl2=1;lvl3=0	Fatty acid-binding protein, liver	C55H95N13O17	P07148	protein	-0.1958	-1.698	0.1006	0.2228	-0.1382	-1.085	0.2871	0.4994	-0.06808	-0.002051	0.185	0.3595	0.1143	0.2469	-0.4292	-0.1863	0.9642	1.208	0.7228	1.405	0.6718	0.8538	0.345	0.2394	0.4771	0.1733	0.8535	0.9636	0.9879	0.8831	0.9422	0.9987	-0.4259	0.04142	0.1089	-0.5681	-0.4292	0.007318	0.048	-0.9201	1.017
2	0.743	1	Plasmanyl-PC O-38:6	Plasmanyl-PC O-38:6;lvl2=2;lvl3=0	Plasmanyl-PC O-16:0_22:6	C46H82NO7P		lipid	-0.07327	-1.694	0.1013	0.2239	-0.06278	-1.328	0.1949	0.3895	-0.003245	0.0006969	0.04483	0.2509	0.07946	0.1176	-0.06041	0.187	0.69	2.49	1.484	1.976	0.9524	0.8533	0.4971	0.02044	0.1514	0.06026	0.9728	0.9636	0.9879	0.6989	0.748	0.9987	0.04468	-0.001749	0.09073	0.03513	0.02316	0.002036	0.0007497	0.5477	-0.2437
2	1	1	KV105_HUMAN	KV105_HUMAN;lvl2=2;lvl3=0	Immunoglobulin kappa variable 1-5	C44H76N14O18	P01602	protein	0.1539	1.693	0.1016	0.224	0.1453	1.472	0.1522	0.3374	0.1281	-0.009708	-0.0596	0.1598	0.002654	0.06581	1.027	-1.122	-0.3952	0.6829	0.02135	0.4766	0.315	0.2733	0.6963	0.5015	0.9831	0.6382	0.6013	0.7636	0.9879	0.9911	0.9995	0.9987	0.3076	-0.009742	0.2942	0.171	0.1595	0.002689	-0.01905	0.8265	-0.2976
2	0.9965	0.9926	A0A0A0MT69_HUMAN	A0A0A0MT69_HUMAN;lvl2=2;lvl3=0	Immunoglobulin kappa joining 4 (Fragment)	C57H96N14O17	A0A0A0MT69	protein	0.1046	1.691	0.102	0.2243	0.07113	1.04	0.3072	0.5186	0.06826	-0.001418	-0.005998	0.1581	-0.07414	-0.07035	0.8199	-0.2454	-0.05955	1.012	-0.8932	-0.7628	0.4207	0.8083	0.953	0.322	0.381	0.4533	0.69	0.9573	0.9945	0.9367	0.9012	0.9987	0.007884	-0.01365	0.1418	0.1455	0.1705	-0.006078	-0.03021	0.04242	-0.8349
3	0.9895	0.6667	Fe.3+	Fe.3+;lvl2=0;lvl3=1	Iron (3)	Fe		electrolyte	0.05093	1.69	0.1022	0.2243	0.06817	2.169	0.0387	0.1441	0.02473	-0.002172	-0.002851	0.009245	-0.01239	-0.05658	0.602	-0.7619	-0.05737	0.1199	-0.3024	-1.243	0.5531	0.4539	0.9547	0.9056	0.765	0.2262	0.7772	0.8528	0.9945	0.9967	0.9957	0.9987	0.02331	-0.002375	0.03732	0.005197	-0.02681	-0.001275	0.001218	0.1995	-0.2311
2	0.876	0.807	NP-008993	NP-008993;lvl2=1;lvl3=0		C18H34O4		compound	0.6632	1.689	0.1023	0.2243	0.5695	1.327	0.1951	0.3895	0.7093	0.02078	0.1415	-0.3771	-0.1839	-0.00256	1.259	0.5313	0.2075	-0.3566	-0.3274	-0.004101	0.2208	0.6003	0.8374	0.7247	0.7464	0.9968	0.492	0.9058	0.9879	0.9959	0.9957	0.9991	-1.65	0.3241	-1.605	-3.933	-3.801	0.03182	0.3459	-1.622	3.623
2	0.886	0.996	Cer[NS] d40:0	Cer[NS] d40:0;lvl2=1;lvl3=0	Cer[NS] d18:0_22:0			lipid	-0.2469	-1.686	0.103	0.2253	-0.246	-1.554	0.1313	0.311	-0.1239	0.01398	0.2313	-0.6936	0.01505	0.21	-0.7122	1.159	1.1	-2.126	0.0868	1.09	0.4835	0.2583	0.2828	0.04447	0.9316	0.2869	0.7334	0.7531	0.9879	0.7919	0.9995	0.9987	0.06085	0.03649	-0.1116	-0.3878	-0.03399	0.000157	0.02502	0.1462	0.9965
2	0.9999	1	TIMP1_HUMAN	TIMP1_HUMAN;lvl2=1;lvl3=0	Metalloproteinase inhibitor 1	C53H84N16O18	P01033	protein	0.1165	1.683	0.1034	0.2259	0.1186	1.588	0.1234	0.3003	0.1038	0.000371	0.02209	-0.1128	0.00637	-0.0589	1.057	0.05442	0.1859	-0.6116	0.06503	-0.5412	0.3016	0.9571	0.8542	0.5468	0.9487	0.5936	0.5768	0.9922	0.9879	0.9959	0.9995	0.9987	0.1676	-0.01564	0.1778	0.1181	0.1721	-0.0008355	-0.0007287	0.5623	-0.5966
2	0.9999	1	EPHA4_HUMAN	EPHA4_HUMAN;lvl2=1;lvl3=0	Ephrin type-A receptor 4	C96H156N26O35	P54764	protein	0.149	1.682	0.1037	0.226	0.1517	1.587	0.1238	0.3003	0.08321	-0.01673	0.05834	0.2101	0.04476	-0.1086	0.7596	-2.202	0.4403	1.022	0.4099	-0.8948	0.4552	0.038	0.6638	0.3173	0.6856	0.3802	0.7155	0.5713	0.9879	0.9367	0.9956	0.9987	-0.2176	-0.002212	-0.03418	-0.1621	-0.286	0.0007431	0.002084	-0.8353	-0.09654
2	0.997	0.997	SM d40:2	SM d40:2;lvl2=2;lvl3=0	SM d18:0_22:2	C45H89N2O6P		lipid	0.07572	1.675	0.105	0.2284	0.1038	2.21	0.03545	0.1366	0.1094	-0.002928	0.1501	0.01424	0.04777	0.03247	1.856	-0.7156	2.104	0.1287	0.8126	0.4971	0.07636	0.4814	0.04647	0.8987	0.4248	0.6238	0.2769	0.8649	0.9879	0.9967	0.9203	0.9987	0.02781	-0.01483	0.1972	0.0777	0.1008	0.004153	-0.006435	0.1933	-1.172
2	1	1	PGK1_HUMAN	PGK1_HUMAN;lvl2=4;lvl3=0	Phosphoglycerate kinase 1	C146H239N37O43S2	P00558	protein	-0.1818	-1.673	0.1055	0.229	-0.2271	-1.982	0.05735	0.1856	-0.05315	0.01708	0.1489	-0.05049	0.1297	0.01517	-0.3863	1.789	0.8947	-0.1956	0.9461	0.09953	0.7028	0.08681	0.3802	0.8466	0.3539	0.9216	0.8683	0.6392	0.9879	0.9967	0.8892	0.9987	-0.06599	0.02164	0.2196	0.2269	0.03545	-0.007561	-0.002836	-0.1564	0.583
2	0.9952	0.9913	A0A2R8Y7X9_HUMAN	A0A2R8Y7X9_HUMAN;lvl2=9;lvl3=0	GLOBIN domain-containing protein	C83H144N22O26	A0A2R8Y7X9	protein	-0.07105	-1.669	0.1062	0.2301	-0.05849	-1.255	0.2199	0.4214	-0.04306	2.796e-05	0.03336	0.1301	0.02166	0.04594	-0.7172	0.006712	0.4594	1.155	0.3619	0.6909	0.4805	0.9947	0.6503	0.2598	0.7207	0.4966	0.7334	0.9988	0.9879	0.8961	0.9957	0.9987	-0.1352	0.008173	-0.0009256	-0.009981	0.01663	7.675e-05	0.00518	-0.8622	0.5925
2	1	1	PSG6_HUMAN	PSG6_HUMAN;lvl2=2;lvl3=0	Pregnancy-specific beta-1-glycoprotein 6	C51H80N10O13	Q00889	protein	-0.2864	-1.665	0.107	0.2309	-0.3341	-1.827	0.07845	0.2241	-0.1893	-0.001536	-0.105	0.5103	0.1182	0.2802	-0.8153	-0.09532	-0.3739	1.171	0.5107	1.09	0.4232	0.9249	0.7119	0.2535	0.6145	0.2872	0.69	0.9846	0.9879	0.8917	0.9852	0.9987	-0.8961	0.09193	-0.6685	-0.6443	-0.8051	-0.004703	0.06347	-2.632	3.07
2	1	1	KV621_HUMAN	KV621_HUMAN;lvl2=1;lvl3=0	Immunoglobulin kappa variable 6-21	C56H84N16O19	A0A0C4DH24	protein	-0.2761	-1.665	0.107	0.2309	-0.3592	-2.067	0.04808	0.1659	-0.5353	-0.02037	-0.4343	-0.07898	-0.1972	-0.2043	-2.486	-1.364	-1.668	-0.1955	-0.9188	-0.8567	0.0206	0.1858	0.1089	0.8467	0.3677	0.4004	0.1391	0.7284	0.9879	0.9967	0.8962	0.9987	-0.01329	-0.0857	-0.1673	0.5081	0.5995	-0.01422	-0.07989	-0.03052	-2.238
2	1	0.9998	CO8G_HUMAN	CO8G_HUMAN;lvl2=14;lvl3=0	Complement component C8 gamma chain	C57H99N17O17	P07360	protein	0.08294	1.657	0.1086	0.2339	0.0698	1.276	0.2125	0.4129	0.02334	-0.01006	-0.05305	-0.2869	-0.005668	0.01477	0.4309	-2.676	-0.8096	-2.822	-0.105	0.2462	0.6705	0.0135	0.4265	0.009662	0.9173	0.8077	0.853	0.4785	0.9879	0.5872	0.9995	0.9987	-0.1254	-0.007032	-0.2308	-0.04839	-0.002136	0.001266	0.004507	-1.092	-0.6966
2	0.936	0.993	SM d36:4	SM d36:4;lvl2=2;lvl3=0	SM d18:0_18:4			lipid	-0.08439	-1.656	0.1089	0.234	-0.09794	-1.806	0.08169	0.2315	-0.1388	-0.005136	-0.08399	-0.1222	-0.05574	-0.001509	-2.053	-1.095	-1.027	-0.9638	-0.8273	-0.02015	0.05163	0.2848	0.315	0.3452	0.4166	0.9841	0.2307	0.7706	0.9879	0.9465	0.9203	0.9988	-0.2841	0.02384	-0.3261	-0.3544	-0.3819	-0.001209	0.03579	-3.241	3.093
2	0.999	0.999	PGRP1_HUMAN	PGRP1_HUMAN;lvl2=1;lvl3=0	Peptidoglycan recognition protein 1	C108H157N31O28	O75594	protein	-0.2861	-1.65	0.1102	0.2363	-0.2311	-1.216	0.2342	0.441	-0.08856	0.01577	0.1412	0.08789	0.1637	0.2602	-0.3689	0.9465	0.4861	0.1951	0.6841	0.9788	0.7156	0.3537	0.6315	0.847	0.5007	0.3379	0.8737	0.8199	0.9879	0.9967	0.9524	0.9987	-0.2874	0.06372	-0.05839	-0.733	-0.6636	0.001053	0.07668	-0.4419	1.114
2	0.992	0.992	SM d36:1	SM d36:1;lvl2=2;lvl3=0	SM d14:1_22:0	C41H83N2O6P		lipid	-0.07351	-1.647	0.1108	0.2373	-0.0009953	-0.01983	0.9843	0.997	-0.0425	0.002784	0.09421	-0.02956	0.002116	0.0186	-0.698	0.659	1.279	-0.2588	0.03486	0.2759	0.4922	0.5165	0.2135	0.7981	0.9725	0.7851	0.7374	0.8751	0.9879	0.9967	0.9995	0.9987	0.119	0.001977	0.1935	0.06831	0.05616	-0.00271	0.006804	1.049	0.1982
2	0.885	0.941	SM d38:4	SM d38:4;lvl2=2;lvl3=0	SM d18:0_20:4			lipid	0.1489	1.643	0.1116	0.2384	0.1889	1.98	0.05767	0.1861	0.0169	-0.02241	-0.1074	-0.03575	-0.03292	-0.05152	0.1565	-2.991	-0.8225	-0.1765	-0.3058	-0.4307	0.877	0.006529	0.4192	0.8615	0.7625	0.6707	0.9436	0.4472	0.9879	0.9967	0.9957	0.9987	0.08263	-0.02348	-0.105	0.06805	-0.1212	0.002114	0.02393	0.3057	-0.9875
2	1	1	KVD21_HUMAN	KVD21_HUMAN;lvl2=1;lvl3=0	Immunoglobulin kappa variable 6D-21	C53H86N16O19	A0A0A0MT36	protein	0.307	1.642	0.1118	0.2384	0.3361	1.678	0.1045	0.2679	0.1445	-0.004504	-0.1858	-0.1934	-0.2686	-0.1517	0.5477	-0.2461	-0.5824	-0.3908	-1.022	-0.5193	0.5892	0.8078	0.5659	0.6995	0.3176	0.6085	0.8033	0.9573	0.9879	0.9959	0.8642	0.9987	0.5055	0.006204	-0.02055	-0.447	-0.5913	0.005186	0.03898	4.185	0.584
2	1	1	A0A087WYK1_HUMAN	A0A087WYK1_HUMAN;lvl2=4;lvl3=0	Pregnancy-specific beta-1-glycoprotein 9	C76H124N20O20	A0A087WYK1	protein	-0.3636	-1.638	0.1125	0.2395	-0.4224	-1.788	0.08458	0.2368	-0.1965	0.004991	-0.112	0.6735	0.1188	0.4305	-0.6671	0.2442	-0.3144	1.218	0.4046	1.319	0.5113	0.8093	0.756	0.2354	0.6895	0.2	0.7492	0.9573	0.9879	0.8831	0.9956	0.9987	-1.115	0.08987	-0.1847	-0.6647	-0.3424	-0.02625	0.04028	-1.953	1.79
2	0.9999	1	CYTC_HUMAN	CYTC_HUMAN;lvl2=4;lvl3=0	Cystatin-C	C99H146N28O33S1	P01034	protein	0.1202	1.635	0.1132	0.2405	0.1502	1.936	0.06297	0.193	0.05573	-0.005965	-0.1706	-0.3221	0.01928	-0.01235	0.6145	-0.9479	-1.555	-1.893	0.2132	-0.1229	0.5449	0.353	0.1336	0.07107	0.833	0.9032	0.7752	0.8199	0.9879	0.7961	0.9957	0.9987	0.317	0.002308	0.04613	-0.01844	-0.07099	0.00338	0.009107	1.484	0.1229
3			FA 23:0	FA 23:0;lvl2=0;lvl3=1		C23H46O2		lipid	-0.1713	-1.627	0.115	0.2434	-0.3437	-3.479	0.001665	0.02042	-0.1705	0.009943	-0.04218	-0.4697	-0.06218	0.009333	-1.221	1.026	-0.2498	-1.793	-0.4468	0.06035	0.2344	0.3154	0.805	0.08611	0.6592	0.9524	0.5067	0.7885	0.9879	0.7961	0.9956	0.9987	-0.8671	0.01858	-0.2447	-0.3439	-0.3734	0.002385	0.01423	-3.507	0.8544
2	0.993	1	CerP d43:5	CerP d43:5;lvl2=1;lvl3=0	CerP d19:0_24:5			lipid	-0.2076	-1.626	0.1152	0.2434	-0.2333	-1.709	0.09845	0.2577	-0.2394	0.0147	-0.1008	-0.3973	-0.1602	-0.07353	-1.363	1.206	-0.4744	-1.206	-0.9148	-0.3779	0.1861	0.2401	0.6397	0.2402	0.3698	0.7089	0.4464	0.7455	0.9879	0.8831	0.8971	0.9987	-0.3984	0.01746	-0.3412	-0.4628	-0.4338	-0.004788	-0.004694	-0.873	0.4351
2	0.8967	0.75	Histidine	Histidine;lvl2=2;lvl3=0	L-Histidine	C6H9N3O2		compound2	-0.05999	-1.625	0.1153	0.2434	-0.07932	-2.053	0.0495	0.1689	-0.06845	0.004591	-0.02669	-0.1489	-0.02363	-0.0426	-1.395	1.349	-0.4498	-1.618	-0.4832	-0.7841	0.1762	0.1906	0.6571	0.1193	0.6335	0.441	0.4313	0.7284	0.9879	0.7961	0.9944	0.9987	-0.0823	0.01371	-0.07968	-0.05916	-0.06724	-0.004623	-0.0008031	-0.5215	0.9879
2	0.858	0.996	Cer[NS] d38:0	Cer[NS] d38:0;lvl2=1;lvl3=0	Cer[NS] d18:0_20:0			lipid	-0.1717	-1.622	0.116	0.2446	-0.1191	-1.021	0.316	0.5245	-0.09684	0.01509	0.05491	-0.2038	-0.05765	0.1078	-0.6914	1.553	0.3241	-0.7755	-0.4129	0.695	0.4962	0.1341	0.7488	0.4459	0.6835	0.494	0.7396	0.6936	0.9879	0.99	0.9956	0.9987	0.507	0.01138	0.1961	0.02631	0.2717	-0.0076	0.01237	2.147	0.548
3			FA 10:0	FA 10:0;lvl2=0;lvl3=1		C10H20O2		lipid	0.2595	1.62	0.1165	0.2447	-0.05907	-0.3291	0.7445	0.872	0.3389	0.01068	0.1737	-0.01472	0.003373	0.02652	1.487	0.6756	0.6302	-0.03443	0.01485	0.1051	0.1505	0.506	0.5348	0.9728	0.9883	0.9172	0.3987	0.8732	0.9879	0.9968	0.9995	0.9987	0.02588	-0.006685	0.4113	0.1883	0.2862	-0.00974	-0.02132	0.07388	-0.217
2	0.9998	1	PSG9_HUMAN	PSG9_HUMAN;lvl2=4;lvl3=0	Pregnancy-specific beta-1-glycoprotein 9	C51H80N10O13	Q00887	protein	-0.3772	-1.62	0.1165	0.2447	-0.4425	-1.787	0.08484	0.2368	-0.1876	0.004542	-0.1173	0.6916	0.1789	0.4683	-0.6078	0.212	-0.3142	1.194	0.5813	1.37	0.5493	0.834	0.7562	0.2447	0.5667	0.1841	0.7772	0.9594	0.9879	0.8831	0.9641	0.9987	-1.153	0.09764	-0.2055	-0.6653	-0.4105	-0.02578	0.04748	-2.107	2.028
2	0.958	0.978	LysoPC 16:0	LysoPC 16:0;lvl2=1;lvl3=0	LysoPC 16:0	C24H50NO7P		lipid	-0.06857	-1.618	0.1169	0.2451	-0.04142	-0.8828	0.3849	0.5871	-0.09458	0.007779	-0.06812	-0.04762	-0.1411	-0.03666	-1.91	2.264	-1.137	-0.5124	-2.859	-0.6683	0.0687	0.03333	0.2672	0.6132	0.008887	0.5106	0.2656	0.5442	0.9879	0.9959	0.5117	0.9987	0.07286	0.01318	-0.07002	-0.1259	0.02994	-0.004526	0.002643	0.7498	1.541
2	0.797	0.82	PE 34:2	PE 34:2;lvl2=3;lvl3=0	PE 16:0_18:2	C39H74NO8P		lipid	0.1751	1.616	0.1173	0.2453	0.07677	0.6359	0.53	0.7212	0.04019	-0.00549	-0.08994	-0.1357	-0.2369	-0.1306	0.2796	-0.5505	-0.5174	-0.5032	-1.654	-0.8204	0.7823	0.5873	0.6098	0.6196	0.1118	0.4204	0.9079	0.8911	0.9879	0.9959	0.7191	0.9987	-0.1531	0.01334	-0.2676	-0.462	-0.4351	0.001298	0.01967	-0.3972	0.3935
2	1	1	ICAM2_HUMAN	ICAM2_HUMAN;lvl2=2;lvl3=0	Intercellular adhesion molecule 2	C73H130N18O20	P13598	protein	0.09825	1.606	0.1194	0.2493	0.09695	1.466	0.1537	0.339	0.02527	-0.009675	-0.03873	0.2026	-0.07802	-0.06382	0.3504	-1.933	-0.4439	1.497	-1.085	-0.7989	0.7292	0.06563	0.6613	0.1479	0.2891	0.4325	0.8825	0.6064	0.9879	0.7983	0.8432	0.9987	0.2227	-0.008019	-0.006576	-0.04916	-0.05922	-0.005734	-0.01241	1.717	-0.7029
2	0.9994	0.9983	ITB1_HUMAN	ITB1_HUMAN;lvl2=3;lvl3=0	Integrin beta-1	C49H78N12O17	P05556	protein	0.2714	1.601	0.1206	0.2513	0.2516	1.367	0.1826	0.3792	0.191	0.008877	0.02006	-0.1417	-0.2582	-0.1983	0.81	0.5425	0.07034	-0.3203	-1.098	-0.7593	0.4263	0.5927	0.9445	0.7516	0.2835	0.4554	0.69	0.8967	0.9943	0.9959	0.8432	0.9987	0.3328	-0.04104	0.02736	0.07519	0.3861	-0.005391	-0.01661	0.5052	-0.7082
2	1	1	S10AC_HUMAN	S10AC_HUMAN;lvl2=1;lvl3=0	Protein S100-A12	C109H170N30O32	P80511	protein	-0.251	-1.599	0.121	0.2515	-0.3453	-2.113	0.04362	0.1574	-0.2574	0.01694	0.03736	-0.1532	-0.2448	-0.05716	-1.202	1.14	0.1442	-0.3811	-1.146	-0.2409	0.2417	0.2661	0.8866	0.7066	0.2634	0.8117	0.5141	0.7616	0.9879	0.9959	0.84	0.9987	-0.9844	0.08401	-0.1739	-0.9173	-0.8441	-0.001661	0.09212	-1.334	1.295
2	0.9925	0.9909	FINC_HUMAN	FINC_HUMAN;lvl2=90;lvl3=0	Fibronectin	C44H69N13O15	P02751	protein	-0.3065	-1.599	0.1211	0.2515	-0.2368	-1.126	0.2696	0.4827	-0.4515	0.009607	-0.2853	-0.1297	-0.2328	-0.2925	-1.659	0.5087	-0.8665	-0.254	-0.8578	-0.9702	0.1107	0.6158	0.3952	0.8018	0.3998	0.3421	0.3393	0.9097	0.9879	0.9967	0.9113	0.9987	0.3881	-0.05838	0.6168	0.3901	0.2502	-0.01328	-0.1314	1.012	-1.731
2	0.991	0.997	PC 37:7	PC 37:7;lvl2=1;lvl3=0	PC 15:1_22:6	C45H76NO8P		lipid	0.1517	1.595	0.122	0.2528	0.1744	1.72	0.09643	0.2548	0.02598	0.006517	-0.2661	-0.3589	-0.2303	-0.1417	0.2068	0.7477	-1.751	-1.523	-1.839	-1.019	0.8379	0.4622	0.09323	0.1414	0.07886	0.319	0.9288	0.8528	0.9879	0.7983	0.6603	0.9987	-0.1014	0.02038	-0.1475	-0.4319	-0.4283	0.008698	0.03527	-0.3999	0.9143
2	1	1	LV469_HUMAN	LV469_HUMAN;lvl2=1;lvl3=0	Immunoglobulin lambda variable 4-69	C68H107N23O28	A0A075B6H9	protein	0.1573	1.586	0.124	0.2564	0.03661	0.33	0.7439	0.872	0.2233	0.002136	0.147	0.3895	-0.08854	0.1548	1.865	0.2571	1.015	1.734	-0.7419	1.167	0.07496	0.7994	0.3208	0.09635	0.4657	0.2551	0.2764	0.9573	0.9879	0.7961	0.9417	0.9987	0.06296	0.01776	0.1783	-0.2488	0.03985	-0.005814	0.006955	0.2572	0.825
2	0.9996	1	IGJ_HUMAN	IGJ_HUMAN;lvl2=2;lvl3=0	Immunoglobulin J chain	C42H75N13O11	P01591	protein	0.1359	1.582	0.1248	0.2577	0.08241	0.8678	0.3929	0.5939	0.1703	0.004669	0.04282	0.2142	-0.003967	0.0009553	1.404	0.5547	0.2918	0.9412	-0.0328	0.00711	0.1737	0.5844	0.773	0.3564	0.9741	0.9944	0.429	0.889	0.9879	0.9556	0.9995	0.9991	-0.2366	0.01459	0.1009	-0.2758	-0.2027	0.004308	-0.002007	-1.222	0.8568
2	0.951	0.741	Cysteine	Cysteine;lvl2=1;lvl3=0		C3H7NO2S		compound	-0.04075	-1.581	0.1251	0.2577	-0.02454	-0.8611	0.3965	0.5975	-0.0371	-0.0004044	0.04993	0.03755	-0.01093	-0.007399	-1.069	-0.168	1.19	0.5767	-0.316	-0.1925	0.2961	0.8681	0.2463	0.5697	0.7549	0.849	0.5703	0.9641	0.9879	0.9959	0.9957	0.9987	-0.04199	-0.005599	0.06115	0.01136	-0.0003591	-0.002145	-0.005458	-0.7556	-1.145
2	0.705	0.815	TG 50:5	TG 50:5;lvl2=1;lvl3=0	TG 14:0_18:3_18:2	C53H92O6		lipid	0.6872	1.579	0.1256	0.2584	0.7354	1.574	0.1268	0.3048	0.6385	-0.06168	0.1403	0.8898	0.6226	-0.05149	1.093	-1.522	0.1986	0.8119	1.069	-0.07959	0.2856	0.1417	0.8443	0.4252	0.296	0.9373	0.5569	0.6936	0.9879	0.9849	0.8432	0.9987	-0.2174	-0.07786	0.02816	0.1519	-1.06	-0.002056	0.006049	-0.2249	-0.916
2	0.9999	1	IGLC3_HUMAN	IGLC3_HUMAN;lvl2=7;lvl3=0	Immunoglobulin lambda constant 3	C118H179N33O38	P0DOY3	protein	0.1062	1.577	0.1259	0.2585	0.06308	0.8471	0.4041	0.6024	0.07961	-0.0006219	0.1251	0.1675	-0.1312	-0.07639	1.079	-0.1215	1.401	1.21	-1.784	-0.9349	0.2917	0.9044	0.1745	0.2385	0.08758	0.3595	0.5658	0.9778	0.9879	0.8831	0.6869	0.9987	-0.1215	0.001147	0.2114	-0.199	-0.1274	0.006149	-0.006625	-0.799	0.08576
2	0.8334	0.963	Vitamin D3	Vitamin D3;lvl2=1;lvl3=0	VITAMIN D3	C27H44O		compound2	-0.1193	-1.576	0.1264	0.2585	-0.1265	-1.555	0.1312	0.311	-0.1944	-0.005179	-0.1392	-0.08441	-0.02785	-0.08095	-1.845	-0.7085	-1.093	-0.427	-0.2652	-0.6938	0.07794	0.4857	0.2859	0.6733	0.7932	0.4948	0.2805	0.8656	0.9879	0.9959	0.9957	0.9987	-0.2036	0.005138	0.006113	-0.09749	-0.2083	-0.009182	-0.01365	-0.9082	0.2606
2	0.997	0.997	PC 45:11	PC 45:11;lvl2=1;lvl3=0	PC 16:4_29:7			lipid	-0.723	-1.575	0.1264	0.2585	-0.7104	-1.432	0.1633	0.3524	-0.2312	0.07446	0.3956	1.222	0.1628	0.1211	-0.3829	1.777	0.5417	1.078	0.2705	0.1811	0.7053	0.08873	0.5933	0.2921	0.7892	0.8579	0.8693	0.6392	0.9879	0.9237	0.9957	0.9987	-0.6245	0.1363	-0.409	-0.9752	-0.3815	0.008984	0.04975	-0.753	1.868
2	0.998	0.998	LysoPE 18:0	LysoPE 18:0;lvl2=2;lvl3=0	LysoPE 18:0	C23H48NO7P		lipid	0.07974	1.573	0.1269	0.2586	-0.0008185	-0.01442	0.9886	0.997	0.06226	0.007419	-0.05409	0.01669	-0.142	-0.01576	1.012	1.739	-0.7271	0.1447	-2.317	-0.2314	0.3219	0.09547	0.4745	0.8862	0.02976	0.819	0.606	0.6528	0.9879	0.9967	0.5354	0.9987	0.1366	0.01062	-0.02346	-0.1062	0.01012	-0.002967	0.00788	1.559	1.378
2	0.882	0.914	PI 36:3	PI 36:3;lvl2=2;lvl3=0	PI 18:2_18:1	C45H81O13P		lipid	-0.1711	-1.573	0.127	0.2586	-0.1711	-1.457	0.1563	0.342	-0.3699	-0.01677	-0.1769	-0.0196	-0.1763	-0.224	-2.716	-1.774	-1.073	-0.0767	-1.298	-1.485	0.01232	0.08924	0.2942	0.9395	0.207	0.1512	0.107	0.6392	0.9879	0.9967	0.807	0.9987	-0.6653	-0.01004	-0.1477	-0.3583	-0.3809	0.003911	-0.00165	-1.414	-0.2427
3			FA 28:5	FA 28:5;lvl2=0;lvl3=1		C28H46O2		lipid	-0.3832	-1.572	0.1271	0.2586	-0.6339	-2.585	0.01524	0.08015	-0.6397	-0.01067	-0.3576	-0.3264	-0.2596	-0.2993	-1.855	-0.4459	-0.8574	-0.5045	-0.7552	-0.7838	0.07643	0.6598	0.4001	0.6187	0.4578	0.4412	0.2769	0.9218	0.9879	0.9959	0.9413	0.9987	-1.443	0.1117	-2.092	-1.636	-2.165	0.01221	0.1019	-2.717	2.392
2	0.997	0.997	PC[OH] OH-36:4	PC[OH] OH-36:4;lvl2=1;lvl3=0	PC[OH] OH-14:1_22:3			lipid	0.1044	1.566	0.1286	0.2611	0.1664	2.457	0.02047	0.09777	0.06391	-0.002435	-0.06391	0.01839	-0.07588	-0.006857	0.6841	-0.3757	-0.5656	0.1049	-0.8148	-0.06627	0.5007	0.7106	0.5772	0.9174	0.4235	0.9477	0.7423	0.9366	0.9879	0.9967	0.9203	0.9987	0.2251	0.007037	-0.06891	-0.1637	0.02957	-0.00173	0.007858	0.8971	0.3188
2	1	1	A0A087WV17_HUMAN	A0A087WV17_HUMAN;lvl2=1;lvl3=0	Osteoclast-associated immunoglobulin-like receptor	C112H167N27O40	A0A087WV17	protein	-0.1842	-1.562	0.1294	0.2618	0.0366	0.2778	0.7832	0.8907	-0.1668	0.001286	0.07343	0.1777	-0.04493	0.01493	-0.9909	0.1101	0.3606	0.5626	-0.2678	0.08009	0.3321	0.9133	0.7217	0.5792	0.7913	0.9369	0.6168	0.9795	0.9879	0.9959	0.9957	0.9987	0.3902	-0.03498	0.2783	0.4505	0.5614	-0.007415	-0.03396	3.058	-3.116
2	0.958	1	Plasmanyl-PC O-18:0	Plasmanyl-PC O-18:0;lvl2=1;lvl3=0	Plasmanyl-PC O-16:0_2:0	C26H56NO6P		lipid	-0.08487	-1.562	0.1295	0.2618	-0.1148	-2.021	0.05296	0.1757	-0.1165	0.008475	-0.06893	-0.1044	-0.1524	-0.0494	-1.691	1.772	-0.827	-0.8074	-2.218	-0.6472	0.1043	0.08957	0.4168	0.4277	0.03669	0.5239	0.3345	0.6392	0.9879	0.9851	0.5467	0.9987	0.003808	0.01579	-0.07944	-0.2129	-0.1543	-0.004495	0.01075	0.02319	1.093
2	0.998	0.9949	AMPN_HUMAN	AMPN_HUMAN;lvl2=13;lvl3=0	Aminopeptidase N	C170H270N42O58S1	P15144	protein	0.09289	1.56	0.13	0.2621	0.1209	1.933	0.06347	0.1935	0.05128	-0.009126	-0.03264	0.04929	-0.04101	0.03717	0.6663	-1.709	-0.3506	0.3413	-0.5346	0.4361	0.5118	0.1009	0.7291	0.736	0.598	0.6669	0.7492	0.6692	0.9879	0.9959	0.98	0.9987	0.1031	0.007706	-0.2224	-0.261	-0.1883	-0.006702	-0.001219	0.4977	0.4231
2	0.941	0.96	LysoPC 24:0	LysoPC 24:0;lvl2=1;lvl3=0	LysoPC 24:0	C32H66NO7P		lipid	-0.1192	-1.56	0.1301	0.2621	-0.191	-2.464	0.02017	0.09762	-0.1917	-0.004575	-0.2141	-0.06302	-0.03837	-0.02361	-1.894	-0.6516	-1.749	-0.3319	-0.3804	-0.2107	0.07088	0.5211	0.09368	0.743	0.7071	0.835	0.2709	0.8751	0.9879	0.9959	0.9957	0.9987	0.08521	0.00107	-0.1569	-0.07866	0.03726	-0.003025	-0.0226	0.3909	0.05583
2	0.773	0.787	PE 32:2	PE 32:2;lvl2=2;lvl3=0	PE 14:0_18:2	C37H70NO8P		lipid	-0.2309	-1.556	0.1311	0.2636	-0.313	-2.017	0.05335	0.1759	-0.2981	0.007611	-0.06827	-0.5977	-0.2561	0.007968	-1.536	0.5652	-0.2908	-1.642	-1.324	0.03707	0.1381	0.5774	0.7738	0.1143	0.1986	0.9707	0.3825	0.8859	0.9879	0.7961	0.8057	0.9987	-0.8232	0.01472	-0.2423	-0.4822	-0.3129	0.006586	0.01286	-1.665	0.3385
2	0.9998	1	GSHR_HUMAN	GSHR_HUMAN;lvl2=1;lvl3=0	Glutathione reductase, mitochondrial	C52H93N15O14	P00390	protein	-0.1289	-1.552	0.1319	0.2649	-0.1044	-1.149	0.2602	0.4713	-0.09727	0.01003	-0.1544	0.1693	-0.02602	0.0635	-0.91	1.352	-1.194	0.8442	-0.2442	0.5364	0.3723	0.1894	0.2446	0.4073	0.8092	0.5968	0.6569	0.7284	0.9879	0.9822	0.9957	0.9987	-0.0248	0.03752	-0.1639	-0.3516	-0.3446	-0.003813	0.01452	-0.1067	1.836
2	0.9992	0.9994	FA5_HUMAN	FA5_HUMAN;lvl2=14;lvl3=0	Coagulation factor V	C50H81N11O13	P12259	protein	0.05834	1.547	0.1331	0.2667	0.06014	1.481	0.1498	0.3358	0.0848	0.004562	0.01032	-0.01218	-0.007999	0.03448	1.623	1.259	0.1633	-0.1243	-0.1536	0.5959	0.1181	0.2208	0.8717	0.9022	0.8793	0.5571	0.3506	0.7455	0.9879	0.9967	0.9986	0.9987	0.1327	0.01618	-0.1048	-0.1344	-0.1323	0.0002349	-0.005847	0.925	1.282
2	1	1	LYSC_HUMAN	LYSC_HUMAN;lvl2=2;lvl3=0	Lysozyme C	C61H93N17O21	P61626	protein	0.1169	1.543	0.134	0.268	0.1019	1.235	0.227	0.4327	0.04394	0.005705	-0.07971	-0.1579	-0.1758	-0.1298	0.4259	0.7969	-0.6386	-0.8155	-1.709	-1.136	0.6742	0.4337	0.5294	0.4232	0.1009	0.2678	0.8537	0.8528	0.9879	0.9849	0.7191	0.9987	0.07706	0.004803	0.2181	-0.07669	-0.06972	-0.003885	0.01594	0.3164	0.2242
2	0.9981	0.9957	MUC18_HUMAN	MUC18_HUMAN;lvl2=4;lvl3=0	Cell surface glycoprotein MUC18	C92H152N26O37	P43121	protein	-0.2096	-1.542	0.1343	0.2681	-0.2945	-2.084	0.04644	0.1633	-0.1125	0.005941	0.01826	0.3952	0.1089	0.1042	-0.5918	0.4504	0.07939	1.108	0.5748	0.4948	0.5597	0.6567	0.9374	0.2794	0.571	0.6254	0.7835	0.9218	0.9938	0.9108	0.9661	0.9987	-0.05762	0.02398	0.1814	0.04623	0.03869	-0.008289	0.008113	-0.1782	0.8432
2	0.9981	0.9978	PVR_HUMAN	PVR_HUMAN;lvl2=4;lvl3=0	Poliovirus receptor	C44H78N12O15	P15151	protein	0.1826	1.54	0.1348	0.2686	0.1932	1.516	0.1407	0.3219	0.3288	-0.001555	0.1573	-0.07032	0.2321	0.285	2.068	-0.1409	0.8176	-0.2356	1.464	1.618	0.05011	0.8891	0.422	0.8158	0.1566	0.1193	0.2285	0.9688	0.9879	0.9967	0.748	0.9987	0.5514	0.08468	-0.2221	-0.6628	-0.7218	0.0073	0.05967	2.086	3.643
2	0.9953	0.9959	DIAC_HUMAN	DIAC_HUMAN;lvl2=10;lvl3=0	Di-N-acetylchitobiase	C107H151N29O31	Q01459	protein	-0.05809	-1.537	0.1354	0.2694	-0.06105	-1.503	0.1441	0.3291	-0.02716	0.004249	-0.001191	-0.07202	0.004299	0.06279	-0.546	1.231	-0.0198	-0.7715	0.08668	1.14	0.5904	0.2308	0.9844	0.4483	0.9317	0.2662	0.8033	0.7455	0.9971	0.99	0.9995	0.9987	-0.02835	0.03126	-0.1524	-0.2336	-0.2516	0.00102	0.01596	-0.1986	2.489
2	1	1	Plasmenyl-PC P-42:7	Plasmenyl-PC P-42:7;lvl2=1;lvl3=0	Plasmenyl-PC P-20:0_22:7			lipid	-0.1359	-1.535	0.1361	0.2702	-0.06758	-0.6889	0.4965	0.6902	-0.0161	-0.01274	0.1311	0.2614	0.281	0.2751	-0.1474	-1.681	0.9927	1.276	2.581	2.274	0.8841	0.1062	0.3312	0.2148	0.0167	0.03259	0.944	0.6778	0.9879	0.88	0.5175	0.9987	0.05255	-0.0328	0.03803	0.3057	0.2853	0.008864	-0.02434	0.4002	-2.84
3			FA 23:1	FA 23:1;lvl2=0;lvl3=1		C23H44O2		lipid	-0.2556	-1.532	0.1368	0.2711	-0.4043	-2.377	0.02451	0.1081	-0.2062	0.01629	0.04874	-0.4923	-0.1248	0.1057	-0.9172	1.045	0.1792	-1.167	-0.5567	0.4246	0.3685	0.3071	0.8593	0.2551	0.5831	0.6751	0.6558	0.7792	0.9879	0.8917	0.9692	0.9987	-1.08	0.07955	-0.562	-1.075	-0.8559	-0.002549	0.07603	-2.119	1.774
2	1	1	E9PFZ2_HUMAN	E9PFZ2_HUMAN;lvl2=3;lvl3=0	Ceruloplasmin	C99H151N21O29	E9PFZ2	protein	-0.2867	-1.53	0.1373	0.2714	-0.2742	-1.352	0.1873	0.3822	-0.284	0.007401	-0.2339	0.2787	0.129	-0.1297	-1.121	0.4212	-0.7635	0.5866	0.511	-0.4623	0.2737	0.6775	0.4529	0.5632	0.6142	0.6482	0.5421	0.9218	0.9879	0.9959	0.9852	0.9987	-0.2812	0.01684	-0.3116	0.08298	-0.09094	0.004969	-0.002169	-0.897	0.6106
2	0.9964	0.9945	MA1A1_HUMAN	MA1A1_HUMAN;lvl2=9;lvl3=0	Mannosyl-oligosaccharide 1,2-alpha-mannosidase IA	C35H59N11O13	P33908	protein	0.1585	1.529	0.1374	0.2714	0.1103	0.9681	0.3413	0.5427	0.02098	-0.005654	-0.1721	0.02416	-0.2276	-0.1193	0.1543	-0.5993	-1.047	0.09469	-1.679	-0.7922	0.8787	0.5548	0.3061	0.9254	0.1066	0.4363	0.9436	0.8793	0.9879	0.9967	0.7191	0.9987	-0.2825	-0.02051	0.08964	-0.1608	-0.1406	0.00912	0.009412	-0.6513	-0.5375
3			FA 26:5	FA 26:5;lvl2=0;lvl3=1		C26H42O2		lipid	0.1412	1.52	0.1398	0.2756	0.05702	0.5524	0.5851	0.7548	0.162	-0.002204	0.08732	0.2377	-0.03638	0.05745	1.261	-0.2472	0.5619	0.9861	-0.2841	0.4037	0.22	0.8069	0.5796	0.3344	0.7789	0.6901	0.4913	0.9573	0.9879	0.9367	0.9957	0.9987	0.09136	0.0594	-0.4493	-0.6043	-0.5805	-2.34e-05	0.05176	0.4509	3.334
2	0.9994	0.9998	C163A_HUMAN	C163A_HUMAN;lvl2=1;lvl3=0	Scavenger receptor cysteine-rich type 1 protein M130	C85H127N21O27	Q86VB7	protein	-0.227	-1.518	0.1402	0.276	-0.2137	-1.319	0.198	0.3903	-0.03423	0.002635	0.1497	0.3273	0.1241	0.4497	-0.1755	0.1947	0.6343	0.8943	0.6385	2.081	0.8622	0.8474	0.5321	0.3804	0.5294	0.04871	0.9436	0.9636	0.9879	0.9598	0.9566	0.9987	0.4695	0.009089	0.3546	0.224	0.4879	-0.004247	0.02418	1.081	0.2379
2	0.9914	0.9919	PEDF_HUMAN	PEDF_HUMAN;lvl2=54;lvl3=0	Pigment epithelium-derived factor	C57H95N13O16	P36955	protein	0.03644	1.511	0.1419	0.2785	0.03989	1.544	0.1339	0.3142	0.03993	-0.00262	0.01574	0.03383	0.005021	0.0356	1.212	-1.146	0.3951	0.5473	0.1529	0.9758	0.2378	0.2635	0.6964	0.5894	0.8798	0.3393	0.511	0.7616	0.9879	0.9959	0.9986	0.9987	0.06771	0.004288	-0.01583	-0.07136	-0.05085	0.001421	0.00724	1.287	0.9266
2	0.9995	0.9979	APOA2_HUMAN	APOA2_HUMAN;lvl2=33;lvl3=0	Apolipoprotein A-II	C58H105N15O17	P02652	protein	-0.07323	-1.511	0.142	0.2785	-0.01604	-0.2969	0.7687	0.8809	-0.05762	-0.007737	0.06044	0.04602	0.04046	0.1004	-0.9048	-1.751	0.7846	0.3851	0.6374	1.423	0.3749	0.09331	0.4407	0.7037	0.5302	0.1681	0.6595	0.6461	0.9879	0.9959	0.9566	0.9987	0.04159	0.002258	-0.02831	-0.06203	-0.0038	0.001472	0.01281	0.2828	0.1745
2	0.991	0.991	SM d34:1	SM d34:1;lvl2=3;lvl3=0	SM d19:0_15:1	C39H79N2O6P		lipid	0.02582	1.506	0.1433	0.2795	0.02256	1.21	0.2365	0.4444	0.02603	0.001749	0.01668	-0.0143	-0.02964	-0.006836	1.162	1.125	0.6156	-0.3401	-1.327	-0.2755	0.2572	0.272	0.5442	0.7369	0.1975	0.7854	0.5309	0.7631	0.9879	0.9959	0.8057	0.9987	0.03806	-0.001545	0.04039	-0.02553	-0.004021	0.0002129	-0.002902	1.1	-0.5076
2	0.9982	0.9948	CRIS3_HUMAN	CRIS3_HUMAN;lvl2=2;lvl3=0	Cysteine-rich secretory protein 3	C87H114N22O23S1	P54108	protein	-0.1151	-1.505	0.1435	0.2795	-0.119	-1.446	0.1594	0.3463	0.04385	-0.01143	0.3594	0.125	0.3068	0.255	0.5234	-1.966	3.547	0.7953	3.674	2.748	0.6057	0.06152	0.001721	0.4346	0.001259	0.01145	0.8125	0.601	0.9846	0.9877	0.305	0.9987	-0.07463	-0.01569	0.5295	0.3312	0.2784	0.0004068	-0.001481	-0.582	-1.391
2	0.678	1	Plasmanyl-PC O-34:0	Plasmanyl-PC O-34:0;lvl2=2;lvl3=0	Plasmanyl-PC O-18:0_16:0	C42H86NO7P		lipid	0.1302	1.505	0.1436	0.2795	0.1815	2.012	0.05395	0.1762	0.0418	-0.01117	-0.05846	0.01112	-0.02976	-0.1043	0.3531	-1.36	-0.4082	0.05005	-0.2522	-0.7953	0.7272	0.1871	0.6869	0.9605	0.8031	0.4346	0.8816	0.7284	0.9879	0.9967	0.9957	0.9987	-0.01708	-0.02448	0.09192	0.05209	-0.07821	0.01066	-0.001518	-0.1231	-2.005
2	0.616	0.996	Plasmenyl-PE P-38:6	Plasmenyl-PE P-38:6;lvl2=1;lvl3=0	Plasmenyl-PE P-18:1_20:5	C43H74NO7P		lipid	-0.07929	-1.505	0.1436	0.2795	-0.07768	-1.364	0.1833	0.3792	-0.003961	0.007767	0.05311	0.2104	0.05253	0.05146	-0.05873	1.66	0.651	1.663	0.7814	0.6889	0.9537	0.1106	0.5215	0.1099	0.4426	0.4978	0.9733	0.6778	0.9879	0.7961	0.9311	0.9987	0.03564	0.01906	0.03577	-0.09752	-0.09213	0.002278	0.005666	0.2654	1.614
2	0.9985	0.9961	HLAA_HUMAN	HLAA_HUMAN;lvl2=2;lvl3=0	HLA class I histocompatibility antigen, A alpha chain	C63H98N18O20	P04439	protein	0.3371	1.491	0.1471	0.2859	0.3259	1.333	0.1934	0.3881	0.1187	-0.006219	-0.0459	-0.09065	-0.2729	-0.4535	0.3823	-0.2885	-0.1222	-0.1555	-0.8816	-1.318	0.7058	0.7755	0.9038	0.8778	0.3871	0.2004	0.8693	0.9573	0.9901	0.9967	0.9058	0.9987	0.2808	-0.02269	-0.05177	-0.07494	-0.08002	-0.01071	-0.0697	0.2855	-0.2623
2	0.9958	0.9967	TSP1_HUMAN	TSP1_HUMAN;lvl2=11;lvl3=0	Thrombospondin-1	C45H67N13O15	P07996	protein	-0.17	-1.489	0.1478	0.2866	-0.1054	-0.8383	0.409	0.6087	-0.1763	0.01456	-0.07392	0.05467	-0.1555	-0.06735	-1.115	1.327	-0.3867	0.1843	-0.987	-0.3847	0.2762	0.1974	0.7025	0.8554	0.3339	0.704	0.5421	0.7284	0.9879	0.9967	0.874	0.9987	-0.7007	0.06933	-0.4943	-0.8684	-0.8453	0.0006692	0.06487	-1.417	1.594
2	0.995	0.998	SM d43:6	SM d43:6;lvl2=1;lvl3=0	SM d19:0_24:6			lipid	0.1066	1.485	0.1487	0.2874	0.04841	0.6092	0.5473	0.7311	0.006526	0.006144	-0.1879	-0.06268	-0.2137	-0.1511	0.06989	0.9481	-1.663	-0.3577	-2.295	-1.461	0.9449	0.3529	0.1098	0.7238	0.03118	0.1575	0.9691	0.8199	0.9879	0.9959	0.5354	0.9987	0.02132	0.02066	-0.04281	-0.1967	-0.04321	-0.002126	0.01539	0.1187	1.308
2	0.9995	1	APOA5_HUMAN	APOA5_HUMAN;lvl2=3;lvl3=0	Apolipoprotein A-V	C114H165N33O40	Q6Q788	protein	0.2631	1.485	0.1487	0.2874	0.3185	1.694	0.1014	0.2642	0.2023	0.01131	-0.223	0.2396	-0.06698	-0.2522	0.827	0.6666	-0.7537	0.5222	-0.2747	-0.9309	0.4167	0.5117	0.4587	0.6066	0.786	0.3616	0.69	0.8751	0.9879	0.9959	0.9957	0.9987	1.116	0.05477	-0.1263	-0.03244	-0.5515	-0.02413	0.009101	3.444	1.923
2	0.9999	0.9999	C1QC_HUMAN	C1QC_HUMAN;lvl2=7;lvl3=0	Complement C1q subcomponent subunit C	C61H97N17O17	P02747	protein	0.1078	1.478	0.1505	0.2904	0.1041	1.321	0.1973	0.3903	0.05282	0.01341	-0.09302	-0.2716	-0.2122	-0.1194	0.5867	2.147	-0.8541	-1.608	-2.364	-1.197	0.5631	0.04254	0.4019	0.1216	0.02687	0.2434	0.7848	0.5713	0.9879	0.7963	0.5354	0.9987	0.1616	0.01554	-0.1263	-0.2537	-0.09623	-0.004528	0.009549	2.339	2.557
2	0.9948	0.9956	KNG1_HUMAN	KNG1_HUMAN;lvl2=31;lvl3=0	Kininogen-1	C43H66N10O13	P01042	protein	0.08716	1.473	0.1518	0.2923	0.09687	1.53	0.1372	0.3167	0.03986	-0.004804	-0.1052	0.0009678	-0.0477	0.00692	0.4962	-0.8618	-1.082	0.00642	-0.5957	0.07777	0.6245	0.3977	0.2903	0.9949	0.5572	0.9387	0.8261	0.8391	0.9879	0.998	0.9621	0.9987	-0.09977	-0.0003518	-0.3318	-0.2092	-0.1108	0.002495	-0.01098	-0.4591	-0.01841
2	0.663	0.852	TG 50:4	TG 50:4;lvl2=2;lvl3=0	TG 14:0_18:2_18:2	C53H94O6		lipid	0.4131	1.46	0.1554	0.2988	0.4466	1.471	0.1524	0.3374	0.04656	-0.04699	-0.2228	-0.1203	0.1176	-0.6478	0.1355	-1.97	-0.5359	-0.1865	0.3432	-1.702	0.8934	0.06095	0.5972	0.8537	0.7346	0.1023	0.9457	0.6007	0.9879	0.9967	0.9957	0.9987	-0.3436	-0.0162	-0.628	-0.4066	-1.7	0.008204	0.05074	-0.2321	-0.1244
2	1	1	HEG1_HUMAN	HEG1_HUMAN;lvl2=1;lvl3=0	Protein HEG homolog 1	C81H140N22O25	Q9ULI3	protein	-0.09951	-1.457	0.1562	0.2997	-0.1207	-1.664	0.1072	0.2713	-0.1223	0.01454	-0.06348	-0.08714	-0.04933	-0.2225	-1.671	2.864	-0.7171	-0.6346	-0.6762	-2.744	0.1083	0.008772	0.4806	0.532	0.5057	0.01155	0.3366	0.4472	0.9879	0.9959	0.9524	0.9987	0.1044	0.02414	-0.06517	-0.01267	-0.2421	-0.008051	-0.003602	0.7095	1.865
2	0.9978	0.9984	PLF4_HUMAN	PLF4_HUMAN;lvl2=2;lvl3=0	Platelet factor 4	C47H82N12O14	P02776	protein	-0.1567	-1.452	0.1577	0.3022	-0.01582	-0.1318	0.8961	0.9556	-0.1515	0.007508	-0.0808	-0.1261	-0.06785	0.04063	-0.9916	0.708	-0.4371	-0.4398	-0.4454	0.24	0.3317	0.4861	0.6661	0.6642	0.6602	0.8124	0.6168	0.8656	0.9879	0.9959	0.9956	0.9987	-0.5906	0.08514	-0.6086	-0.9228	-0.9523	0.009325	0.08641	-1.529	2.506
2	0.988	0.996	SM d40:5	SM d40:5;lvl2=2;lvl3=0	SM d18:0_22:5			lipid	0.1544	1.45	0.1582	0.3025	0.2988	2.868	0.007771	0.05313	0.0276	-0.0232	-0.1028	-0.03216	0.01808	-0.07262	0.2048	-2.481	-0.6302	-0.1272	0.1346	-0.4864	0.8395	0.02086	0.5348	0.8999	0.8941	0.6313	0.929	0.4785	0.9879	0.9967	0.9995	0.9987	0.1511	-0.01974	-0.2519	0.008607	-0.1975	0.002247	0.009313	0.4297	-0.6385
3			FA 20:0	FA 20:0;lvl2=0;lvl3=1		C20H40O2		lipid	0.1487	1.449	0.1585	0.3027	-0.003302	-0.02891	0.9771	0.997	0.2832	0.01795	0.1531	0.1266	-0.02911	0.1508	2.173	1.984	0.9712	0.5177	-0.224	1.045	0.04036	0.05928	0.3415	0.6096	0.8247	0.307	0.2035	0.595	0.9879	0.9959	0.9957	0.9987	0.2288	0.04648	0.01839	-0.2637	-0.05083	-0.01092	0.009423	0.9022	2.084
2	1	1	APOC3_HUMAN	APOC3_HUMAN;lvl2=15;lvl3=0	Apolipoprotein C-III	C108H158N26O35	P02656	protein	-0.1019	-1.448	0.1588	0.3027	-0.1465	-2	0.05529	0.1795	-0.1219	0.0102	-0.06756	-0.3356	-0.1706	0.02471	-1.521	1.833	-0.6966	-2.23	-2.134	0.2782	0.142	0.07977	0.493	0.03576	0.04369	0.7834	0.3873	0.6268	0.9879	0.7223	0.5615	0.9987	-0.02343	0.03466	-0.1698	-0.2698	-0.1751	-0.007579	0.017	-0.1171	1.97
2	0.9928	0.9942	S10A6_HUMAN	S10A6_HUMAN;lvl2=3;lvl3=0	Protein S100-A6	C38H66N12O14	P06703	protein	-0.3691	-1.445	0.1596	0.3036	-0.4997	-1.864	0.07283	0.2131	-0.3954	0.02178	-0.2999	0.03668	-0.1311	-0.1361	-1.09	0.8656	-0.6835	0.05391	-0.3625	-0.3389	0.2869	0.3957	0.5011	0.9575	0.7203	0.7378	0.5575	0.8391	0.9879	0.9967	0.9957	0.9987	0.3208	-0.04385	0.7736	0.6418	0.6611	-0.01195	-0.07347	0.3116	-0.4844
2	0.921	0.938	PE 34:4	PE 34:4;lvl2=1;lvl3=0	PE 14:0_20:4	C39H70NO8P		lipid	-0.1704	-1.436	0.1622	0.3081	-0.2405	-1.94	0.06253	0.1927	-0.2219	0.004589	-0.07074	-0.4944	-0.1568	0.005396	-1.397	0.4164	-0.3682	-1.659	-0.9901	0.03067	0.1757	0.681	0.7161	0.1107	0.3324	0.9758	0.4313	0.9219	0.9879	0.7961	0.874	0.9987	-0.3923	0.008035	-0.04181	-0.1269	-0.006814	-0.001182	0.006776	-1.127	0.2625
2	0.9999	1	PXDC2_HUMAN	PXDC2_HUMAN;lvl2=2;lvl3=0	Plexin domain-containing protein 2	C82H133N21O26S1	Q6UX71	protein	0.07553	1.43	0.1637	0.3104	0.03375	0.5782	0.5678	0.7452	-0.005882	0.001912	-0.1035	0.04986	-0.1375	-0.1587	-0.08833	0.4138	-1.285	0.399	-2.071	-2.151	0.9304	0.6828	0.2115	0.6936	0.04974	0.04218	0.961	0.9219	0.9879	0.9959	0.5728	0.9987	0.2112	0.01642	-0.2362	-0.2187	-0.3058	-0.0008691	0.02406	2.198	1.943
2	0.808	0.816	DG 32:1	DG 32:1;lvl2=1;lvl3=0	DG 14:0_18:1	C35H66O5		lipid	0.1221	1.423	0.1659	0.314	0.1688	1.877	0.07101	0.2099	0.08801	0.005583	-0.04117	-0.06529	-0.1068	-0.08256	0.7192	0.6575	-0.2781	-0.2844	-0.876	-0.6091	0.4792	0.5174	0.7834	0.7787	0.3901	0.5484	0.7333	0.8751	0.9879	0.9967	0.9058	0.9987	0.539	-0.01158	0.3555	0.2114	0.2506	-0.008703	-0.01744	2.511	-0.6133
2	1	1	PROF1_HUMAN	PROF1_HUMAN;lvl2=2;lvl3=0	Profilin-1	C60H98N16O21	P07737	protein	-0.1822	-1.42	0.1666	0.3147	-0.2488	-1.849	0.07504	0.2183	-0.2316	0.02536	-0.1835	-0.3553	-0.2517	-0.1787	-1.389	2.191	-0.9096	-1.135	-1.514	-0.9673	0.1782	0.03882	0.3725	0.2679	0.1437	0.3434	0.4341	0.5713	0.9879	0.9033	0.7454	0.9987	-0.421	0.02479	-0.1407	-0.1059	-0.0005439	-0.01308	-0.004638	-0.894	0.5984
2	0.9912	0.9935	TFR1_HUMAN	TFR1_HUMAN;lvl2=33;lvl3=0	Transferrin receptor protein 1	C56H102N14O17	P02786	protein	0.1106	1.416	0.1678	0.3164	0.05221	0.6056	0.5497	0.7318	0.04167	0.006293	-0.07734	0.0343	-0.2132	-0.1194	0.4133	0.8995	-0.6341	0.1813	-2.122	-1.069	0.6832	0.3777	0.5322	0.8577	0.04485	0.296	0.8592	0.8205	0.9879	0.9967	0.5615	0.9987	-0.002511	0.01156	0.09271	-0.2469	-0.133	-0.007233	-0.009448	-0.01145	0.599
2	0.999	0.6667	2-Hydroxybenzaldehyde	2-Hydroxybenzaldehyde;lvl2=1;lvl3=0	2-Hydroxybenzaldehyde	C7H6O2		compound2	0.01041	1.413	0.1687	0.3172	0.008266	1.029	0.3123	0.5205	0.007906	-0.0001572	-0.006324	-0.02092	-0.0006071	0.0008688	0.7649	-0.2191	-0.5058	-1.079	-0.05892	0.07589	0.4521	0.8285	0.6178	0.2919	0.9535	0.9402	0.7127	0.9573	0.9879	0.9237	0.9995	0.9987	-0.003183	-0.002358	0.005842	0.02289	0.03102	0.0009546	-0.0007497	-0.1304	-1.098
2	0.836	0.837	PC 40:4	PC 40:4;lvl2=2;lvl3=0	PC 18:0_22:4	C48H88NO8P		lipid	0.05563	1.413	0.1688	0.3172	0.06388	1.519	0.1399	0.3219	-0.02314	-0.006711	-0.08181	-0.03315	-0.06781	-0.07759	-0.4804	-2.008	-1.404	-0.3668	-1.412	-1.454	0.6355	0.05654	0.1737	0.7171	0.1713	0.1594	0.829	0.59	0.9879	0.9959	0.7776	0.9987	0.04258	-0.01355	0.00404	-0.0009623	-0.02442	0.002309	-0.007179	0.3862	-1.398
2	0.9901	0.9948	APOB_HUMAN	APOB_HUMAN;lvl2=683;lvl3=0	Apolipoprotein B-100	C52H89N13O14	P04114	protein	-0.06778	-1.41	0.1695	0.318	-0.06382	-1.227	0.2299	0.4359	-0.1212	-0.001866	-0.09933	-0.0689	-0.0821	-0.02331	-1.864	-0.4137	-1.263	-0.5649	-1.267	-0.3239	0.07508	0.6829	0.2191	0.5776	0.2178	0.749	0.2764	0.9219	0.9879	0.9959	0.8201	0.9987	-0.08523	0.02113	-0.3373	-0.2727	-0.3103	-0.005592	0.01542	-0.5875	1.656
2	1	1	LV147_HUMAN	LV147_HUMAN;lvl2=5;lvl3=0	Immunoglobulin lambda variable 1-47	C59H96N20O19	P01700	protein	0.2445	1.405	0.171	0.3204	0.1929	1.016	0.3182	0.5249	0.009372	-0.005908	-0.2259	-0.8175	-0.2881	-0.2691	0.04041	-0.3672	-0.8051	-1.879	-1.246	-1.048	0.9681	0.7169	0.429	0.07302	0.2253	0.3056	0.9834	0.9386	0.9879	0.7961	0.8201	0.9987	0.6012	-0.007699	0.1225	-0.06417	0.06822	-0.01263	-0.05166	1.044	-0.152
2	0.834	0.967	Plasmenyl-PE P-38:4	Plasmenyl-PE P-38:4;lvl2=3;lvl3=0	Plasmenyl-PE P-16:0_22:4	C43H78NO7P		lipid	-0.1205	-1.402	0.1718	0.3214	-0.04076	-0.4287	0.6714	0.8219	-0.1217	-0.003548	0.06104	0.09939	0.04721	-0.05151	-1.001	-0.4204	0.4149	0.4355	0.3894	-0.3823	0.3274	0.6781	0.6821	0.6673	0.7006	0.7057	0.6129	0.9218	0.9879	0.9959	0.9957	0.9987	-0.2478	-0.02032	0.1661	0.1078	0.09131	0.003742	-0.02952	-1.073	-1.001
2	0.9997	1	LV319_HUMAN	LV319_HUMAN;lvl2=1;lvl3=0	Immunoglobulin lambda variable 3-19	C45H76N18O16	P01714	protein	0.1214	1.399	0.1728	0.3226	0.1166	1.243	0.2242	0.428	0.08975	-0.004113	0.1145	-0.03443	-0.1679	0.0379	0.8873	-0.5861	0.936	-0.1814	-1.665	0.3383	0.3841	0.5635	0.359	0.8576	0.1095	0.7382	0.663	0.8794	0.9879	0.9967	0.7191	0.9987	-0.2345	0.005436	0.183	-0.4752	-0.09275	0.0003759	0.01049	-1.291	0.3402
3			FA 21:0	FA 21:0;lvl2=0;lvl3=1		C21H42O2		lipid	0.3359	1.39	0.1753	0.3268	0.04599	0.1716	0.865	0.9386	0.3783	0.05848	-0.47	-0.4618	-0.3002	-0.09508	1.285	2.863	-1.32	-0.836	-1.023	-0.2916	0.2115	0.008786	0.1999	0.4117	0.317	0.7732	0.479	0.4472	0.9879	0.9835	0.8642	0.9987	0.4965	0.02055	-0.02081	-0.1381	0.2085	-0.002338	-0.001273	1.186	0.5581
2	1	1	FBLN3_HUMAN	FBLN3_HUMAN;lvl2=1;lvl3=0	EGF-containing fibulin-like extracellular matrix protein 1	C117H182N30O37	Q12805	protein	0.1845	1.389	0.1757	0.3269	0.2283	1.62	0.1165	0.2883	0.09805	0.003247	-0.3793	-0.05192	-0.205	0.06764	0.5886	0.2809	-1.882	-0.1661	-1.234	0.3666	0.5619	0.7813	0.0725	0.8695	0.2295	0.7173	0.7847	0.9573	0.9879	0.9967	0.8201	0.9987	0.227	0.04856	-0.6586	-0.5438	-0.3567	-0.006742	0.02405	0.8567	2.083
3			FA 13:1	FA 13:1;lvl2=0;lvl3=1		C13H24O2		lipid	-0.1804	-1.386	0.1767	0.3283	-0.06671	-0.4636	0.6465	0.801	-0.03433	-0.001003	0.3215	0.02437	0.2849	0.09738	-0.1995	-0.08399	1.545	0.07548	1.661	0.511	0.8436	0.9338	0.136	0.9405	0.1102	0.6142	0.9309	0.987	0.9879	0.9967	0.7191	0.9987	-0.001612	0.03377	0.4404	-0.1152	-0.3982	-0.00221	0.04033	-0.002636	0.6278
2	0.9945	0.9945	CBPB2_HUMAN	CBPB2_HUMAN;lvl2=15;lvl3=0	Carboxypeptidase B2	C43H67N13O8	Q96IY4	protein	-0.08072	-1.384	0.1773	0.3288	-0.06192	-0.973	0.3389	0.5418	-0.08763	0.002005	-0.1121	-0.01298	-0.05088	0.06739	-1.152	0.3797	-1.218	-0.09093	-0.6709	0.7996	0.2613	0.7076	0.2355	0.9283	0.509	0.4321	0.5352	0.9338	0.9879	0.9967	0.9535	0.9987	0.1859	0.003651	-0.2843	-0.1076	0.08084	-0.005145	3.039e-05	0.7993	0.1785
2	0.9917	0.9914	LUM_HUMAN	LUM_HUMAN;lvl2=24;lvl3=0	Lumican	C53H87N13O17	P51884	protein	-0.08094	-1.383	0.1776	0.3288	-0.119	-1.953	0.06083	0.1905	-0.1483	0.004234	-0.186	0.03048	-0.07023	-0.1495	-1.995	0.8206	-2.067	0.2184	-0.9475	-1.816	0.05806	0.4203	0.05013	0.829	0.3532	0.08246	0.2465	0.8528	0.9879	0.9967	0.8892	0.9987	-0.23	-0.0002534	-0.102	-0.1375	-0.2606	0.004128	0.006384	-1.515	-0.01897
2	0.9912	0.9998	A1AG2_HUMAN	A1AG2_HUMAN;lvl2=17;lvl3=0	Alpha-1-acid glycoprotein 2	C96H149N29O27	P19652	protein	-0.144	-1.38	0.1786	0.33	-0.1315	-1.163	0.2548	0.466	-0.08045	0.01044	-0.08132	0.5972	-0.07966	0.118	-0.6728	1.259	-0.5622	2.662	-0.6683	0.8912	0.5078	0.2208	0.5794	0.01394	0.5106	0.3821	0.7477	0.7455	0.9879	0.6931	0.9548	0.9987	-0.05219	0.03439	-0.2906	-0.4277	-0.03302	-0.004024	-0.002126	-0.1311	0.9821
2	0.98	0.099	NP-002105	NP-002105;lvl2=1;lvl3=0		C24H32O7		compound	0.03579	1.377	0.1794	0.3309	-0.00527	-0.183	0.8561	0.936	0.05014	0.0006076	0.03432	0.001631	0.007731	0.0166	1.348	0.2354	0.7629	0.02336	0.2085	0.4029	0.1908	0.816	0.4533	0.9816	0.8367	0.6907	0.4532	0.9573	0.9879	0.9972	0.9957	0.9987	0.1061	-0.01201	0.05026	0.1395	0.1483	0.0007564	-0.01116	1.993	-2.565
2	0.998	0.1	Bis(4-Ethylbenzylidene)Sorbitol	Bis(4-Ethylbenzylidene)Sorbitol;lvl2=1;lvl3=0		C24H30O6		compound	0.03579	1.375	0.1799	0.3313	-0.005201	-0.1803	0.8582	0.936	0.05012	0.0006233	0.03367	0.001429	0.007771	0.01669	1.345	0.241	0.7469	0.02043	0.2092	0.4042	0.1918	0.8117	0.4627	0.9839	0.8362	0.6898	0.4532	0.9573	0.9879	0.9976	0.9957	0.9987	0.1052	-0.01206	0.04983	0.1397	0.1489	0.0007807	-0.01122	1.987	-2.59
3			Potassium	Potassium;lvl2=0;lvl3=1		C1H1O2K2		electrolyte	-0.1667	-1.375	0.1802	0.3313	-0.262	-2.096	0.04528	0.1606	-0.1575	0.00484	-0.09957	0.2891	0.06309	-0.08713	-0.9514	0.4214	-0.4973	0.9308	0.3824	-0.4753	0.3513	0.6774	0.6237	0.3616	0.7057	0.6391	0.6415	0.9218	0.9879	0.9579	0.9957	0.9987	0.1421	-0.02807	-0.06178	0.6626	0.4975	-0.005556	-0.02485	0.294	-0.6602
2	0.992	0.9933	HV366_HUMAN	HV366_HUMAN;lvl2=3;lvl3=0	Immunoglobulin heavy variable 3-66	C106H155N23O34S1	A0A0C4DH42	protein	0.07912	1.373	0.1808	0.3318	0.05129	0.8119	0.4237	0.6246	0.04311	-0.006247	-0.0534	0.1191	0.007721	-0.03396	0.547	-1.142	-0.56	0.8053	0.09827	-0.389	0.5897	0.2651	0.5809	0.4289	0.9226	0.7008	0.8033	0.7616	0.9879	0.9858	0.9995	0.9987	0.0818	0.01108	-0.2085	-0.09456	-0.1119	0.003093	0.01992	0.3757	0.5785
2	0.9952	1	SHH_HUMAN	SHH_HUMAN;lvl2=3;lvl3=0	Sonic hedgehog protein	C159H248N44O55	Q15465	protein	-0.09774	-1.365	0.183	0.3351	-0.1024	-1.33	0.1943	0.3892	-0.1604	-0.001547	-0.09053	-0.09058	-0.03164	-0.1183	-1.592	-0.2213	-0.7429	-0.4792	-0.3151	-1.06	0.125	0.8268	0.465	0.6363	0.7555	0.3002	0.3603	0.9573	0.9879	0.9959	0.9957	0.9987	-0.3587	0.01287	-0.2791	-0.1275	-0.3207	-0.005486	0.01531	-1.314	0.5361
3			FA 22:1	FA 22:1;lvl2=0;lvl3=1		C22H42O2		lipid	0.1845	1.365	0.1833	0.3351	0.04438	0.2966	0.769	0.8809	0.3943	0.01673	0.2674	0.3898	0.07497	0.2477	2.232	1.365	1.252	1.176	0.4258	1.266	0.03562	0.1854	0.2233	0.2516	0.6742	0.2182	0.1923	0.7284	0.9879	0.8917	0.9956	0.9987	0.4449	0.05563	0.2786	-0.2461	0.01332	-0.01033	0.02989	1.582	2.249
2	0.9662	0.9792	11,17-Dihydroxy-17-(2-Hyd..{8}..penta[a]phenanthren-3-one	11,17-Dihydroxy-17-(2-Hyd..{8}..penta[a]phenanthren-3-one;lvl2=1;lvl3=0	(8S,9S,10R,11S,13S,14S,17R)-11,17-dihydroxy-17-(2-hydroxyacetyl)-10,13-dimethyl-2,6,7,8,9,11,12,14,15,16-decahydro-1H-cyclopenta[a]phenanthren-3-one	C21H30O5		compound2	-0.1922	-1.364	0.1835	0.3351	-0.1246	-0.8069	0.4265	0.6246	-0.2571	-0.001368	0.06513	-0.1465	-0.1954	-0.06091	-1.325	-0.1016	0.2774	-0.4021	-1.01	-0.2833	0.1983	0.92	0.784	0.6913	0.323	0.7795	0.4617	0.9841	0.9879	0.9959	0.8712	0.9987	-0.2734	0.1247	-0.6827	-1.322	-1.263	-0.004287	0.1032	-0.5766	2.99
2	0.9932	0.9933	MA2A1_HUMAN	MA2A1_HUMAN;lvl2=3;lvl3=0	Alpha-mannosidase 2	C74H107N19O22	Q16706	protein	-0.0798	-1.359	0.185	0.3374	-0.0324	-0.5001	0.6209	0.7808	-0.009475	0.008087	0.05778	0.05587	0.03901	0.06239	-0.1187	1.46	0.5983	0.373	0.4903	0.7056	0.9065	0.1578	0.5555	0.7126	0.6286	0.4875	0.9536	0.7057	0.9879	0.9959	0.9921	0.9987	-0.04563	0.01329	0.1261	0.02076	-0.004159	-0.0009083	0.009019	-0.3856	1.277
2	0.983	0.995	Cer[NS] d41:2	Cer[NS] d41:2;lvl2=1;lvl3=0	Cer[NS] d18:2_23:0			lipid	0.203	1.357	0.1858	0.3382	0.3795	2.538	0.01701	0.08615	0.03297	-0.01808	-0.2056	0.08645	-0.06779	-0.1945	0.1625	-1.285	-0.8378	0.2271	-0.3352	-0.8654	0.8723	0.2117	0.4107	0.8224	0.7405	0.3958	0.9436	0.7455	0.9879	0.9967	0.9957	0.9987	0.4984	-0.01182	-0.02566	-0.1739	-0.2524	-0.004677	-0.001029	1.086	-0.293
2	0.996	0.997	PC 45:9	PC 45:9;lvl2=1;lvl3=0	PC 16:2_29:7			lipid	0.1708	1.354	0.1865	0.3389	0.258	1.97	0.05878	0.1874	0.2725	0.006425	0.1124	0.4701	-0.06683	0.2154	1.691	0.5745	0.5766	1.554	-0.416	1.207	0.1043	0.5712	0.5698	0.1337	0.6813	0.2398	0.3345	0.8813	0.9879	0.7983	0.9956	0.9987	0.666	-0.0018	-0.2687	0.06705	0.5855	-0.004765	-0.007705	1.97	-0.06054
2	0.974	1	BMP 36:4	BMP 36:4;lvl2=1;lvl3=0	BMP 18:2_18:2			lipid	-0.4825	-1.35	0.1877	0.3401	0.06985	0.1766	0.8611	0.9374	-0.3381	-0.006247	0.1406	0.3361	-0.06939	0.5993	-0.6881	-0.1832	0.2365	0.3644	-0.1417	1.101	0.4983	0.8562	0.8151	0.7189	0.8886	0.2823	0.7397	0.9636	0.9879	0.9959	0.9991	0.9987	-0.8071	-0.002502	-0.8008	-1.166	-0.4155	0.05426	0.02057	-0.6678	-0.02354
2	1	1	D9J307_HUMAN	D9J307_HUMAN;lvl2=1;lvl3=0	HLA class I antigen	C116H170N30O37	D9J307	protein	-0.1246	-1.35	0.1878	0.3401	-0.09792	-0.9737	0.3385	0.5418	-0.1663	-0.01426	-0.005792	0.1904	0.01955	0.0187	-1.333	-1.647	-0.03838	0.8133	0.1572	0.1353	0.1955	0.1131	0.9697	0.4244	0.8764	0.8935	0.4589	0.6778	0.9951	0.9849	0.9986	0.9987	-0.7911	-0.006729	-0.1933	-0.2484	-0.1936	0.008391	0.009994	-2.47	-0.2389
2	0.8538	0.6667	Malic Acid	Malic Acid;lvl2=1;lvl3=0	Malic acid	C4H6O5		compound2	0.109	1.348	0.1886	0.341	0.04981	0.559	0.5806	0.7513	0.05633	0.006635	-0.1907	0.09264	-0.145	-0.06248	0.522	0.8861	-1.461	0.4575	-1.348	-0.5227	0.6066	0.3848	0.1576	0.6516	0.1908	0.6062	0.8125	0.8312	0.9879	0.9959	0.8057	0.9987	0.1531	-0.04043	0.2185	0.3548	0.6499	-0.005176	-0.05647	0.5292	-1.589
3			FA 23:2	FA 23:2;lvl2=0;lvl3=1		C23H42O2		lipid	-0.6437	-1.34	0.191	0.3449	-1.002	-2.017	0.05339	0.1759	-1.009	0.01045	-0.8404	0.2751	-1.199	0.08137	-1.72	0.2568	-1.185	0.25	-2.05	0.1253	0.0988	0.7996	0.2483	0.8048	0.05189	0.9014	0.3294	0.9573	0.9879	0.9967	0.5901	0.9987	-2.867	0.09133	-0.5552	-2.566	-1.309	0.03158	0.132	-1.796	0.6504
2	0.9976	0.9939	CD166_HUMAN	CD166_HUMAN;lvl2=2;lvl3=0	CD166 antigen	C52H85N15O21	Q13740	protein	0.08827	1.337	0.192	0.346	0.08162	1.143	0.2629	0.4746	0.0644	-0.004659	0.005906	0.2184	-0.003538	-0.05616	0.7209	-0.7516	0.05465	1.303	-0.03972	-0.5676	0.4783	0.4599	0.9569	0.2055	0.9687	0.5758	0.7328	0.8528	0.9945	0.8724	0.9995	0.9987	0.008382	0.006087	-0.1936	-0.1662	-0.3819	0.00262	0.03052	0.04371	0.3609
2	0.9992	0.9996	UBB_HUMAN	UBB_HUMAN;lvl2=7;lvl3=0	Polyubiquitin-B	C47H82N14O14	P0CG47	protein	-0.1452	-1.331	0.1939	0.3489	-0.1848	-1.6	0.1208	0.2956	-0.1275	0.01282	-0.08039	0.07222	0.01222	-0.1093	-0.8591	1.245	-0.4478	0.2593	0.08262	-0.6651	0.3992	0.2258	0.6585	0.7977	0.9349	0.5126	0.677	0.7455	0.9879	0.9967	0.9995	0.9987	-0.2754	0.05783	-0.1137	-0.3447	-0.3938	-0.00474	0.03198	-1.057	2.524
2	0.992	0.992	SM d34:2	SM d34:2;lvl2=2;lvl3=0	SM d18:1_16:1	C39H77N2O6P		lipid	0.02929	1.327	0.1951	0.3505	0.03697	1.58	0.1254	0.3028	0.02164	-0.002488	-0.008598	0.07853	0.01248	-0.0098	0.7383	-1.223	-0.2425	1.428	0.4272	-0.3018	0.4678	0.2337	0.8106	0.1668	0.6732	0.7655	0.7254	0.7455	0.9879	0.8346	0.9956	0.9987	-0.02677	-0.001113	-0.0392	-0.0485	-0.09687	0.0007817	0.003446	-0.3479	-0.1643
2	0.9894	0.75	Morpholine	Morpholine;lvl2=1;lvl3=0	Morpholine	C4H9NO		compound2	0.0191	1.319	0.1979	0.3548	0.01435	0.9088	0.3712	0.5736	0.01684	-0.002524	-0.004211	0.05616	0.02348	0.002141	0.9383	-2.027	-0.194	1.668	1.313	0.1077	0.3578	0.05437	0.8479	0.1089	0.2022	0.9152	0.6492	0.59	0.9879	0.7961	0.8057	0.9987	0.02259	-0.002806	-0.01379	0.05392	0.02282	-0.00105	0.0009427	0.3523	-0.4976
2	0.9858	0.6667	Bilirubin	Bilirubin;lvl2=1;lvl3=0	Bilirubin; LC-tDDA; CE30	C33H36N4O6		compound2	0.5893	1.315	0.1993	0.3569	0.6824	1.425	0.1651	0.3555	0.1484	-0.07318	0.1113	0.2574	-0.4289	-0.2563	0.258	-1.833	0.1599	0.2385	-0.748	-0.4021	0.7987	0.07973	0.8744	0.8136	0.4621	0.6913	0.9126	0.6268	0.9879	0.9967	0.9413	0.9987	-0.6782	-0.2606	0.2354	0.01047	0.6013	0.06868	-0.07159	-0.4094	-1.789
2	0.9998	1	IGKC_HUMAN	IGKC_HUMAN;lvl2=21;lvl3=0	Immunoglobulin kappa constant	C118H184N32O38S1	P01834	protein	0.06193	1.306	0.202	0.3611	0.04952	0.9605	0.345	0.547	0.01877	0.0009867	0.01034	0.115	-0.1455	-0.06925	0.3767	0.2853	0.1715	1.23	-2.93	-1.255	0.7098	0.7779	0.8653	0.2313	0.007536	0.2222	0.8697	0.9573	0.9879	0.8831	0.5117	0.9987	-0.01684	-0.008676	0.08441	-0.08866	-0.01578	0.00243	-0.008228	-0.1397	-0.8183
2	0.998	0.1	Palmitoyl Sphingomyelin	Palmitoyl Sphingomyelin;lvl2=1;lvl3=0		C39H79N2O6P		compound	0.02512	1.304	0.2028	0.362	0.02299	1.103	0.2794	0.4915	0.02357	0.001481	0.01938	-0.01166	-0.03174	-0.009595	0.9253	0.8378	0.6289	-0.2439	-1.25	-0.34	0.3644	0.4108	0.5356	0.8095	0.224	0.7369	0.655	0.8464	0.9879	0.9967	0.8201	0.9987	0.03909	-0.001926	0.02326	-0.03195	-0.01159	0.0003779	-0.002797	0.9373	-0.5251
2	0.9999	1	CRAC1_HUMAN	CRAC1_HUMAN;lvl2=7;lvl3=0	Cartilage acidic protein 1	C39H64N12O11	Q9NQ79	protein	-0.1055	-1.295	0.2059	0.3668	-0.09862	-1.12	0.2723	0.4851	-0.158	-0.001277	-0.0741	-0.4014	-0.1379	0.06489	-1.639	-0.1909	-0.6355	-2.219	-1.435	0.6077	0.1148	0.8503	0.5314	0.03664	0.1648	0.5493	0.3478	0.9636	0.9879	0.7223	0.7639	0.9987	-0.2707	-0.01242	0.1013	-0.06971	0.2042	-0.00211	-0.01988	-1.027	-0.5356
2	0.9999	1	ITA2_HUMAN	ITA2_HUMAN;lvl2=2;lvl3=0	Integrin alpha-2	C123H193N31O38S2	P17301	protein	-0.1622	-1.294	0.2062	0.3668	-0.1031	-0.7518	0.4584	0.6541	-0.0898	0.002336	0.1463	0.07944	0.1293	0.01131	-0.506	0.1897	0.6817	0.2386	0.7308	0.05755	0.6177	0.8512	0.5023	0.8136	0.4723	0.9546	0.8181	0.9636	0.9879	0.9967	0.9422	0.9987	0.2533	0.004892	0.111	0.2382	-0.2136	-0.004731	-0.01287	0.4201	0.09224
2	0.978	1	AC 26:0	AC 26:0;lvl2=1;lvl3=0	AC 26:0	C33H65NO4		lipid	-0.1145	-1.29	0.2077	0.3688	-0.1575	-1.686	0.1029	0.2659	-0.1364	0.007411	-0.1365	0.3237	-0.1256	-0.04605	-1.197	0.9371	-0.9901	1.513	-1.106	-0.3648	0.2436	0.3585	0.3324	0.1438	0.2803	0.7186	0.5145	0.8205	0.9879	0.7983	0.8432	0.9987	0.2523	0.02093	-0.07298	-0.163	-0.001586	-0.009191	0.006917	1.005	0.9474
2	1	1	A0A087WWT3_HUMAN	A0A087WWT3_HUMAN;lvl2=1;lvl3=0	Albumin	C195H292N44O61	A0A087WWT3	protein	-0.1998	-1.288	0.2081	0.369	-0.2256	-1.36	0.1847	0.3795	-0.3245	-0.01443	-0.2756	-0.7286	0.01102	0.03082	-1.675	-1.073	-1.176	-2.004	0.05703	0.1436	0.1075	0.2944	0.2517	0.05699	0.955	0.887	0.3364	0.7733	0.9879	0.7961	0.9995	0.9987	-0.5108	-0.07852	-0.1005	0.5941	0.8779	0.01245	-0.0745	-1.67	-2.919
2	0.983	0.997	SM d41:6	SM d41:6;lvl2=2;lvl3=0	SM d19:0_22:6			lipid	0.246	1.287	0.2087	0.3694	0.3548	1.772	0.08731	0.2407	0.2275	-0.02149	0.04414	0.3317	0.2882	-0.0959	0.8924	-1.215	0.1431	0.6934	1.134	-0.3396	0.3814	0.2367	0.8874	0.495	0.2685	0.7372	0.663	0.7455	0.9879	0.9911	0.8432	0.9987	0.5485	-0.05626	0.6103	0.8771	0.1776	0.001114	0.01588	0.7692	-0.8971
2	0.9392	0.9744	Glycochenodeoxycholic Acid	Glycochenodeoxycholic Acid;lvl2=2;lvl3=0	GLYCOCHENODEOXYCHOLIC ACID	C26H43NO5		compound2	0.3192	1.285	0.2094	0.3701	0.3704	1.396	0.1736	0.366	0.3102	0.006063	0.2775	-1.104	-0.09241	-0.04332	0.9526	0.2683	0.7043	-1.807	-0.2847	-0.1201	0.3507	0.7909	0.4883	0.08383	0.7785	0.9055	0.6415	0.9573	0.9879	0.7961	0.9957	0.9987	0.4162	-0.01028	-0.2646	-0.5113	0.08075	-0.03067	-0.05995	0.6621	-0.1859
2	0.944	0.946	PE-NMe2 36:4	PE-NMe2 36:4;lvl2=2;lvl3=0	PE-NMe2 16:0_20:4			lipid	0.03034	1.281	0.2108	0.3716	0.05412	2.247	0.03272	0.1288	0.0171	-0.0005764	-0.008441	-0.01356	-0.03259	-0.003087	0.5183	-0.2518	-0.2115	-0.2191	-0.9911	-0.08448	0.6092	0.8034	0.8343	0.8285	0.3319	0.9334	0.8125	0.9573	0.9879	0.9967	0.874	0.9987	0.02588	0.01006	-0.1069	-0.1135	-0.06112	-0.001093	0.007165	0.3412	1.507
2	0.9923	0.9985	THRB_HUMAN	THRB_HUMAN;lvl2=47;lvl3=0	Prothrombin	C59H76N14O13	P00734	protein	0.0386	1.28	0.2109	0.3716	0.02276	0.6893	0.4963	0.6902	0.03963	-0.00182	0.01274	-0.04815	-0.008444	0.04182	0.9693	-0.6415	0.2577	-0.6276	-0.2072	0.9235	0.3425	0.5275	0.799	0.5365	0.8377	0.3654	0.6308	0.8765	0.9879	0.9959	0.9957	0.9987	-0.05772	0.01152	-0.06506	-0.1414	-0.1051	-0.001092	0.01399	-0.522	1.184
2	1	1	A0A140TA32_HUMAN	A0A140TA32_HUMAN;lvl2=4;lvl3=0	C4a anaphylatoxin	C195H306N56O65S2	A0A140TA32	protein	0.2478	1.277	0.2122	0.373	0.2057	0.976	0.3374	0.5418	0.3626	0.002655	0.1288	0.03848	-0.06376	0.3874	1.396	0.1473	0.4099	0.07896	-0.2463	1.347	0.176	0.8842	0.6856	0.9377	0.8076	0.1912	0.4313	0.9688	0.9879	0.9967	0.9957	0.9987	1.421	-0.09822	1.443	1.296	2.055	-0.02413	-0.1168	1.612	-1.267
2	1	1	MINP1_HUMAN	MINP1_HUMAN;lvl2=3;lvl3=0	Multiple inositol polyphosphate phosphatase 1	C45H67N13O15	Q9UNW1	protein	-0.09119	-1.276	0.2124	0.373	-0.071	-0.9131	0.369	0.5726	-0.1817	-0.0005625	-0.1763	0.06219	-0.1258	-0.1198	-1.891	-0.08438	-1.517	0.345	-1.314	-1.126	0.07125	0.9335	0.1429	0.7332	0.2018	0.2716	0.2709	0.987	0.9879	0.9959	0.8057	0.9987	-0.4598	0.0418	-0.3196	-0.5962	-0.6875	0.001561	0.04204	-1.467	1.516
2	0.989	0.996	PC 44:13	PC 44:13;lvl2=1;lvl3=0	PC 14:1_30:12			lipid	-0.1252	-1.273	0.2134	0.3742	-0.1767	-1.71	0.09833	0.2577	-0.2327	-0.002704	-0.09522	-0.09979	-0.1657	-0.1397	-1.697	-0.2843	-0.5742	-0.3879	-1.213	-0.92	0.1032	0.7787	0.5714	0.7016	0.2376	0.3671	0.3345	0.9573	0.9879	0.9959	0.8256	0.9987	-0.3901	-0.01714	0.04989	-0.1156	0.002999	0.003405	-0.02921	-0.9387	-0.469
2	0.982	0.75	Hypoxanthine	Hypoxanthine;lvl2=2;lvl3=0	HYPOXANTHINE	C5H4N4O		compound2	-0.2688	-1.263	0.217	0.3795	-0.4087	-1.843	0.076	0.22	-0.2685	0.03035	-0.1111	0.1502	-0.2601	-0.1855	-0.9184	1.496	-0.3142	0.2737	-0.8924	-0.5728	0.368	0.1482	0.7562	0.7867	0.3814	0.5724	0.6558	0.7016	0.9879	0.9967	0.9012	0.9987	-0.8985	0.1569	-0.9815	-1.355	-1.653	0.008372	0.1684	-1.383	2.745
2	1	1	MADCA_HUMAN	MADCA_HUMAN;lvl2=1;lvl3=0	Mucosal addressin cell adhesion molecule 1	C59H101N19O25	Q13477	protein	0.154	1.263	0.2172	0.3795	0.07493	0.5597	0.5802	0.7513	0.1926	-0.01278	0.07877	0.1899	0.1263	0.1526	1.122	-1.073	0.3794	0.5896	0.738	0.8029	0.2733	0.2943	0.7078	0.5612	0.468	0.4303	0.5421	0.7733	0.9879	0.9959	0.9422	0.9987	-0.2368	-0.01856	-0.2471	-0.1786	-0.07833	0.01741	-0.013	-0.4494	-0.4003
2	0.86	0.862	LysoPC 19:1	LysoPC 19:1;lvl2=2;lvl3=0	LysoPC 19:1	C27H54NO7P		lipid	-0.06394	-1.257	0.2191	0.3821	-0.1019	-1.932	0.06349	0.1935	-0.09247	0.008083	-0.09064	-0.06057	-0.1412	-0.03444	-1.444	1.819	-1.17	-0.5042	-2.212	-0.4857	0.1622	0.08191	0.2539	0.6189	0.03718	0.6318	0.4155	0.6268	0.9879	0.9959	0.5467	0.9987	-0.07099	0.008647	-0.01592	-0.1338	-0.05817	-0.003422	0.006237	-0.3449	0.4776
2	0.873	0.094	Cholecalciferol	Cholecalciferol;lvl2=1;lvl3=0		C27H44O		compound	-0.115	-1.256	0.2193	0.3821	-0.1489	-1.535	0.1361	0.3155	-0.1983	-0.01325	-0.115	-0.1903	0.02568	-0.03385	-1.621	-1.561	-0.7776	-0.8295	0.2107	-0.2499	0.1186	0.1321	0.4448	0.4154	0.835	0.8049	0.3506	0.6936	0.9879	0.9849	0.9957	0.9987	-0.5124	0.02329	-0.2505	-0.4395	-0.5815	-0.006567	0.02125	-2.413	1.247
2	0.9999	1	HV428_HUMAN	HV428_HUMAN;lvl2=3;lvl3=0	Immunoglobulin heavy variable 4-28	C39H70N10O16S1	A0A0C4DH34	protein	0.07894	1.255	0.2197	0.3821	0.02689	0.3887	0.7005	0.8446	0.0404	0.003257	-0.04125	0.07685	-0.1313	-0.06138	0.4802	0.5578	-0.4053	0.4867	-1.565	-0.6586	0.6356	0.5823	0.689	0.6311	0.1312	0.5167	0.829	0.889	0.9879	0.9959	0.7398	0.9987	-0.1041	0.0004355	0.03627	-0.1798	-0.1992	-0.0001062	0.0005521	-0.772	0.03672
2	0.9962	0.9984	HV338_HUMAN	HV338_HUMAN;lvl2=2;lvl3=0	Probable non-functional immunoglobulin heavy variable 3-38	C59H98N18O18S1	A0A0C4DH36	protein	0.1079	1.252	0.221	0.3835	0.1527	1.687	0.1027	0.2659	0.0729	0.0055	-0.1081	0.1015	-0.1147	-0.05981	0.605	0.6579	-0.7419	0.4489	-0.9551	-0.4481	0.5511	0.5172	0.4657	0.6577	0.3494	0.6582	0.7772	0.8751	0.9879	0.9959	0.8863	0.9987	0.2123	-0.0006181	0.05286	-0.08785	0.008828	-0.009306	-0.01802	0.9551	-0.03162
2	0.688	1	PE-NMe2 22:0	PE-NMe2 22:0;lvl2=1;lvl3=0	PE-NMe2 4:0_18:0			lipid	0.08511	1.25	0.2215	0.3835	-0.01738	-0.2317	0.8184	0.9108	0.05957	0.01037	-0.07895	-0.03534	-0.1943	-0.01869	0.7213	1.809	-0.7904	-0.2281	-2.36	-0.2043	0.478	0.0835	0.4374	0.8216	0.02711	0.8399	0.7328	0.6268	0.9879	0.9967	0.5354	0.9987	0.169	0.01821	-0.03959	-0.1856	-0.04463	-0.004063	0.0146	1.18	1.446
3			FA 21:1	FA 21:1;lvl2=0;lvl3=1		C21H40O2		lipid	0.4572	1.25	0.2218	0.3835	0.3168	0.7939	0.434	0.6332	0.7259	0.02045	0.5056	0.7988	-0.1285	0.3992	1.454	0.5903	0.8374	0.8529	-0.2583	0.7221	0.1594	0.5607	0.411	0.4025	0.7985	0.4775	0.4109	0.8793	0.9879	0.9822	0.9957	0.9987	0.2864	0.2668	-0.5848	-2.694	-2.155	-0.03369	0.2295	0.2294	2.43
2	0.991	0.998	SM d41:1	SM d41:1;lvl2=2;lvl3=0	SM d15:1_26:0	C46H93N2O6P		lipid	-0.1182	-1.249	0.2219	0.3835	-0.07648	-0.7403	0.4653	0.6585	0.0112	0.001447	0.2526	0.319	0.1018	0.1705	0.08785	0.1636	1.638	1.334	0.8013	1.208	0.9308	0.8715	0.115	0.1953	0.4312	0.2393	0.961	0.9659	0.9879	0.8696	0.9203	0.9987	-0.2504	0.03323	-0.01431	-0.1339	-0.1366	-0.004006	0.01884	-0.5322	0.8031
2	0.9998	1	PTPRM_HUMAN	PTPRM_HUMAN;lvl2=3;lvl3=0	Receptor-type tyrosine-protein phosphatase mu	C45H79N13O13S1	P28827	protein	-0.1214	-1.248	0.2224	0.3838	-0.1111	-1.056	0.2998	0.5125	-0.02567	-0.002094	0.1278	0.176	0.09621	0.2063	-0.189	-0.2222	0.7779	0.6906	0.7106	1.371	0.8518	0.8261	0.4446	0.4967	0.4845	0.1835	0.9346	0.9573	0.9879	0.9911	0.9448	0.9987	-0.09444	-0.01219	0.3514	0.2907	0.2678	-0.003359	-0.008352	-0.4474	-0.6568
2	0.9996	0.9989	DPP4_HUMAN	DPP4_HUMAN;lvl2=2;lvl3=0	Dipeptidyl peptidase 4	C43H70N10O15	P27487	protein	-0.2981	-1.246	0.2229	0.3841	-0.2773	-1.073	0.2926	0.5042	-0.437	-0.027	-0.2085	0.06803	0.1385	-0.125	-1.322	-1.177	-0.5215	0.1097	0.4204	-0.3415	0.1992	0.2511	0.607	0.9136	0.6781	0.7358	0.4626	0.7531	0.9879	0.9967	0.9956	0.9987	-1.842	-0.006741	-1.769	-0.2038	-0.8485	0.00394	0.01972	-2.4	-0.09986
2	0.9964	0.996	A0A0G2JMB2_HUMAN	A0A0G2JMB2_HUMAN;lvl2=7;lvl3=0	Immunoglobulin heavy constant alpha 2 (Fragment)	C163H256N44O58S1	A0A0G2JMB2	protein	0.1901	1.242	0.2245	0.3862	0.2352	1.445	0.1595	0.3463	0.08302	-0.0001598	-0.1177	0.2712	-0.1278	-0.2645	0.3939	-0.01093	-0.4617	0.6858	-0.6082	-1.133	0.6973	0.9914	0.6487	0.4997	0.549	0.2688	0.8649	0.9985	0.9879	0.9911	0.9621	0.9987	0.1122	0.02629	0.04953	-0.2726	-0.7173	-0.003193	0.01696	0.1684	0.4485
2	0.8803	0.6667	2,4,6-Trimethylpyridine	2,4,6-Trimethylpyridine;lvl2=1;lvl3=0	2,4,6-Trimethylpyridine	C8H11N		compound2	-0.04278	-1.239	0.2255	0.3871	-0.06477	-1.798	0.08304	0.2344	-0.02568	0.004068	-0.01646	0.03718	0.001454	0.005285	-0.5336	1.218	-0.2828	0.4117	0.03031	0.09914	0.5987	0.2355	0.7799	0.6844	0.9761	0.9219	0.8106	0.7455	0.9879	0.9959	0.9995	0.9987	0.1092	0.006375	0.1188	0.04863	0.1225	-0.004924	-0.004571	1.149	0.7628
2	0.552	1	LysoPC 22:3	LysoPC 22:3;lvl2=1;lvl3=0	LysoPC 22:3			lipid	-0.08227	-1.237	0.2262	0.3871	-0.1217	-1.749	0.09123	0.2464	-0.07629	0.005678	-0.08381	0.2658	-0.05542	-0.00184	-0.885	0.9493	-0.8037	1.643	-0.6449	-0.01927	0.3853	0.3524	0.4298	0.1139	0.5254	0.9848	0.6639	0.8199	0.9879	0.7961	0.9566	0.9988	-0.1365	0.00714	-0.1144	-0.0052	0.06623	-0.003149	0.0004864	-0.6499	0.3864
2	0.9911	0.9944	CNTN4_HUMAN	CNTN4_HUMAN;lvl2=2;lvl3=0	Contactin-4	C87H133N19O28	Q8IWV2	protein	0.314	1.237	0.2264	0.3871	0.2987	1.09	0.285	0.4977	0.3554	0.03514	-0.1779	-0.9737	-0.07364	-0.05383	1.065	1.518	-0.4408	-1.555	-0.2214	-0.1457	0.2979	0.1427	0.6635	0.1335	0.8267	0.8855	0.5727	0.6936	0.9879	0.7983	0.9957	0.9987	1.17	-0.04236	0.5564	0.7398	0.8092	0.002751	-0.1602	1.591	-0.655
2	0.737	0.749	PC 35:1	PC 35:1;lvl2=2;lvl3=0	PC 17:0_18:1	C37H75N2O6P		lipid	-0.05441	-1.237	0.2265	0.3871	-0.03608	-0.7516	0.4586	0.6541	-0.05407	0.003569	-0.01044	-0.03277	0.01081	-0.05533	-0.8947	0.8512	-0.1428	-0.289	0.1795	-0.8267	0.3802	0.4034	0.8877	0.7752	0.8591	0.4169	0.663	0.8391	0.9879	0.9965	0.9957	0.9987	0.06485	-0.007692	0.1705	0.1651	0.03812	-0.0003531	-0.0006493	0.4881	-0.6582
2	0.816	0.823	PE 38:3	PE 38:3;lvl2=1;lvl3=0	PE 18:0_20:3	C43H80NO8P		lipid	0.07627	1.231	0.2285	0.3895	0.06948	1.037	0.3086	0.5202	-0.0003924	-0.006846	-0.06721	-0.1305	-0.0911	-0.03718	-0.004764	-1.198	-0.6746	-0.8445	-1.11	-0.4075	0.9962	0.2431	0.5066	0.4071	0.2786	0.6874	0.9972	0.7459	0.9879	0.9822	0.8432	0.9987	0.09261	-0.02731	0.1303	0.1157	0.1666	0.006148	0.001139	0.5302	-1.777
2	0.9992	0.9989	HV372_HUMAN	HV372_HUMAN;lvl2=2;lvl3=0	Immunoglobulin heavy variable 3-72	C57H95N15O18S1	A0A0B4J1Y9	protein	0.329	1.231	0.2285	0.3895	0.1849	0.6322	0.5324	0.7212	0.1967	-0.01528	0.1515	0.4832	-0.3652	-0.09621	0.56	-0.6269	0.3566	0.7334	-1.043	-0.2473	0.5809	0.5369	0.7247	0.4708	0.3077	0.8068	0.7993	0.8765	0.9879	0.99	0.8555	0.9987	-0.5089	0.08539	-0.1453	-1.382	-1.327	-0.002514	0.08885	-0.3719	0.7095
2	0.9996	1	LV208_HUMAN	LV208_HUMAN;lvl2=2;lvl3=0	Immunoglobulin lambda variable 2-8	C45H75N9O13S1	P01709	protein	0.1173	1.225	0.2309	0.3929	0.09471	0.911	0.3701	0.5726	0.1143	-0.0008841	0.002148	-0.1048	0.04006	-0.02152	0.8289	-0.09242	0.01288	-0.4049	0.2915	-0.1409	0.4157	0.9272	0.9898	0.6893	0.7733	0.8892	0.69	0.9857	0.9993	0.9959	0.9957	0.9987	-0.02111	0.01365	0.06755	-0.2238	-0.2442	-0.003334	0.027	-0.05209	0.3828
3			FA 24:3	FA 24:3;lvl2=0;lvl3=1		C24H42O2		lipid	0.1251	1.218	0.2332	0.3962	0.08832	0.7896	0.4364	0.634	0.184	-0.0004383	0.1475	0.318	-0.06561	0.1568	1.401	-0.0481	0.9286	1.29	-0.5012	1.078	0.1746	0.9621	0.3627	0.2097	0.621	0.2922	0.4303	0.9923	0.9879	0.8724	0.9852	0.9987	0.2384	0.05862	-0.2859	-0.5322	-0.3631	-0.01055	0.05517	1.001	2.797
2	0.996	0.997	PC 40:9	PC 40:9;lvl2=1;lvl3=0	PC 18:4_22:5	C48H78NO8P		lipid	-0.09825	-1.216	0.2341	0.3969	-0.1984	-2.458	0.02043	0.09777	-0.08959	0.01096	-0.07515	-0.1255	-0.02863	-0.04474	-0.8047	1.419	-0.5579	-0.6007	-0.258	-0.3628	0.4292	0.1694	0.5823	0.5539	0.7987	0.7201	0.6936	0.7167	0.9879	0.9959	0.9957	0.9987	-0.04098	0.01343	-0.05861	-0.05697	-0.121	-0.001524	0.006708	-0.2687	1.001
2	1	1	PSG11_HUMAN	PSG11_HUMAN;lvl2=3;lvl3=0	Pregnancy-specific beta-1-glycoprotein 11	C77H126N22O24	Q9UQ72	protein	-0.2892	-1.215	0.2343	0.3969	-0.3685	-1.459	0.1558	0.3415	-0.1484	-0.03255	0.02395	0.512	0.5819	0.4118	-0.4863	-1.537	0.06488	0.8942	1.913	1.218	0.6313	0.1379	0.9488	0.3805	0.06831	0.2355	0.8281	0.6936	0.9943	0.9598	0.6498	0.9987	-0.656	0.1013	-1.688	-0.7297	-1.416	0.008672	0.1193	-1.489	2.616
3			FA 14:0	FA 14:0;lvl2=0;lvl3=1		C14H28O2		lipid	0.2059	1.208	0.2371	0.4009	0.1199	0.6434	0.5252	0.7164	0.5607	0.01722	0.5294	0.6777	0.2829	0.3893	2.626	1.162	2.049	1.691	1.329	1.646	0.01512	0.2573	0.05204	0.1043	0.1969	0.1134	0.1133	0.7531	0.9879	0.7961	0.8057	0.9987	0.8009	0.07111	0.5756	-0.00921	0.1018	-0.02257	0.03065	2.274	2.296
2	0.9999	1	PTPRZ_HUMAN	PTPRZ_HUMAN;lvl2=1;lvl3=0	Receptor-type tyrosine-protein phosphatase zeta	C48H84N14O18	P23471	protein	0.1278	1.207	0.2377	0.4013	0.1974	1.788	0.08469	0.2368	-0.0141	-0.007333	-0.1924	0.3788	-0.2233	-0.1593	-0.1141	-0.8554	-1.287	1.634	-1.813	-1.164	0.9101	0.4011	0.2108	0.1158	0.08284	0.2562	0.9555	0.8391	0.9879	0.7961	0.6664	0.9987	0.2366	0.02175	-0.1259	-0.5384	-0.4605	-0.009806	0.01033	0.8904	0.9305
2	0.9915	0.9901	HGFL_HUMAN	HGFL_HUMAN;lvl2=8;lvl3=0	Hepatocyte growth factor-like protein	C52H78N16O12	P26927	protein	-0.05687	-1.2	0.2401	0.4047	-0.04971	-0.9693	0.3407	0.5426	-0.1065	0.001086	-0.05321	0.0085	-0.1108	-0.07138	-1.674	0.2461	-0.6914	0.07121	-1.746	-1.013	0.1077	0.8078	0.4962	0.9438	0.09409	0.3216	0.3364	0.9573	0.9879	0.9967	0.7002	0.9987	-0.2756	0.0008463	-0.1323	-0.09633	-0.03749	-0.004314	-0.006064	-1.552	0.05419
2	0.9959	0.9947	IGHM_HUMAN	IGHM_HUMAN;lvl2=33;lvl3=0	Immunoglobulin heavy constant mu	C58H96N14O18	P01871	protein	0.1207	1.196	0.2419	0.4071	0.09374	0.855	0.3998	0.6008	0.1391	-0.003034	0.0002869	0.03702	0.1239	-0.006886	0.981	-0.3083	0.001672	0.1391	0.8764	-0.04384	0.3368	0.7606	0.9987	0.8906	0.3899	0.9654	0.6234	0.9521	1	0.9967	0.9058	0.9987	-0.265	0.003065	0.01573	-0.1534	-0.1716	0.005924	-0.003496	-0.9169	0.1206
3			FA 14:4	FA 14:4;lvl2=0;lvl3=1		C14H20O2		lipid	-0.02858	-1.189	0.2445	0.4104	0.001618	0.06118	0.9516	0.9824	-0.0477	-0.002483	-0.03392	-0.01912	-0.003284	-0.00685	-1.429	-1.072	-0.8399	-0.3053	-0.0987	-0.1853	0.1664	0.2949	0.4096	0.7629	0.9222	0.8547	0.4203	0.7733	0.9879	0.9959	0.9995	0.9987	-0.004235	-0.004773	0.002234	0.04609	0.05218	-0.001167	0.0003854	-0.06663	-0.8536
2	0.906	0.095	2,6-Xylidine	2,6-Xylidine;lvl2=1;lvl3=0		C8H11N		compound	-0.04124	-1.189	0.2446	0.4104	-0.06283	-1.732	0.09426	0.2521	-0.02599	0.004162	-0.02023	0.03465	-0.0001919	0.0009167	-0.5381	1.242	-0.3462	0.3824	-0.003985	0.01714	0.5957	0.2268	0.7323	0.7057	0.9969	0.9865	0.8075	0.7455	0.9879	0.9959	0.9995	0.9988	0.1034	0.006384	0.1131	0.04424	0.1161	-0.004748	-0.004344	1.079	0.7576
2	0.608	1	Plasmanyl-PC O-35:5	Plasmanyl-PC O-35:5;lvl2=1;lvl3=0	Plasmanyl-PC O-20:0_15:5			lipid	-0.09867	-1.186	0.2457	0.4117	-0.03717	-0.4073	0.6869	0.8322	-0.1029	-0.003302	0.06117	0.0827	0.03491	-0.0524	-0.8714	-0.403	0.4283	0.3733	0.2966	-0.4007	0.3925	0.6907	0.6724	0.7123	0.7694	0.6923	0.6695	0.9248	0.9879	0.9959	0.9957	0.9987	-0.2527	-0.01952	0.1727	0.09114	0.08855	0.003693	-0.02942	-1.065	-0.9353
2	0.79	0.816	DG 32:2	DG 32:2;lvl2=1;lvl3=0	DG 16:1_16:1	C35H64O5		lipid	0.1179	1.182	0.2471	0.4131	0.1269	1.186	0.2457	0.4525	0.04996	0.0002477	-0.04958	-0.2133	-0.1454	-0.0619	0.357	0.02551	-0.2929	-0.8124	-1.042	-0.3994	0.7243	0.9799	0.7722	0.4249	0.3081	0.6933	0.8795	0.9967	0.9879	0.9849	0.8555	0.9987	0.2798	-0.00879	0.1164	0.02921	0.08513	-0.008951	-0.01507	1.547	-0.5525
2	0.9999	1	CXCL7_HUMAN	CXCL7_HUMAN;lvl2=4;lvl3=0	Platelet basic protein	C48H85N13O16	P02775	protein	-0.1105	-1.182	0.2473	0.4131	-0.06428	-0.6291	0.5344	0.7226	-0.1393	0.01034	-0.242	-0.05675	-0.09984	-0.01327	-1.122	1.2	-1.611	-0.2435	-0.8065	-0.09646	0.2736	0.2422	0.1209	0.8097	0.4282	0.924	0.5421	0.7459	0.9879	0.9967	0.9203	0.9987	-0.5494	0.07029	-0.7054	-0.796	-0.7812	0.008658	0.07832	-1.708	2.485
2	0.997	1	SM d37:2	SM d37:2;lvl2=1;lvl3=0	SM d19:0_18:2			lipid	0.4008	1.179	0.2485	0.4136	0.5922	1.66	0.1082	0.2718	0.2381	-0.05998	0.2454	0.4125	0.5411	-0.4447	0.5838	-2.119	0.4974	0.539	1.331	-0.9842	0.565	0.04508	0.6236	0.5951	0.1963	0.3352	0.7854	0.5713	0.9879	0.9959	0.8057	0.9987	0.1517	-0.103	0.7631	1.013	-0.6403	0.007977	0.06709	0.09904	-0.7645
2	0.867	0.971	PC 42:7	PC 42:7;lvl2=2;lvl3=0	PC 20:1_22:6	C50H86NO8P		lipid	-0.06443	-1.177	0.2491	0.4136	-0.01648	-0.2742	0.7859	0.8928	-0.0899	-0.002506	-0.1025	0.03112	0.02028	-0.01808	-1.2	-0.482	-1.131	0.2213	0.2714	-0.2179	0.2425	0.6344	0.2698	0.8268	0.7885	0.8295	0.5141	0.9158	0.9879	0.9967	0.9957	0.9987	-0.1209	0.005455	-0.09839	-0.09794	-0.2032	0.002639	9.058e-05	-0.6473	0.3321
2	0.878	0.994	Cer[NS] d42:1	Cer[NS] d42:1;lvl2=1;lvl3=0	Cer[NS] d18:0_24:1			lipid	-0.135	-1.177	0.2491	0.4136	-0.09248	-0.7407	0.465	0.6585	-0.1006	0.004943	0.08336	-0.4299	-0.02685	0.09954	-0.6581	0.4658	0.4507	-1.498	-0.1761	0.5877	0.517	0.6457	0.6564	0.1476	0.8617	0.5624	0.7502	0.9172	0.9879	0.7983	0.9966	0.9987	0.3336	-0.02903	0.1243	0.2422	0.4643	-0.001855	-0.0141	1.177	-1.165
3			Sodium	Sodium;lvl2=0;lvl3=1		C1H1O2Na2		electrolyte	0.03686	1.176	0.2494	0.4136	0.04018	1.196	0.2419	0.4494	-0.002931	-0.003263	-0.0463	-0.004054	-0.02298	-0.05133	-0.06861	-1.101	-0.896	-0.05058	-0.5397	-1.085	0.9459	0.2824	0.3795	0.9601	0.5946	0.2893	0.9691	0.7706	0.9879	0.9967	0.98	0.9987	-0.09524	0.002494	-0.08273	-0.1431	-0.1275	0.00337	0.006057	-0.6791	0.2022
2	0.9933	0.9901	ALAT1_HUMAN	ALAT1_HUMAN;lvl2=2;lvl3=0	Alanine aminotransferase 1	C84H139N27O25S1	P24298	protein	0.2663	1.176	0.2495	0.4136	0.2085	0.8482	0.4035	0.6024	0.09112	0.01354	-0.0859	-0.7771	-0.3576	-0.3772	0.2946	0.6308	-0.2296	-1.339	-1.16	-1.101	0.7709	0.5344	0.8204	0.1936	0.2579	0.2822	0.9019	0.8765	0.9879	0.8696	0.8323	0.9987	-0.5393	0.01812	-0.1411	-0.9805	-0.9055	0.02639	0.05242	-0.4772	0.1823
2	1	1	KVD20_HUMAN	KVD20_HUMAN;lvl2=1;lvl3=0	Immunoglobulin kappa variable 3D-20	C46H76N12O15	A0A0C4DH25	protein	0.06032	1.169	0.2522	0.4171	0.05452	0.9775	0.3367	0.5416	0.05924	0.002482	0.02837	0.07708	-0.05443	-0.0222	0.8271	0.4994	0.3275	0.5736	-0.7624	-0.2798	0.4167	0.6222	0.7463	0.5718	0.4536	0.7821	0.69	0.9133	0.9879	0.9959	0.938	0.9987	-0.07624	-0.005078	0.1132	-0.05599	0.04599	-0.001211	-0.009443	-0.3446	-0.261
2	0.9005	0.75	Glutamic Acid	Glutamic Acid;lvl2=2;lvl3=0	Glutamic acid	C5H9NO4		compound2	0.07208	1.169	0.2524	0.4171	0.05673	0.8474	0.4039	0.6024	0.02682	0.004623	-0.04381	-0.01307	-0.1574	-0.06783	0.331	0.8224	-0.447	-0.086	-1.949	-0.756	0.7436	0.4193	0.659	0.9322	0.06364	0.4573	0.8862	0.8526	0.9879	0.9967	0.6438	0.9987	-0.03112	0.04328	-0.2245	-0.5276	-0.5362	0.0006256	0.04596	-0.1202	1.9
2	0.9924	0.997	ANGT_HUMAN	ANGT_HUMAN;lvl2=78;lvl3=0	Angiotensinogen	C32H54N8O14	P01019	protein	0.04459	1.163	0.2545	0.4199	0.03605	0.8675	0.393	0.5939	0.06072	0.002065	0.03122	-0.03579	-0.016	0.03196	1.13	0.5537	0.4801	-0.3549	-0.2986	0.5368	0.2703	0.5851	0.6357	0.7259	0.768	0.5966	0.5421	0.889	0.9879	0.9959	0.9957	0.9987	-0.03265	0.01832	-0.1575	-0.1737	-0.1642	-0.001545	0.0265	-0.2434	1.553
2	1	1	PEPD_HUMAN	PEPD_HUMAN;lvl2=4;lvl3=0	Xaa-Pro dipeptidase	C89H133N25O20S3	P12955	protein	-0.06887	-1.159	0.2564	0.4225	-0.09098	-1.444	0.1599	0.3464	-0.09967	0.007238	-0.091	-0.4565	-0.09441	-0.01027	-1.55	1.623	-1.17	-3.785	-1.473	-0.1442	0.1347	0.1183	0.2539	0.0009592	0.1543	0.8866	0.375	0.6778	0.9879	0.2559	0.748	0.9987	-0.1242	0.02001	-0.03362	-0.2769	-0.1818	-0.0001564	0.009216	-0.7212	1.321
2	0.9925	0.9923	GPV_HUMAN	GPV_HUMAN;lvl2=2;lvl3=0	Platelet glycoprotein V	C46H76N12O13	P40197	protein	-0.06005	-1.157	0.2572	0.4232	-0.02343	-0.412	0.6835	0.8299	-0.07362	0.003128	0.01517	-0.1389	-0.08581	-0.006522	-1.06	0.6491	0.1806	-1.066	-1.24	-0.08478	0.3001	0.5227	0.8583	0.2976	0.2277	0.9332	0.575	0.8751	0.9879	0.9263	0.8201	0.9987	-0.2316	0.03215	-0.1374	-0.443	-0.3441	0.001221	0.03025	-1.376	2.171
2	1	1	BST1_HUMAN	BST1_HUMAN;lvl2=5;lvl3=0	ADP-ribosyl cyclase/cyclic ADP-ribose hydrolase 2	C84H123N19O25	Q10588	protein	-0.09681	-1.153	0.2588	0.4246	0.02212	0.24	0.812	0.9108	-0.07387	-0.00791	0.07147	0.02019	0.06816	0.1018	-0.6216	-0.9592	0.4972	0.09056	0.5754	0.7732	0.5403	0.3474	0.6238	0.9286	0.5706	0.4473	0.7717	0.8191	0.9879	0.9967	0.9661	0.9987	0.3568	-0.01625	0.2523	0.1644	0.3439	0.0005074	-0.009853	2.093	-1.083
3			FA 14:2	FA 14:2;lvl2=0;lvl3=1		C14H24O2		lipid	0.2063	1.152	0.2591	0.4246	0.06134	0.3123	0.7571	0.8775	0.3593	0.00819	0.2981	0.297	-0.02654	0.2565	1.472	0.4835	1.009	0.6482	-0.109	0.9486	0.1546	0.6333	0.3233	0.5232	0.9141	0.3527	0.4029	0.9158	0.9879	0.9959	0.9995	0.9987	0.2252	0.1046	-0.08241	-0.7892	-0.5572	-0.01892	0.08506	0.5296	2.797
2	0.915	0.995	SM d41:2	SM d41:2;lvl2=2;lvl3=0	SM d15:1_26:1	C46H91N2O6P		lipid	0.08122	1.152	0.2592	0.4246	0.1145	1.539	0.1351	0.3145	0.1334	-0.002032	0.2349	0.02564	0.04211	0.03901	1.462	-0.3211	2.129	0.1497	0.463	0.386	0.1572	0.7511	0.04422	0.8823	0.6477	0.703	0.4084	0.9487	0.9879	0.9967	0.9956	0.9987	0.049	-0.02898	0.5046	0.203	0.1871	0.008097	-0.01158	0.2362	-1.588
2	0.9974	0.9974	QSOX1_HUMAN	QSOX1_HUMAN;lvl2=11;lvl3=0	Sulfhydryl oxidase 1	C57H82N12O13	O00391	protein	-0.08635	-1.147	0.2609	0.4267	-0.1298	-1.644	0.1113	0.2787	-0.1306	-0.005098	-0.039	0.06443	0.01601	-0.0946	-1.247	-0.7014	-0.3078	0.3278	0.1534	-0.8155	0.2249	0.4901	0.761	0.746	0.8795	0.4232	0.494	0.8656	0.9879	0.9959	0.9986	0.9987	-0.2348	-0.004376	-0.121	-0.03092	-0.2432	0.002038	0.006122	-0.5719	-0.1212
2	0.9956	0.9961	CLUS_HUMAN	CLUS_HUMAN;lvl2=59;lvl3=0	Clusterin	C73H112N24O24S1	P10909	protein	0.03284	1.145	0.2621	0.428	0.01505	0.4796	0.6353	0.7915	0.03308	0.001467	-0.01451	0.05618	-0.02016	-0.002528	0.8163	0.5217	-0.296	0.7387	-0.4989	-0.05633	0.4227	0.6069	0.7699	0.4675	0.6226	0.9556	0.69	0.9074	0.9879	0.99	0.9852	0.9987	0.01012	0.01324	-0.1062	-0.1361	-0.1457	-0.001987	0.005759	0.1104	1.643
3	0.9316	0.5	Ti.4+	Ti.4+;lvl2=0;lvl3=1	Titanium (4)	Ti		electrolyte	-0.5636	-1.139	0.2642	0.4307	-0.7703	-1.472	0.1521	0.3374	-0.09667	0.1025	-0.08971	-0.6863	-0.05027	0.4181	-0.1542	2.357	-0.1183	-0.5835	-0.08045	0.6023	0.8788	0.02732	0.9068	0.5652	0.9366	0.5529	0.9436	0.5152	0.9901	0.9959	0.9995	0.9987	-0.5779	-0.02185	0.627	0.7557	0.9127	0.01439	-0.1089	-0.243	-0.1044
2	0.998	0.1	Allopurinol	Allopurinol;lvl2=1;lvl3=0	Allopurinol	C5H4N4O		compound	-0.2431	-1.135	0.2659	0.4322	-0.3758	-1.678	0.1046	0.2679	-0.2416	0.03009	-0.1022	0.1635	-0.2538	-0.1908	-0.8208	1.473	-0.2871	0.2961	-0.8652	-0.5854	0.4202	0.1542	0.7766	0.7698	0.3959	0.564	0.69	0.7057	0.9879	0.9959	0.906	0.9987	-0.8668	0.1617	-1.008	-1.411	-1.705	0.007688	0.1734	-1.364	2.893
2	0.996	1	Plasmanyl-PC O-37:6	Plasmanyl-PC O-37:6;lvl2=1;lvl3=0	Plasmanyl-PC O-16:0_21:6			lipid	-0.5356	-1.135	0.2659	0.4322	-0.6407	-1.272	0.2137	0.4137	-0.2202	0.006561	0.3664	0.9168	0.03767	0.7199	-0.334	0.1435	0.4596	0.7412	0.05733	0.9861	0.7414	0.8872	0.6501	0.4661	0.9548	0.3344	0.8862	0.9688	0.9879	0.99	0.9995	0.9987	0.1772	0.1431	-0.2634	-1.169	-0.6651	-0.04073	0.05093	0.08539	0.7839
2	1	1	S10A9_HUMAN	S10A9_HUMAN;lvl2=1;lvl3=0	Protein S100-A9	C82H127N21O25	P06702	protein	-0.3308	-1.128	0.269	0.4366	-0.4776	-1.546	0.1334	0.3138	-0.2934	0.05079	-0.1317	0.0996	-0.41	-0.1986	-0.7442	1.857	-0.2762	0.1346	-1.043	-0.4549	0.4643	0.0762	0.7849	0.8941	0.3076	0.6534	0.7225	0.6221	0.9879	0.9967	0.8555	0.9987	-0.7903	0.02974	0.4251	-0.1599	-0.002594	-0.003909	0.02908	-0.5899	0.2524
2	0.761	0.98	PC 36:4	PC 36:4;lvl2=2;lvl3=0	PC 18:2_18:2	C44H80NO8P		lipid	-0.05643	-1.125	0.2701	0.4377	0.003226	0.05863	0.9537	0.9833	-0.04712	0.002894	-0.02641	-0.03351	-0.0304	0.04356	-0.6705	0.5936	-0.3108	-0.2542	-0.434	0.5596	0.5092	0.5585	0.7588	0.8016	0.6684	0.5811	0.7487	0.8793	0.9879	0.9967	0.9956	0.9987	0.04494	0.03104	-0.2486	-0.272	-0.2011	-0.002466	0.02761	0.4454	3.498
2	0.96	0.991	Plasmenyl-PE P-36:1	Plasmenyl-PE P-36:1;lvl2=1;lvl3=0	Plasmenyl-PE P-18:0_18:1	C41H80NO7P		lipid	0.1621	1.124	0.2704	0.4377	-0.08675	-0.5512	0.5858	0.7549	0.1827	0.01121	0.02127	0.03409	-0.02733	-0.09314	0.8888	0.7855	0.08554	0.08836	-0.1333	-0.409	0.3833	0.4402	0.9326	0.9304	0.8951	0.6863	0.663	0.8528	0.9938	0.9967	0.9995	0.9987	-0.4767	-0.02211	0.4602	0.2242	0.2245	0.003617	-0.02551	-1.636	-0.8623
2	0.946	0.997	PC 37:8	PC 37:8;lvl2=1;lvl3=0	PC 8:1_29:7			lipid	0.1283	1.121	0.2719	0.4394	0.01231	0.09803	0.9226	0.9659	0.02584	0.01336	-0.1839	-0.2409	-0.2562	-0.209	0.1658	1.235	-0.9751	-0.8234	-1.649	-1.211	0.8698	0.2292	0.3396	0.4187	0.1128	0.2384	0.9436	0.7455	0.9879	0.9849	0.7191	0.9987	-0.0133	0.02058	-0.1676	-0.2364	-0.2088	-0.001906	0.02619	-0.0427	0.751
3			FA 19:0	FA 19:0;lvl2=0;lvl3=1		C19H38O2		lipid	0.1181	1.107	0.2778	0.4482	0.1017	0.8813	0.3857	0.5871	0.2924	0.007204	0.2981	0.511	0.06358	0.2319	2.221	0.7887	1.872	2.069	0.4846	1.591	0.03646	0.4383	0.07395	0.04995	0.6325	0.1254	0.1934	0.8528	0.9879	0.7961	0.9943	0.9987	0.363	0.05045	0.2293	-0.2993	-0.189	-0.008926	0.04109	1.461	2.309
2	0.989	0.998	SM d42:7	SM d42:7;lvl2=2;lvl3=0	SM d18:3_24:4			lipid	0.1168	1.106	0.2782	0.4482	0.1312	1.16	0.2559	0.4666	0.08555	-0.0119	-0.1048	0.2604	0.1023	-0.006323	0.6072	-1.217	-0.6147	0.9851	0.7286	-0.04051	0.5497	0.2358	0.5448	0.3348	0.4736	0.968	0.7772	0.7455	0.9879	0.9367	0.9422	0.9987	0.2558	-0.02118	0.1054	0.3616	0.06715	-0.0006303	0.01208	0.6469	-0.609
2	0.945	0.097	Creatine	Creatine;lvl2=1;lvl3=0	Creatine	C4H9N3O2		compound	0.06284	1.102	0.2797	0.4495	0.03103	0.4986	0.622	0.7812	0.07406	0.0009621	-0.003454	0.01516	-0.03561	0.06455	0.9329	0.1747	-0.03597	0.1018	-0.45	0.7341	0.3606	0.8629	0.9716	0.9198	0.6569	0.4703	0.6509	0.9636	0.9951	0.9967	0.9956	0.9987	0.1461	-0.00324	0.1533	0.04843	0.1694	-0.002656	0.00121	0.7611	-0.1919
2	0.979	0.099	TKK	TKK;lvl2=1;lvl3=0		C16H33N5O5		compound	-0.02349	-1.101	0.2801	0.4495	-0.04549	-2.092	0.04563	0.161	-0.02367	0.003414	-0.006087	0.05199	-0.0369	-0.02419	-0.8707	1.81	-0.1851	1.019	-1.362	-0.8032	0.3929	0.08344	0.8548	0.3187	0.1865	0.4301	0.6695	0.6268	0.9879	0.9367	0.8057	0.9987	-0.1053	0.009887	-0.02111	-0.08226	-0.08951	0.0006697	0.004296	-1.847	1.971
2	1	1	KV228_HUMAN	KV228_HUMAN;lvl2=4;lvl3=0	Immunoglobulin kappa variable 2-28	C57H86N14O21	A0A075B6P5	protein	0.121	1.1	0.2807	0.4495	0.132	1.119	0.2728	0.4853	0.02783	-0.006239	-0.1399	0.1229	-0.05515	-0.143	0.1815	-0.5863	-0.7543	0.4273	-0.3608	-0.842	0.8576	0.5634	0.4583	0.6732	0.7215	0.4085	0.94	0.8794	0.9879	0.9959	0.9957	0.9987	0.07578	-0.03863	0.2787	0.1484	0.09599	-0.001539	-0.038	0.3352	-1.943
2	0.9996	0.9994	CELF5_HUMAN	CELF5_HUMAN;lvl2=1;lvl3=0	CUGBP Elav-like family member 5	C38H63N9O9	Q8N6W0	protein	0.07824	1.1	0.2808	0.4495	0.04691	0.6053	0.5498	0.7318	0.01755	0.008355	-0.127	-0.1888	-0.2195	-0.04359	0.2015	1.382	-1.206	-1.155	-2.527	-0.4518	0.8421	0.1801	0.2402	0.2599	0.01882	0.6556	0.9305	0.7284	0.9879	0.8961	0.5175	0.9987	-0.02327	0.04039	-0.4941	-0.6139	-0.512	-0.001414	0.02	-0.1074	2.119
2	1	1	TAGL2_HUMAN	TAGL2_HUMAN;lvl2=2;lvl3=0	Transgelin-2	C74H99N17O23	P37802	protein	-0.2158	-1.098	0.2814	0.4495	-0.265	-1.265	0.2163	0.4171	-0.3398	0.02411	-0.6391	-0.2356	-0.2777	-0.1467	-1.339	1.369	-2.081	-0.4945	-1.097	-0.5219	0.1938	0.1843	0.04874	0.6256	0.2839	0.6067	0.4569	0.7284	0.9879	0.9959	0.8432	0.9987	-0.5045	0.05161	-0.3142	-0.4396	-0.3009	-0.01434	0.008195	-1.559	1.813
2	0.9969	0.9998	IGHG4_HUMAN	IGHG4_HUMAN;lvl2=15;lvl3=0	Immunoglobulin heavy constant gamma 4	C176H268N42O46S2	P01861	protein	-0.1897	-1.098	0.2815	0.4495	-0.05489	-0.2903	0.7737	0.8845	-0.2341	0.0003237	0.3564	0.04345	-0.2598	-0.168	-1.115	0.02221	1.403	0.1103	-1.241	-0.7222	0.2765	0.9825	0.1741	0.9132	0.2272	0.4775	0.5421	0.9967	0.9879	0.9967	0.8201	0.9987	-0.007865	-0.02499	0.7078	-0.1172	-0.1477	0.01661	-0.01731	-0.01399	-0.5052
2	0.8556	0.8	Threonic Acid	Threonic Acid;lvl2=1;lvl3=0	Threonic acid	C4H8O5		compound2	0.125	1.094	0.2831	0.4514	0.1305	1.063	0.2969	0.5097	0.0224	-0.004953	-0.2364	-0.2108	-0.06194	-0.07485	0.1412	-0.4497	-1.231	-0.7078	-0.3914	-0.4257	0.889	0.6572	0.2307	0.4862	0.6991	0.6743	0.9457	0.9218	0.9879	0.99	0.9957	0.9987	0.1569	-0.08661	0.4468	0.7169	0.8811	0.002561	-0.09341	0.6095	-3.825
2	0.851	0.093	Proline	Proline;lvl2=1;lvl3=0		C5H9NO2		compound	-0.03198	-1.09	0.2849	0.4529	-0.02989	-0.9446	0.3529	0.5563	-0.07016	0.002478	-0.04805	-0.07937	-0.07942	-0.06852	-1.797	0.915	-1.018	-1.084	-2.041	-1.585	0.08541	0.3697	0.3195	0.2897	0.05286	0.1266	0.3004	0.8205	0.9879	0.9237	0.5901	0.9987	0.02724	0.01326	-0.06302	-0.1614	-0.1641	-0.0008744	0.01429	0.2491	1.379
2	0.711	0.951	PE 40:7	PE 40:7;lvl2=1;lvl3=0	PE 18:1_22:6	C45H76NO8P		lipid	0.06018	1.09	0.2849	0.4529	0.07854	1.339	0.1912	0.3874	0.03117	0.009164	-0.1685	-0.01004	-0.09525	-0.0564	0.4437	1.88	-1.983	-0.07612	-1.36	-0.7248	0.6614	0.07288	0.05942	0.94	0.187	0.4759	0.8489	0.6191	0.9879	0.9967	0.8057	0.9987	-0.0292	0.02859	-0.1442	-0.2488	-0.375	0.005856	0.03411	-0.2883	3.21
2	0.973	0.999	Cer[NS] d40:1	Cer[NS] d40:1;lvl2=1;lvl3=0	Cer[NS] d18:1_22:0			lipid	0.3803	1.089	0.2852	0.4529	0.3255	0.8621	0.396	0.5975	-0.071	-0.01616	-0.4759	-2.01	-0.3507	-0.5383	-0.1578	-0.5177	-0.8746	-2.382	-0.7822	-1.08	0.876	0.6096	0.3908	0.02588	0.4421	0.2912	0.9436	0.9074	0.9879	0.7223	0.9311	0.9987	1.312	-0.0582	-1.787	0.4666	0.09199	-0.02213	-0.05005	1.145	-0.5774
2	0.9999	1	TETN_HUMAN	TETN_HUMAN;lvl2=3;lvl3=0	Tetranectin	C66H100N18O25	P05452	protein	-0.1962	-1.083	0.288	0.4565	-0.2288	-1.182	0.2473	0.4548	-0.2546	0.006181	-0.1832	-0.203	-0.05397	-0.1248	-0.9779	0.3421	-0.5816	-0.4154	-0.2079	-0.4329	0.3383	0.7353	0.5665	0.6817	0.8371	0.6691	0.6252	0.9412	0.9879	0.9959	0.9957	0.9987	-0.6462	-0.02934	0.003324	0.1377	0.2045	-0.01062	-0.1008	-2.532	-1.307
2	1	1	KPYM_HUMAN	KPYM_HUMAN;lvl2=2;lvl3=0	Pyruvate kinase PKM	C135H217N35O43	P14618	protein	-0.123	-1.082	0.2883	0.4565	-0.2039	-1.723	0.09593	0.2541	-0.07393	0.006584	-0.1002	-0.01509	0.00521	0.1528	-0.4736	0.6079	-0.5307	-0.05151	0.03349	0.8836	0.6402	0.5492	0.6007	0.9594	0.9736	0.386	0.8329	0.8793	0.9879	0.9967	0.9995	0.9987	0.04671	0.04567	0.05425	-0.2538	-0.2281	0.007121	0.0243	0.1054	1.171
2	0.927	0.989	SM d40:7	SM d40:7;lvl2=1;lvl3=0	SM d18:1_22:6			lipid	-0.07713	-1.08	0.2895	0.4577	-0.05577	-0.7191	0.478	0.6713	-0.01095	0.002063	-0.01079	0.2737	0.1247	0.06792	-0.1174	0.3186	-0.09557	1.563	1.34	0.6572	0.9076	0.7529	0.9247	0.1317	0.1932	0.5176	0.9538	0.9487	0.9938	0.7983	0.8057	0.9987	0.003479	0.02691	-0.0615	-0.1199	-0.3329	0.004674	0.025	0.01579	1.389
2	0.999	1	Plasmanyl-PC O-40:7	Plasmanyl-PC O-40:7;lvl2=1;lvl3=0	Plasmanyl-PC O-18:0_22:7			lipid	-0.07245	-1.077	0.2908	0.4585	-0.02153	-0.2926	0.772	0.8834	0.02576	-0.004157	0.06227	0.3135	0.1811	0.1858	0.3055	-0.7107	0.6107	1.982	2.156	1.99	0.7627	0.4844	0.5474	0.05955	0.04181	0.05859	0.8966	0.8656	0.9879	0.7961	0.5615	0.9987	0.1255	-0.004911	0.07346	0.06045	-0.02307	0.003014	0.0004311	1.072	-0.4772
2	0.9998	1	AMY1_HUMAN	AMY1_HUMAN;lvl2=4;lvl3=0	Alpha-amylase 1	C114H161N33O37	P04745	protein	0.1053	1.077	0.2909	0.4585	0.09714	0.9201	0.3654	0.5692	0.1154	-0.0003882	0.1943	0.1018	-0.09518	-0.004644	0.9068	-0.04396	1.262	0.4264	-0.7503	-0.03294	0.3739	0.9653	0.2196	0.6738	0.4607	0.974	0.6587	0.9925	0.9879	0.9959	0.9413	0.9987	-0.2775	-0.02294	0.04916	0.1489	0.1312	-0.0036	-0.03592	-0.8961	-0.8423
2	0.9943	0.9969	ALBU_BOVIN	ALBU_BOVIN;lvl2=5;lvl3=0	Serum albumin	C52H95N13O15	P02769	protein	0.04504	1.07	0.2936	0.4622	0.04958	1.099	0.2812	0.493	-0.008612	6.012e-06	-0.01182	-0.06461	-0.09308	-0.103	-0.1569	0.001579	-0.1781	-0.6275	-1.701	-1.694	0.8767	0.9988	0.8602	0.5365	0.1023	0.1037	0.9436	0.9991	0.9879	0.9959	0.7191	0.9987	0.03569	-0.01482	0.131	0.02768	0.02214	-0.003772	-0.02416	0.2638	-1.245
2	1	1	Plasmenyl-PC P-42:6	Plasmenyl-PC P-42:6;lvl2=1;lvl3=0	Plasmenyl-PC P-20:0_22:6	C50H88NO7P		lipid	-0.07485	-1.066	0.2955	0.4638	-0.02176	-0.2835	0.7789	0.8885	0.03467	-0.01294	0.1336	0.2216	0.2776	0.246	0.4413	-2.375	1.406	1.503	3.545	2.827	0.6631	0.0263	0.1732	0.1464	0.001729	0.009565	0.8489	0.5137	0.9879	0.7983	0.3152	0.9987	0.08065	-0.02721	0.1575	0.2822	0.2469	0.006311	-0.0157	0.7741	-2.97
2	0.919	0.096	Glycylglycine	Glycylglycine;lvl2=1;lvl3=0		C4H8N2O3		compound	0.2016	1.064	0.2963	0.4638	0.194	0.9508	0.3498	0.553	0.1839	-0.0008792	0.1334	0.02033	-0.2129	0.0642	0.7069	-0.04872	0.4241	0.04166	-0.8212	0.2228	0.4867	0.9616	0.6754	0.9671	0.42	0.8256	0.7334	0.9923	0.9879	0.9968	0.9203	0.9987	-0.5788	0.1463	-1.013	-2.029	-1.988	0.02171	0.1808	-0.7137	2.051
2	0.9941	0.9936	CBPN_HUMAN	CBPN_HUMAN;lvl2=33;lvl3=0	Carboxypeptidase N catalytic chain	C166H247N41O54S2	P15169	protein	0.06838	1.064	0.2963	0.4638	0.1077	1.599	0.1211	0.2956	0.0141	0.001349	-0.1458	0.04147	-0.1142	-0.0347	0.1631	0.2249	-1.394	0.2557	-1.326	-0.3625	0.8718	0.824	0.1765	0.8004	0.198	0.7203	0.9436	0.9573	0.9879	0.9967	0.8057	0.9987	0.07241	-0.0006394	-0.002657	-0.1653	-0.002156	-0.00128	-0.02104	0.3224	-0.03237
2	0.9966	0.9961	GPX3_HUMAN	GPX3_HUMAN;lvl2=6;lvl3=0	Glutathione peroxidase 3	C74H111N19O17S1	P22352	protein	0.05098	1.064	0.2964	0.4638	0.04192	0.8085	0.4256	0.6246	0.09747	0.006143	-0.03704	0.1033	-0.001564	0.09469	1.62	1.471	-0.5089	0.915	-0.02608	1.421	0.1188	0.1547	0.6156	0.3697	0.9794	0.1687	0.3506	0.7057	0.9879	0.9598	0.9995	0.9987	-0.04994	0.02505	-0.1585	-0.2036	-0.1721	-0.0003169	0.01795	-0.4342	2.476
2	0.9934	0.9935	CD5L_HUMAN	CD5L_HUMAN;lvl2=7;lvl3=0	CD5 antigen-like	C123H191N35O38S2	O43866	protein	0.1286	1.059	0.2985	0.466	0.1011	0.7688	0.4485	0.6456	0.1092	-0.003564	-0.1557	0.03053	0.1267	-0.04732	0.6639	-0.3123	-0.7828	0.09894	0.7729	-0.2598	0.5134	0.7576	0.4417	0.922	0.4475	0.7974	0.7493	0.9505	0.9879	0.9967	0.9354	0.9987	-0.1673	-0.007656	0.05249	0.04613	0.01513	0.003466	-0.009338	-0.5386	-0.2803
2	0.88	0.907	TG 38:2	TG 38:2;lvl2=1;lvl3=0	TG 4:0_16:0_18:2			lipid	-0.6152	-1.058	0.299	0.466	-1.018	-1.678	0.1045	0.2679	-0.8849	-0.01259	0.1068	-2.558	-0.1608	-0.3569	-1.126	-0.2308	0.1123	-1.734	-0.2052	-0.41	0.2719	0.8195	0.9115	0.09622	0.8392	0.6856	0.5421	0.9573	0.9903	0.7961	0.9957	0.9987	-3.266	-0.003208	-0.9703	-0.6712	-1.508	0.0005281	-0.04137	-1.915	-0.02138
2	1	1	FA10_HUMAN	FA10_HUMAN;lvl2=3;lvl3=0	Coagulation factor X	C80H120N18O24	P00742	protein	0.03853	1.058	0.299	0.466	0.001846	0.04633	0.9634	0.9905	0.006658	0.003817	-0.1082	-0.1697	-0.06586	-0.02354	0.1458	1.205	-1.96	-1.98	-1.447	-0.4654	0.8853	0.2406	0.06227	0.05977	0.1614	0.646	0.944	0.7455	0.9879	0.7961	0.7547	0.9987	-0.01583	0.003099	-0.1736	-0.1094	-0.07293	-0.002401	-0.004865	-0.1694	0.3771
2	1	1	AMPE_HUMAN	AMPE_HUMAN;lvl2=3;lvl3=0	Glutamyl aminopeptidase	C85H140N22O27	Q07075	protein	-0.07874	-1.047	0.304	0.473	-0.04877	-0.5966	0.5556	0.7358	-0.2415	-0.0115	-0.1402	-0.1224	-0.08686	-0.2624	-2.773	-1.903	-1.331	-0.7494	-1.001	-2.721	0.01082	0.06967	0.1963	0.4612	0.3274	0.01219	0.09979	0.6156	0.9879	0.99	0.874	0.9987	0.1273	-0.03437	-0.0471	0.3617	0.05305	-0.006355	-0.01758	0.6021	-1.848
2	0.97	0.098	4-Butylaniline	4-Butylaniline;lvl2=1;lvl3=0		C10H15N		compound	0.05027	1.039	0.3078	0.4779	0.03716	0.7083	0.4846	0.678	0.02751	0.007322	-0.07024	-0.1606	-0.07749	-0.05954	0.4232	1.623	-0.8932	-1.317	-1.196	-0.8268	0.6761	0.1182	0.381	0.2009	0.244	0.4168	0.8541	0.6778	0.9879	0.8696	0.8294	0.9987	0.004194	-0.0007671	-0.06977	-0.02557	0.05743	-0.003747	-0.005043	0.03648	-0.07585
2	0.9999	1	SEM4B_HUMAN	SEM4B_HUMAN;lvl2=2;lvl3=0	Semaphorin-4B	C47H84N14O12S1	Q9NPR2	protein	0.2207	1.038	0.308	0.4779	0.2305	1.01	0.3213	0.527	0.04321	0.01464	-0.602	-0.4418	-0.3879	-0.08609	0.154	0.7523	-1.774	-0.8395	-1.387	-0.2771	0.8789	0.4595	0.08924	0.4098	0.1786	0.7842	0.9436	0.8528	0.9879	0.9832	0.7932	0.9987	0.6669	-0.04704	-0.2584	0.2318	0.7099	-0.0141	-0.0786	0.8257	-0.6621
2	0.9932	0.9944	ALS_HUMAN	ALS_HUMAN;lvl2=61;lvl3=0	Insulin-like growth factor-binding protein complex acid labile subunit	C149H227N41O40S1	P35858	protein	-0.0515	-1.034	0.3102	0.4807	-0.05916	-1.109	0.2768	0.4877	-0.0403	-3.093e-05	0.01981	-0.2023	0.02207	0.04375	-0.6062	-0.006705	0.2464	-1.622	0.333	0.5942	0.5503	0.9947	0.8076	0.1185	0.7422	0.5582	0.7772	0.9988	0.9879	0.7961	0.9957	0.9987	0.03908	0.0332	-0.1984	-0.2469	-0.2865	0.0005031	0.02595	0.2559	2.471
2	1	1	KV230_HUMAN	KV230_HUMAN;lvl2=5;lvl3=0	Immunoglobulin kappa variable 2-30	C104H164N32O39	P06310	protein	0.04981	1.032	0.3111	0.4814	0.0357	0.6817	0.501	0.6956	0.04756	0.002804	0.01886	0.05096	-0.07093	-0.004948	0.7239	0.6152	0.2373	0.4134	-1.083	-0.068	0.4764	0.5445	0.8145	0.6831	0.2899	0.9464	0.7328	0.8793	0.9879	0.9959	0.8432	0.9987	0.2662	-0.01658	0.3256	0.1692	0.2558	-0.005634	-0.02759	1.876	-1.329
2	0.997	0.9945	PLTP_HUMAN	PLTP_HUMAN;lvl2=10;lvl3=0	Phospholipid transfer protein	C81H125N19O23S1	P55058	protein	-0.07397	-1.027	0.3133	0.4841	-0.001371	-0.0174	0.9862	0.997	-0.07719	-0.002378	-0.06768	0.05253	0.06996	-0.007622	-0.7713	-0.3425	-0.5591	0.2798	0.7013	-0.06877	0.4484	0.7351	0.5815	0.7822	0.4902	0.9458	0.7089	0.9412	0.9879	0.9967	0.9491	0.9987	-0.04383	0.02341	-0.08738	-0.07589	-0.1116	-0.001127	0.01465	-0.5	3.036
2	0.542	1	Plasmenyl-PC P-40:4	Plasmenyl-PC P-40:4;lvl2=3;lvl3=0	Plasmenyl-PC P-18:0_22:4	C48H88NO7P		lipid	0.04851	1.025	0.3142	0.4842	0.07449	1.496	0.1459	0.3318	0.09223	-0.007798	0.06975	0.1583	0.1613	0.06805	1.633	-1.99	1.021	1.494	2.866	1.088	0.116	0.0586	0.3179	0.1489	0.008735	0.2879	0.3497	0.595	0.9879	0.7983	0.5117	0.9987	-0.0467	-0.01993	0.08469	0.1504	0.1157	0.003698	-0.01488	-0.4806	-2.332
2	0.9907	0.9926	CO3_HUMAN	CO3_HUMAN;lvl2=475;lvl3=0	Complement C3	C59H98N18O19	P01024	protein	0.02941	1.025	0.3142	0.4842	0.03474	1.133	0.267	0.4788	-0.01718	-0.003936	-0.0886	-0.04254	-0.05746	0.001577	-0.5477	-1.809	-2.335	-0.7228	-1.838	0.04541	0.5892	0.0836	0.02861	0.4771	0.07905	0.9642	0.8033	0.6268	0.9879	0.99	0.6603	0.9987	0.01023	0.009627	-0.21	-0.1727	-0.1393	-0.0006363	0.01415	0.1123	1.202
2	0.9946	0.9935	GSHB_HUMAN	GSHB_HUMAN;lvl2=2;lvl3=0	Glutathione synthetase	C116H188N34O44S1	P48637	protein	-0.06258	-1.019	0.3167	0.4874	0.01042	0.1554	0.8776	0.9442	-0.07302	0.001446	-0.06845	0.235	-0.06535	0.006473	-0.9114	0.2601	-0.7063	1.563	-0.8182	0.07294	0.3716	0.7971	0.4871	0.1317	0.4216	0.9425	0.6569	0.9573	0.9879	0.7983	0.9203	0.9987	-0.08536	0.008193	-0.2444	-0.08021	0.0179	-0.008602	-0.01763	-0.5631	0.6144
2	0.917	0.996	PC 33:5	PC 33:5;lvl2=1;lvl3=0	PC 11:0_22:5	C41H72NO8P		lipid	0.1213	1.016	0.3182	0.4885	-0.03521	-0.2702	0.789	0.8944	0.04202	0.0008984	-0.22	0.06172	-0.1059	-0.08958	0.2497	0.07693	-1.081	0.1955	-0.631	-0.4806	0.805	0.9393	0.291	0.8467	0.5343	0.6353	0.9164	0.9875	0.9879	0.9967	0.9582	0.9987	0.3307	-0.04277	0.4622	0.5887	0.69	-0.006387	-0.03007	1.149	-1.689
2	0.9991	0.9965	CO8B_HUMAN	CO8B_HUMAN;lvl2=19;lvl3=0	Complement component C8 beta chain	C47H72N12O16	P07358	protein	0.03892	1.016	0.3184	0.4885	0.03001	0.7234	0.4754	0.669	-0.03082	-0.002786	-0.143	-0.04002	-0.07697	-0.05447	-0.6501	-0.8471	-2.494	-0.4499	-1.629	-1.037	0.5221	0.4056	0.02028	0.657	0.1169	0.3103	0.7535	0.8421	0.9879	0.9959	0.7226	0.9987	-0.01995	0.001764	-0.1929	-0.1762	-0.1613	0.0005555	0.008288	-0.1173	0.1179
2	0.965	0.996	PC 35:7	PC 35:7;lvl2=1;lvl3=0	PC 6:0_29:7			lipid	0.09924	1.01	0.3212	0.4922	0.1251	1.195	0.2423	0.4494	0.01143	-0.001974	-0.2185	-0.09892	-0.02595	-0.1309	0.08464	-0.2106	-1.337	-0.3903	-0.1927	-0.875	0.9333	0.8351	0.1943	0.6999	0.8489	0.3906	0.9614	0.9596	0.9879	0.9959	0.9957	0.9987	0.2911	-0.007107	0.1462	0.1985	-0.126	0.0003428	0.01603	0.9784	-0.2715
3			FA 24:6	FA 24:6;lvl2=0;lvl3=1		C24H36O2		lipid	0.1697	1.008	0.3219	0.4925	-0.05017	-0.2732	0.7867	0.8928	0.3764	0.01516	0.167	0.6551	0.1212	0.2375	1.663	0.9654	0.61	1.543	0.5374	0.9474	0.1098	0.3444	0.5479	0.1366	0.5962	0.3533	0.3375	0.8137	0.9879	0.7983	0.98	0.9987	0.4028	0.08974	-0.2498	-0.4016	-0.4575	-0.006102	0.0781	0.8865	2.245
2	0.9991	0.9979	APOL1_HUMAN	APOL1_HUMAN;lvl2=40;lvl3=0	Apolipoprotein L1	C53H91N15O19S1	O14791	protein	0.04488	1.005	0.3235	0.4943	0.03948	0.8188	0.4198	0.6198	0.03008	-0.0006107	-0.005684	-0.2508	-0.04995	0.04631	0.574	-0.168	-0.08968	-2.551	-0.9562	0.7979	0.5715	0.8681	0.9293	0.01787	0.3489	0.4331	0.7923	0.9641	0.9938	0.696	0.8863	0.9987	0.1142	0.008563	-0.001478	-0.1784	-0.0315	7.315e-05	-0.0008935	1.574	1.342
2	0.9993	1	LDHA_HUMAN	LDHA_HUMAN;lvl2=6;lvl3=0	L-lactate dehydrogenase A chain	C41H76N12O11	P00338	protein	0.06569	1.003	0.3243	0.4949	0.01879	0.263	0.7944	0.8989	0.032	0.004471	-0.01643	-0.03718	-0.08308	-0.1076	0.3493	0.7034	-0.1483	-0.2163	-0.9098	-1.06	0.73	0.4889	0.8834	0.8307	0.3724	0.3001	0.8825	0.8656	0.9879	0.9967	0.9008	0.9987	0.03211	0.009742	-0.02709	0.1026	0.03642	-0.005472	0.005174	0.1328	0.458
2	0.9025	0.8571	N-Amidino-Aspartic Acid	N-Amidino-Aspartic Acid;lvl2=1;lvl3=0	N-AMIDINO-ASPARTIC ACID	C5H9N3O4		compound2	0.07583	1.002	0.3249	0.495	0.0311	0.3772	0.7089	0.8475	0.118	0.005234	0.101	-0.1338	0.0002461	0.03793	1.125	0.7191	0.796	-0.6799	0.002354	0.3265	0.2722	0.4793	0.4342	0.5033	0.9981	0.747	0.5421	0.8649	0.9879	0.9911	0.9995	0.9987	0.04782	0.0007548	0.1903	0.02225	0.1886	-0.006563	-0.008382	0.1251	0.02245
2	1	1	SODE_HUMAN	SODE_HUMAN;lvl2=1;lvl3=0	Extracellular superoxide dismutase [Cu-Zn]	C64H109N21O19	P08294	protein	-0.3781	-1	0.3259	0.4958	0.1842	0.4476	0.6579	0.8142	-0.4258	-0.03291	0.5229	-0.3108	0.1521	-0.102	-0.81	-0.9023	0.8225	-0.3151	0.2903	-0.1752	0.4262	0.3762	0.4192	0.7555	0.7742	0.8625	0.69	0.8205	0.9879	0.9959	0.9957	0.9987	-0.8482	-0.0261	0.5647	-0.3021	-0.07912	0.01406	0.002008	-0.9293	-0.3252
3			FA 25:1	FA 25:1;lvl2=0;lvl3=1		C25H48O2		lipid	-0.2825	-0.9963	0.3276	0.4978	-0.4105	-1.37	0.1817	0.3786	-0.4419	0.03491	-0.1975	-0.5679	-0.5881	-0.3935	-1.149	1.309	-0.4246	-0.7871	-1.534	-0.9239	0.2623	0.2036	0.6751	0.4392	0.1386	0.3651	0.5364	0.7346	0.9879	0.9877	0.7434	0.9987	-0.7599	-0.01988	-0.1334	-0.1792	-0.4969	0.002887	-0.005336	-1.099	-0.3269
2	0.938	0.837	NP-011548	NP-011548;lvl2=1;lvl3=0		C18H34O3		compound	0.07101	0.9955	0.328	0.4978	0.01615	0.2074	0.8372	0.9232	0.03055	-0.0007682	-0.03331	-0.2592	-0.01398	-0.06991	0.3091	-0.112	-0.2786	-1.398	-0.1419	-0.6387	0.76	0.9118	0.783	0.1755	0.8884	0.5293	0.8965	0.9789	0.9879	0.8477	0.9991	0.9987	0.1175	-0.002861	-0.01203	-0.02999	-0.1208	-0.003775	-0.0008395	0.3297	-0.09124
2	1	1	P20D1_HUMAN	P20D1_HUMAN;lvl2=1;lvl3=0	N-fatty-acyl-amino acid synthase/hydrolase PM20D1	C75H126N20O24	Q6GTS8	protein	0.04808	0.9897	0.3308	0.5013	0.02786	0.5278	0.6018	0.7647	0.05567	-0.004247	0.09073	0.2406	-0.0138	0.01294	0.9466	-1.041	1.275	2.18	-0.2354	0.1987	0.3537	0.3088	0.2149	0.03974	0.816	0.8443	0.6438	0.7792	0.9879	0.7496	0.9957	0.9987	-0.08327	0.01504	-0.04642	-0.2327	-0.2512	-0.002053	0.01193	-0.4435	0.9105
2	0.9993	0.9995	EPCR_HUMAN	EPCR_HUMAN;lvl2=2;lvl3=0	Endothelial protein C receptor	C49H82N12O12	Q9UNN8	protein	-0.1123	-0.9828	0.3341	0.5052	-0.1713	-1.422	0.1662	0.3561	-0.1157	0.003582	-0.1221	0.03676	-0.09504	0.09837	-0.7341	0.3275	-0.6406	0.1243	-0.6048	0.5634	0.4703	0.7463	0.5281	0.9022	0.5512	0.5786	0.7268	0.946	0.9879	0.9967	0.9621	0.9987	-0.563	0.06002	-0.4171	-0.9271	-0.8554	0.006416	0.04817	-1.571	1.905
3	0.9961	0.5	Ca.2+	Ca.2+;lvl2=0;lvl3=1	Calcium (2)	Ca		electrolyte	0.05229	0.9808	0.3351	0.5052	0.05775	1.01	0.321	0.527	0.04113	-0.003562	0.02548	-0.01447	0.07881	-0.07986	0.6132	-0.7654	0.314	-0.115	1.179	-1.075	0.5458	0.4518	0.7563	0.9095	0.2505	0.2935	0.7754	0.8528	0.9879	0.9967	0.8294	0.9987	-0.1109	-0.02045	0.1471	0.2006	0.1322	0.008562	-0.01205	-1.23	-2.579
2	1	1	LKHA4_HUMAN	LKHA4_HUMAN;lvl2=3;lvl3=0	Leukotriene A-4 hydrolase	C79H117N23O23	P09960	protein	0.06798	0.9804	0.3353	0.5052	0.06183	0.8268	0.4153	0.6145	0.1575	-0.002086	0.1763	0.1481	0.149	0.101	1.664	-0.3177	1.54	0.8341	1.579	0.9636	0.1096	0.7536	0.1372	0.4128	0.128	0.3452	0.3375	0.9487	0.9879	0.9835	0.7381	0.9987	0.08599	0.02657	0.1284	-0.2371	-0.2704	-0.001063	0.02772	0.3421	1.202
2	0.9528	0.8	Lysine	Lysine;lvl2=2;lvl3=0	LYSINE	C6H14N2O2		compound2	-0.0229	-0.9789	0.336	0.5052	-0.02569	-1.025	0.3142	0.5224	-0.04207	0.002429	-0.04634	-0.09215	-0.07077	0.0006816	-1.584	1.318	-1.442	-1.849	-2.672	0.02317	0.127	0.2005	0.1628	0.0774	0.0136	0.9817	0.3603	0.7306	0.9879	0.7961	0.5175	0.9988	-0.04885	0.008063	-0.1091	-0.1354	-0.06532	-0.001074	0.004167	-0.7002	1.314
2	1	1	KVD13_HUMAN	KVD13_HUMAN;lvl2=2;lvl3=0	Immunoglobulin kappa variable 1D-13	C75H123N19O26	A0A0B4J2D9	protein	0.3944	0.9788	0.336	0.5052	0.001224	0.002784	0.9978	0.9994	0.2958	0.03453	-0.7891	0.5339	-0.5622	0.04111	0.5516	0.9279	-1.216	0.5305	-1.052	0.06919	0.5866	0.3631	0.2363	0.6008	0.3039	0.9454	0.8031	0.8205	0.9879	0.9959	0.8548	0.9987	0.9533	-0.116	0.9234	1.283	1.999	-0.03662	-0.1491	0.9772	-1.352
2	0.796	0.892	PI 40:5	PI 40:5;lvl2=1;lvl3=0	PI 18:0_22:5	C49H85O13P		lipid	0.07959	0.9785	0.3362	0.5052	0.1217	1.419	0.1669	0.3565	0.01493	-0.005825	0.05389	0.1127	-0.08081	-0.1374	0.1405	-0.7901	0.4193	0.5654	-0.763	-1.167	0.8895	0.4375	0.6789	0.5773	0.4532	0.2551	0.9457	0.8528	0.9879	0.9959	0.938	0.9987	0.2143	-0.04531	0.4349	0.3153	0.3635	0.00335	-0.04457	0.7466	-1.795
2	0.8152	0.8	SN-Glycero-3-Phosphocholine	SN-Glycero-3-Phosphocholine;lvl2=1;lvl3=0	SN-GLYCERO-3-PHOSPHOCHOLINE	C8H20NO6P		compound2	-0.08205	-0.9709	0.3399	0.5101	-0.2166	-2.622	0.01399	0.07653	-0.06079	0.02054	-0.1101	0.1437	-0.1698	-0.0311	-0.6116	2.978	-0.916	0.7705	-1.714	-0.2825	0.5468	0.006731	0.3691	0.4489	0.1	0.7801	0.7759	0.4472	0.9879	0.99	0.7191	0.9987	-0.2225	0.02493	-0.1072	-0.156	-0.05318	-0.004683	0.01345	-1.065	1.357
2	1	1	Plasmanyl-PC O-42:5	Plasmanyl-PC O-42:5;lvl2=1;lvl3=0	Plasmanyl-PC O-20:0_22:5			lipid	0.08708	0.9626	0.344	0.5155	0.1473	1.556	0.131	0.311	0.1743	-0.01782	0.2161	0.2183	0.3304	0.1289	1.674	-2.468	1.717	1.118	3.185	1.118	0.1076	0.02143	0.09942	0.2751	0.00412	0.2749	0.3364	0.4785	0.9879	0.9108	0.4287	0.9987	0.02319	-0.05382	0.3545	0.4302	0.3217	0.01146	-0.03109	0.1613	-4.254
2	0.9989	0.9977	LCAT_HUMAN	LCAT_HUMAN;lvl2=12;lvl3=0	Phosphatidylcholine-sterol acyltransferase	C121H194N36O37	P04180	protein	-0.06914	-0.96	0.3453	0.5167	-0.04213	-0.5391	0.5941	0.7602	-0.07618	0.002541	-0.0922	-0.1273	-0.04531	0.05831	-0.7701	0.3702	-0.7705	-0.6856	-0.4595	0.5322	0.4491	0.7146	0.4488	0.4998	0.6502	0.5997	0.7089	0.9385	0.9879	0.9911	0.9956	0.9987	-0.0188	-0.006856	-0.3407	-0.01565	0.01718	0.002188	-0.006117	-0.08592	-0.3563
2	0.9942	0.9977	GP1BA_HUMAN	GP1BA_HUMAN;lvl2=6;lvl3=0	Platelet glycoprotein Ib alpha chain	C78H109N19O22	P07359	protein	-0.05946	-0.9563	0.3471	0.5188	-0.03536	-0.5239	0.6045	0.7671	-0.03723	0.0105	-0.07374	0.1574	-0.04366	-0.01602	-0.4603	1.871	-0.7536	1.037	-0.5415	-0.1788	0.6497	0.07412	0.4587	0.3104	0.5934	0.8597	0.8411	0.6208	0.9879	0.9301	0.98	0.9987	-0.2488	0.006151	0.02093	0.001401	0.001051	-0.003749	0.003241	-2.52	0.7083
2	0.78	1	PG 36:4	PG 36:4;lvl2=1;lvl3=0	PG 18:2_18:2	C42H75O10P		lipid	0.1397	0.9511	0.3497	0.5219	0.1568	0.996	0.3278	0.5341	0.07201	-0.006243	0.04201	0.01419	-0.1653	-0.03394	0.3525	-0.4405	0.17	0.03702	-0.8117	-0.15	0.7276	0.6637	0.8665	0.9708	0.4253	0.882	0.8816	0.9218	0.9879	0.9968	0.9203	0.9987	-0.7414	-0.01239	-0.3243	-0.6774	-0.5796	0.02016	0.0003272	-1.416	-0.269
2	0.981	0.921	Arginine	Arginine;lvl2=1;lvl3=0		C6H14N4O2		compound	-0.02355	-0.9488	0.3508	0.5224	-0.01794	-0.6681	0.5096	0.7029	-0.0373	0.001582	-0.02957	-0.04767	-0.05923	0.006082	-1.188	0.7261	-0.7786	-0.8091	-1.892	0.1749	0.247	0.4751	0.4441	0.4267	0.07109	0.8627	0.5169	0.8641	0.9879	0.9849	0.6585	0.9987	0.03201	0.005477	-0.0921	-0.09926	-0.02563	-0.002125	0.001712	0.3802	0.7396
2	1	1	B3GN2_HUMAN	B3GN2_HUMAN;lvl2=1;lvl3=0	N-acetyllactosaminide beta-1,3-N-acetylglucosaminyltransferase 2	C83H130N26O23	Q9NY97	protein	-0.06875	-0.9485	0.351	0.5224	-0.1163	-1.532	0.1368	0.3164	-0.08431	0.001128	-0.01371	-0.0472	-0.04753	-0.01612	-0.8035	0.155	-0.108	-0.2397	-0.4545	-0.1387	0.4299	0.8782	0.9149	0.8127	0.6537	0.8909	0.6937	0.9676	0.993	0.9967	0.9956	0.9987	0.1193	-0.0006588	0.1022	-0.07485	-0.08461	-1.808e-05	-0.0132	0.5748	-0.03608
2	0.9998	0.9999	IGHG3_HUMAN	IGHG3_HUMAN;lvl2=19;lvl3=0	Immunoglobulin heavy constant gamma 3	C87H128N18O28S1	P01860	protein	0.08752	0.9453	0.3526	0.5241	0.0952	0.9585	0.346	0.5478	0.1869	-0.0004771	0.1721	0.181	0.1079	0.1527	1.433	-0.05271	1.091	0.7394	0.8294	1.057	0.1653	0.9584	0.2867	0.4671	0.4154	0.3014	0.4199	0.9922	0.9879	0.99	0.9203	0.9987	0.5874	-0.01818	0.332	0.3446	0.4298	-0.006139	0.0001767	2.618	-0.9211
2	0.9964	1	AHRR_HUMAN	AHRR_HUMAN;lvl2=1;lvl3=0	Aryl hydrocarbon receptor repressor	C138H209N39O42	A9YTQ3	protein	-0.3052	-0.9421	0.3542	0.5255	0.2357	0.6726	0.5067	0.7002	-0.4383	-0.06037	0.093	0.3773	0.3758	-0.04694	-1.023	-2.031	0.1794	0.4693	0.8799	-0.09891	0.3169	0.05401	0.8592	0.6432	0.388	0.9221	0.6016	0.59	0.9879	0.9959	0.9058	0.9987	0.0006595	-0.04238	0.1404	0.3836	0.2802	0.001266	0.007798	0.001696	-1.239
2	0.9996	1	PRG2_HUMAN	PRG2_HUMAN;lvl2=6;lvl3=0	Bone marrow proteoglycan	C45H63N13O13	P13727	protein	-0.1153	-0.9415	0.3545	0.5255	-0.2051	-1.605	0.1197	0.2942	-0.07377	0.002902	-0.1363	0.2188	0.07785	0.09541	-0.4369	0.2477	-0.6676	0.6907	0.4626	0.5102	0.6662	0.8066	0.511	0.4967	0.648	0.6148	0.8489	0.9573	0.9879	0.9911	0.9956	0.9987	-0.8371	0.02342	-0.3536	-0.3046	-0.5634	-0.00154	0.02738	-2.139	0.6805
2	0.915	1	Plasmenyl-PC P-38:3	Plasmenyl-PC P-38:3;lvl2=2;lvl3=0	Plasmenyl-PC P-18:0_20:3	C46H86NO7P		lipid	-0.05567	-0.9406	0.355	0.5255	0.02448	0.3804	0.7065	0.8466	0.00279	-0.007827	0.1143	0.1774	0.169	0.08695	0.03634	-1.469	1.231	1.231	2.208	1.022	0.9713	0.1553	0.2309	0.2307	0.03748	0.3172	0.9848	0.7057	0.9879	0.8831	0.5467	0.9987	-0.07339	-0.01719	0.03024	0.07721	0.04376	0.002913	-0.006491	-0.7202	-1.919
2	0.973	1	CerP d44:5	CerP d44:5;lvl2=1;lvl3=0	CerP d18:3_26:2			lipid	0.3679	0.9388	0.3558	0.5261	0.3512	0.8322	0.4124	0.6125	0.2596	-0.0385	0.01467	0.09886	-0.2032	0.3727	0.4873	-1.042	0.02277	0.09889	-0.3826	0.6315	0.6306	0.3085	0.982	0.9221	0.7055	0.5339	0.8281	0.7792	0.997	0.9967	0.9957	0.9987	-0.1586	-0.03385	0.01227	-0.2864	0.1614	0.001939	0.02807	-0.07759	-0.1883
2	0.9653	0.8889	Taurocholic Acid	Taurocholic Acid;lvl2=1;lvl3=0	TAUROCHOLIC ACID	C26H45NO7S		compound2	0.3471	0.9363	0.3571	0.5271	0.3705	0.9309	0.3599	0.5632	0.4569	0.002654	0.7032	-0.6942	0.02177	0.02086	0.9018	0.0755	1.147	-0.7302	0.0431	0.03717	0.3765	0.9405	0.263	0.4726	0.966	0.9707	0.6601	0.9875	0.9879	0.99	0.9995	0.9987	0.9957	-0.02677	-0.2494	-0.1565	0.1599	-0.0282	-0.1048	0.9237	-0.2824
2	0.987	0.099	Dipalmitoylphosphatidylcholine	Dipalmitoylphosphatidylcholine;lvl2=1;lvl3=0		C40H80NO8P		compound	0.02484	0.9355	0.3575	0.5271	0.01727	0.6007	0.5529	0.7335	0.0284	0.003751	-0.002291	-0.05866	-0.009336	-0.02641	0.7907	1.505	-0.05275	-0.8705	-0.2608	-0.6638	0.4372	0.1459	0.9584	0.393	0.7966	0.5134	0.6995	0.697	0.9945	0.9792	0.9957	0.9987	0.1314	0.006849	0.003207	-0.001062	0.01181	-0.002349	0.001781	1.312	0.7773
2	0.9999	1	HYOU1_HUMAN	HYOU1_HUMAN;lvl2=1;lvl3=0	Hypoxia up-regulated protein 1	C184H280N46O67	Q9Y4L1	protein	-0.09327	-0.9292	0.3607	0.5311	-0.02061	-0.1886	0.8518	0.9337	-0.04055	-0.001553	0.1643	-0.4557	0.1202	0.08245	-0.3233	-0.1784	1.083	-1.936	0.961	0.5934	0.7494	0.8599	0.29	0.06525	0.3465	0.5587	0.8892	0.9636	0.9879	0.7961	0.8863	0.9987	0.2041	-0.03142	0.5274	0.5266	0.5843	-0.006518	-0.005069	0.6005	-1.051
2	0.978	0.981	CE 22:6	CE 22:6;lvl2=1;lvl3=0	CE 22:6	C49H76O2		lipid	0.3963	0.9273	0.3617	0.5319	0.518	1.138	0.2648	0.4773	0.8141	-0.004251	0.1051	1.534	1.123	0.2917	1.552	-0.1168	0.1656	1.558	2.149	0.5021	0.1343	0.908	0.8699	0.1329	0.04243	0.6204	0.3748	0.9778	0.9879	0.7983	0.5615	0.9987	0.4977	0.1182	0.07271	-0.3008	-1.495	0.03621	0.1074	0.3031	0.8184
2	0.9961	0.9944	PFKAL_HUMAN	PFKAL_HUMAN;lvl2=1;lvl3=0	ATP-dependent 6-phosphofructokinase, liver type	C60H100N14O17	P17858	protein	-0.3094	-0.926	0.3624	0.5321	-0.4252	-1.197	0.2413	0.4494	-0.5112	0.0383	-0.5728	-0.431	-0.2814	-0.6977	-1.134	1.224	-1.05	-0.5094	-0.6262	-1.397	0.2685	0.2332	0.3045	0.6153	0.5373	0.1757	0.5421	0.7455	0.9879	0.9959	0.9588	0.9987	-0.6545	-0.004376	-0.6266	0.1598	-0.158	-0.004065	-0.00937	-1.592	-0.121
2	0.932	0.835	Eicosapentaenoic Acid	Eicosapentaenoic Acid;lvl2=2;lvl3=0	Eicosapentaenoic acid	C20H30O2		compound	0.1217	0.9191	0.3659	0.5362	-0.1251	-0.8792	0.3868	0.5874	0.2195	0.01287	0.08301	0.3354	0.006551	0.06302	1.192	1.008	0.3727	0.9708	0.0357	0.309	0.2454	0.3241	0.7128	0.3418	0.9718	0.7601	0.5162	0.7925	0.9879	0.9401	0.9995	0.9987	0.294	0.03408	0.2785	0.01	0.003156	-0.009835	0.02582	0.8696	1.146
2	1	1	Plasmanyl-PC O-46:6	Plasmanyl-PC O-46:6;lvl2=1;lvl3=0	Plasmanyl-PC O-20:0_26:6			lipid	0.1423	0.9186	0.3661	0.5362	0.2424	1.492	0.1468	0.3332	0.2112	-0.0324	0.3286	0.3243	0.4205	0.1111	1.12	-2.477	1.441	0.917	2.238	0.532	0.2741	0.02101	0.163	0.3687	0.0352	0.5998	0.5421	0.4785	0.9879	0.9598	0.5467	0.9987	0.363	-0.1069	0.7191	0.8053	0.647	0.01973	-0.06764	1.901	-6.365
2	0.711	1	CerP d45:6	CerP d45:6;lvl2=1;lvl3=0	CerP d19:0_26:6			lipid	0.07694	0.9163	0.3673	0.5373	0.1718	2.009	0.05431	0.1768	-0.001588	-0.01146	0.0483	-0.114	0.05562	-0.1957	-0.01593	-1.658	0.4006	-0.6096	0.5598	-1.772	0.9874	0.111	0.6924	0.5481	0.581	0.08959	0.9901	0.6778	0.9879	0.9959	0.9692	0.9987	0.1027	-0.02636	0.2889	0.2914	0.03278	0.0009349	-0.003665	0.3482	-1.016
2	0.9937	0.9913	HPT_HUMAN	HPT_HUMAN;lvl2=108;lvl3=0	Haptoglobin	C34H52N10O13	P00738	protein	0.1483	0.9136	0.3687	0.5386	0.1569	0.9006	0.3755	0.5762	-0.02915	-0.01276	-0.1656	-1.327	-0.09819	-0.0716	-0.1686	-1.063	-0.7919	-4.089	-0.5697	-0.3739	0.8676	0.2987	0.4365	0.0004511	0.5744	0.7119	0.9436	0.7749	0.9879	0.2467	0.9667	0.9987	-0.2493	-0.008436	-0.3733	-0.3014	-0.363	0.009279	0.02483	-0.5253	-0.2021
2	0.702	0.715	DG 30:1	DG 30:1;lvl2=1;lvl3=0	DG 14:0_16:1	C33H62O5		lipid	-0.2348	-0.9106	0.3703	0.539	-0.02012	-0.07166	0.9434	0.9792	-0.1001	-0.006556	0.3744	-0.2557	0.2357	0.2032	-0.2741	-0.2587	0.8473	-0.373	0.6474	0.5022	0.7865	0.7982	0.4055	0.7125	0.5238	0.6203	0.9105	0.9573	0.9879	0.9959	0.9566	0.9987	0.4085	-0.001188	0.4005	0.2616	0.1124	-0.0136	-0.03808	0.4081	-0.0135
2	0.878	0.726	Tyrosine	Tyrosine;lvl2=1;lvl3=0		C9H11NO3		compound	-0.04212	-0.9101	0.3705	0.539	-0.0482	-0.9723	0.3392	0.5418	-0.03119	0.004784	0.03372	-0.1209	-0.03186	-0.004897	-0.4935	1.091	0.4411	-1.02	-0.5058	-0.06996	0.6263	0.2865	0.6632	0.3185	0.6178	0.9448	0.8275	0.7706	0.9879	0.9367	0.9852	0.9987	-0.06257	0.005568	0.1516	-0.009328	0.06069	-0.005408	0.00156	-0.3756	0.38
2	0.949	0.999	PE 39:6	PE 39:6;lvl2=1;lvl3=0	PE 17:0_22:6	C44H76NO8P		lipid	0.4703	0.9098	0.3707	0.539	0.6136	1.114	0.2748	0.4864	1.081	0.06531	0.8869	1.308	-0.1232	0.6913	1.608	1.4	1.09	1.036	-0.1837	0.9281	0.1215	0.1749	0.2869	0.3108	0.8558	0.363	0.3554	0.7222	0.9879	0.9301	0.9957	0.9987	1.522	0.1253	0.6439	0.0006021	-0.2912	0.03662	0.05825	1.019	0.9537
2	0.9789	0.6667	Histamine	Histamine;lvl2=1;lvl3=0	Histamine	C5H9N3		compound2	-0.03956	-0.9093	0.371	0.539	-0.06002	-1.305	0.2026	0.3972	-0.04381	0.00721	-0.04593	-0.1849	-0.02868	-0.04466	-0.7876	1.868	-0.6827	-1.771	-0.5173	-0.7249	0.439	0.07451	0.5016	0.08975	0.6099	0.4758	0.7	0.6208	0.9879	0.7961	0.9852	0.9987	-0.05777	0.009866	-0.08059	0.00598	0.01212	-0.004976	-0.007358	-0.3066	0.5954
2	0.949	0.954	PE-NMe2 34:4	PE-NMe2 34:4;lvl2=1;lvl3=0	PE-NMe2 14:0_20:4			lipid	-0.06658	-0.9064	0.3725	0.5404	-0.1426	-1.894	0.06861	0.2045	-0.0636	0.006026	-0.01951	-0.2159	-0.09625	0.05873	-0.659	0.8997	-0.1671	-1.192	-1	0.5494	0.5165	0.3776	0.8688	0.2454	0.3275	0.588	0.7502	0.8205	0.9879	0.8831	0.874	0.9987	-0.1857	0.02326	-0.2202	-0.2784	-0.1752	-0.00257	0.01985	-0.8142	1.16
3			FA 19:4	FA 19:4;lvl2=0;lvl3=1		C19H30O2		lipid	0.3576	0.9044	0.3735	0.5412	-0.05665	-0.1316	0.8962	0.9556	0.9758	0.005261	1.247	1.719	0.4456	0.8235	1.919	0.1491	2.028	1.802	0.8791	1.462	0.06746	0.8828	0.05434	0.08474	0.3884	0.1572	0.2627	0.9688	0.9879	0.7961	0.9058	0.9987	0.3036	0.2388	-0.09779	-1.937	-2.075	0.006355	0.1948	0.2627	2.35
2	0.936	0.837	(+/-)11EET	(+/-)11EET;lvl2=1;lvl3=0		C20H32O3		compound	0.1911	0.9019	0.3748	0.5415	0.1226	0.5343	0.5974	0.7617	0.07152	0.03084	-0.323	0.01147	-0.5204	-0.2481	0.2573	1.599	-0.9608	0.02199	-1.878	-0.8059	0.7992	0.1234	0.3467	0.9826	0.07306	0.4285	0.9126	0.6854	0.9879	0.9972	0.6603	0.9987	-0.5628	0.1277	-0.4808	-1.414	-0.9676	-0.02077	0.07277	-0.6988	1.802
2	0.769	0.769	PE-NMe2 34:2	PE-NMe2 34:2;lvl2=1;lvl3=0	PE-NMe2 16:0_18:2			lipid	-0.02092	-0.9016	0.3749	0.5415	-0.03958	-1.641	0.112	0.2799	-0.01913	0.003459	0.009831	-0.06322	-0.04375	-0.001608	-0.6528	1.701	0.2773	-1.15	-1.498	-0.04955	0.5204	0.1025	0.784	0.2621	0.1478	0.9609	0.7523	0.6754	0.9879	0.8961	0.748	0.9987	-0.1083	0.01588	-0.1107	-0.184	-0.1645	-0.0005463	0.01219	-2.926	4.876
2	0.666	1	Cer[AS] d21:2	Cer[AS] d21:2;lvl2=1;lvl3=0	Cer[AS] d18:2_3:0			lipid	-0.09058	-0.9012	0.3752	0.5415	-0.09978	-0.9255	0.3626	0.5659	-0.002587	0.007319	0.03252	0.2786	0.06686	0.09747	-0.01849	0.7539	0.1921	1.061	0.4794	0.6289	0.9854	0.4586	0.8493	0.2997	0.6362	0.5356	0.9899	0.8528	0.9879	0.9263	0.9956	0.9987	-0.1853	0.06413	-0.1961	-0.3845	-0.4901	-0.006636	0.07511	-0.4754	1.87
2	0.997	1	Plasmenyl-PC P-42:4	Plasmenyl-PC P-42:4;lvl2=1;lvl3=0	Plasmenyl-PC P-20:0_22:4	C50H92NO7P		lipid	0.07866	0.8997	0.376	0.5419	0.1413	1.547	0.1332	0.3138	0.1589	-0.01759	0.2019	0.2038	0.3177	0.1218	1.583	-2.526	1.663	1.082	3.176	1.096	0.1271	0.01888	0.1099	0.2904	0.004214	0.2846	0.3603	0.4785	0.9879	0.9237	0.4287	0.9987	0.02775	-0.0512	0.3194	0.4068	0.2974	0.01057	-0.0305	0.1981	-4.155
2	0.9931	0.9954	IPSP_HUMAN	IPSP_HUMAN;lvl2=12;lvl3=0	Plasma serine protease inhibitor	C47H80N14O20	P05154	protein	0.1759	0.895	0.3784	0.5444	0.2238	1.067	0.2949	0.5073	0.04737	0.001106	-0.1852	-0.5074	-0.2144	-0.1098	0.17	0.05717	-0.5495	-0.9704	-0.7717	-0.3556	0.8665	0.9549	0.588	0.342	0.4482	0.7253	0.9436	0.9922	0.9879	0.9401	0.9354	0.9987	0.01169	-0.03406	0.2219	-0.1962	0.1304	-0.01082	-0.09197	0.017	-0.5631
2	0.711	1	Cer[NDS] d38:9	Cer[NDS] d38:9;lvl2=1;lvl3=0	Cer[NDS] d18:3_20:6			lipid	-0.09877	-0.8945	0.3787	0.5444	0.009214	0.07667	0.9394	0.9768	0.0341	-0.02642	0.2265	0.1888	0.4566	0.3239	0.2933	-3.274	1.61	0.8653	3.939	2.515	0.772	0.003329	0.1209	0.3958	0.0006544	0.01933	0.9019	0.4472	0.9879	0.9792	0.305	0.9987	0.4164	-0.06792	0.7069	0.8221	0.7537	0.000955	-0.03858	1.299	-2.408
2	0.894	0.095	4-Hydroxybenzaldehyde	4-Hydroxybenzaldehyde;lvl2=1;lvl3=0	4-Hydroxybenzaldehyde	C7H6O2		compound	-0.04004	-0.8914	0.3803	0.546	-0.05008	-1.044	0.3054	0.5186	-0.02605	0.005024	0.03453	-0.1103	-0.02738	-0.00335	-0.4252	1.182	0.4659	-0.9591	-0.4483	-0.04937	0.6747	0.2494	0.6457	0.3475	0.6581	0.9611	0.8537	0.7531	0.9879	0.948	0.9956	0.9987	-0.07353	0.007852	0.1386	-0.02767	0.03146	-0.004459	0.003582	-0.4594	0.5577
2	1	1	F13B_HUMAN	F13B_HUMAN;lvl2=5;lvl3=0	Coagulation factor XIII B chain	C59H83N11O16S1	P05160	protein	-0.06068	-0.8898	0.3811	0.5465	-0.04913	-0.6671	0.5101	0.7029	-0.09355	-0.009764	-0.1203	-0.01906	0.09664	0.01476	-1.105	-1.661	-1.175	-0.1199	1.145	0.1574	0.2808	0.1102	0.2522	0.9056	0.2641	0.8763	0.5486	0.6778	0.9879	0.9967	0.84	0.9987	0.1333	-0.01984	-0.1787	0.2844	0.1667	-0.003041	0.01129	0.722	-1.222
2	0.775	0.864	TG 46:3	TG 46:3;lvl2=1;lvl3=0	TG 10:0_18:2_18:1	C49H88O6		lipid	0.3508	0.8864	0.383	0.5484	0.2742	0.6412	0.5266	0.7175	0.1149	0.006709	-0.05222	0.1378	-0.134	-0.9073	0.2167	0.1823	-0.0814	0.1385	-0.2534	-1.545	0.8304	0.8569	0.9358	0.8911	0.8022	0.1361	0.9279	0.9636	0.9938	0.9967	0.9957	0.9987	0.3871	-0.004372	-0.3694	-0.05948	-1.32	-0.02732	-0.1508	0.3672	-0.04715
2	1	1	LV39_HUMAN	LV39_HUMAN;lvl2=2;lvl3=0	Immunoglobulin lambda variable 3-9	C108H162N30O26	A0A075B6K5	protein	0.2261	0.8784	0.3872	0.5532	0.09481	0.3393	0.7369	0.865	-0.02242	0.03511	-0.2479	-1.243	-0.7538	-0.4413	-0.07126	1.608	-0.6513	-2.106	-2.403	-1.266	0.9438	0.1214	0.5213	0.04633	0.02471	0.2181	0.9691	0.6778	0.9879	0.7919	0.5354	0.9987	0.5328	0.02719	0.6586	-0.3646	-0.08517	-0.02766	0.0004348	0.589	0.3417
2	0.9999	1	TENA_HUMAN	TENA_HUMAN;lvl2=1;lvl3=0	Tenascin	C129H199N31O40	P24821	protein	-0.07869	-0.8782	0.3873	0.5532	0.05032	0.5186	0.6081	0.7682	-0.03879	0.007324	-0.07973	-0.314	0.0637	0.08176	-0.3393	0.923	-0.5764	-1.463	0.5589	0.6455	0.7375	0.3656	0.5699	0.1569	0.5817	0.525	0.8862	0.8205	0.9879	0.8136	0.9692	0.9987	0.2683	0.02692	-0.3231	-0.1614	-0.08133	0.004344	0.01792	1.533	1.749
2	0.984	0.995	SM d35:1	SM d35:1;lvl2=2;lvl3=0	SM d14:1_21:0	C40H81N2O6P		lipid	-0.05681	-0.8753	0.3888	0.5546	0.026	0.3692	0.7148	0.8518	-0.077	-0.004543	0.06908	-0.1524	0.04096	-0.06817	-0.8895	-0.7563	0.6598	-0.9381	0.4747	-0.7111	0.3829	0.4571	0.516	0.3579	0.6395	0.4842	0.663	0.8528	0.9879	0.9574	0.9956	0.9987	0.04352	-0.02281	0.2535	0.2029	-0.003929	-0.0003017	0.002484	0.2426	-1.446
2	1	1	PRDX1_HUMAN	PRDX1_HUMAN;lvl2=1;lvl3=0	Peroxiredoxin-1	C63H106N16O17	Q06830	protein	-0.1298	-0.8696	0.3919	0.5583	-0.2309	-1.476	0.151	0.3366	0.01768	0.02021	0.06242	0.2755	0.04835	0.124	0.08662	1.428	0.2529	0.7194	0.2377	0.5486	0.9317	0.1669	0.8026	0.4791	0.8142	0.5885	0.961	0.7159	0.9879	0.99	0.9957	0.9987	0.314	0.06356	0.06132	-0.09304	-0.1975	-0.01012	0.01493	0.4827	1.111
2	0.743	1	Plasmenyl-PC P-38:4	Plasmenyl-PC P-38:4;lvl2=3;lvl3=0	Plasmenyl-PC P-16:0_22:4	C46H84NO7P		lipid	-0.03877	-0.8663	0.3937	0.5601	-0.01004	-0.2064	0.8379	0.9232	0.01573	-0.003316	0.06225	0.1858	0.108	0.09172	0.2648	-0.8043	0.8661	1.666	1.823	1.394	0.7935	0.4294	0.3954	0.1093	0.08126	0.1768	0.9126	0.8528	0.9879	0.7961	0.6664	0.9987	-0.2378	-0.0001692	-0.02062	-0.06891	-0.05827	0.001222	-0.001463	-2.404	-0.01944
2	0.962	1	Plasmenyl-PC P-24:4	Plasmenyl-PC P-24:4;lvl2=1;lvl3=0	Plasmenyl-PC P-16:0_8:4			lipid	-0.06087	-0.8552	0.3997	0.5679	-0.08957	-1.186	0.2456	0.4525	-0.0257	0.005759	0.02705	0.1855	-0.009138	0.006825	-0.2582	0.8339	0.2247	0.9931	-0.09211	0.06191	0.7986	0.4129	0.8242	0.331	0.9274	0.9512	0.9126	0.8464	0.9879	0.9367	0.9995	0.9987	0.2142	-0.01095	0.2406	0.2488	0.2787	-0.003719	-0.02795	0.5854	-0.3401
2	0.934	0.997	PC 39:9	PC 39:9;lvl2=1;lvl3=0	PC 10:2_29:7			lipid	0.1226	0.8513	0.4018	0.5702	0.303	2.079	0.0469	0.1637	0.2656	-0.01921	0.1809	0.8141	0.326	0.3037	1.475	-1.538	0.8304	2.41	1.816	1.523	0.1537	0.1377	0.4149	0.02437	0.08235	0.1414	0.4022	0.6936	0.9879	0.7223	0.6664	0.9987	0.3439	-0.008085	0.2269	0.3145	0.3195	0.01055	0.01848	1.433	-0.3829
2	0.9987	0.9987	FUCO_HUMAN	FUCO_HUMAN;lvl2=4;lvl3=0	Tissue alpha-L-fucosidase	C107H140N30O29	P04066	protein	0.0328	0.8473	0.404	0.5725	0.0008486	0.02017	0.9841	0.997	0.03807	0.005004	0.001899	-0.02032	-0.02301	-0.03551	0.7078	1.341	0.02918	-0.2013	-0.4292	-0.596	0.4862	0.1931	0.977	0.8422	0.6718	0.557	0.7334	0.7284	0.9961	0.9967	0.9956	0.9987	0.01293	0.0186	-0.1115	-0.1902	-0.1864	-0.0006704	0.002856	0.1685	2.755
2	0.9909	0.9959	CFAI_HUMAN	CFAI_HUMAN;lvl2=20;lvl3=0	Complement factor I	C76H115N21O24	P05156	protein	0.04076	0.8439	0.4059	0.5744	0.04755	0.9194	0.3657	0.5692	0.01254	-0.006678	-0.04002	-0.1582	-0.0116	0.06085	0.2101	-1.613	-0.5544	-1.413	-0.1949	0.9205	0.8354	0.1205	0.5847	0.1712	0.8472	0.3669	0.9288	0.6778	0.9879	0.8397	0.9957	0.9987	0.1777	0.01167	-0.1238	-0.104	-0.0622	-0.001725	0.01264	1.29	0.9639
2	0.9995	0.9998	FCG3B_HUMAN	FCG3B_HUMAN;lvl2=1;lvl3=0	Low affinity immunoglobulin gamma Fc region receptor III-B	C88H130N18O23	O75015	protein	-0.08365	-0.8417	0.4071	0.5751	-0.1428	-1.366	0.1828	0.3792	-0.1174	-0.005659	-0.005849	-0.1062	-0.02785	0.006896	-0.8237	-0.5722	-0.03393	-0.3973	-0.196	0.04368	0.4186	0.5727	0.9732	0.6948	0.8463	0.9655	0.69	0.8825	0.9951	0.9959	0.9957	0.9987	0.02567	0.01946	0.05113	-0.2217	-0.3863	-0.004747	0.02588	0.06086	0.5247
2	0.838	0.779	Eicosapentaenoic Acid Methyl ester	Eicosapentaenoic Acid Methyl ester;lvl2=1;lvl3=0		C21H32O2		compound	0.331	0.8403	0.4079	0.5751	-0.1348	-0.3155	0.7547	0.8765	0.2764	0.05393	-0.3847	0.3654	-0.3195	-0.5841	0.5173	1.454	-0.5952	0.3644	-0.5997	-0.9867	0.6099	0.1593	0.5575	0.7189	0.5546	0.334	0.8125	0.7057	0.9879	0.9959	0.9621	0.9987	-0.3046	0.07082	-0.1439	-0.5985	-0.7467	-0.009975	0.089	-0.5742	1.518
2	0.944	0.839	Progesterone	Progesterone;lvl2=1;lvl3=0	Progesterone	C21H30O2		compound	-0.1955	-0.8398	0.4082	0.5751	-0.2662	-1.074	0.292	0.5039	-0.09832	-0.02283	0.2748	-0.1281	0.249	0.3506	-0.3032	-1.015	0.7005	-0.2106	0.7704	0.9763	0.7644	0.3208	0.4907	0.835	0.4489	0.3391	0.8966	0.7894	0.9879	0.9967	0.9354	0.9987	-1.014	0.1296	-0.901	-1.547	-1.942	0.0008674	0.138	-1.508	2.192
2	0.542	1	Cer[NDS] d36:1	Cer[NDS] d36:1;lvl2=1;lvl3=0	Cer[NDS] d19:0_17:1			lipid	0.1081	0.8392	0.4085	0.5751	0.234	1.763	0.08882	0.2423	0.03766	-0.006812	0.0346	-0.3945	-0.1192	-0.008398	0.2147	-0.5598	0.1631	-1.199	-0.6819	-0.04323	0.8319	0.581	0.8719	0.2429	0.5021	0.9659	0.9286	0.889	0.9879	0.8831	0.9524	0.9987	0.2359	0.02657	0.08373	-0.4595	-0.5264	-0.001602	0.06176	0.4374	0.5601
2	0.9999	1	LYVE1_HUMAN	LYVE1_HUMAN;lvl2=4;lvl3=0	Lymphatic vessel endothelial hyaluronic acid receptor 1	C49H92N12O13S1	Q9Y5Y7	protein	-0.09077	-0.8357	0.4104	0.5767	-0.1379	-1.198	0.241	0.4494	-0.1811	-0.00519	-0.1076	-0.1009	9.561e-05	-0.1882	-1.208	-0.4991	-0.5936	-0.3587	0.0006399	-1.134	0.2391	0.6225	0.5586	0.7231	0.9995	0.2686	0.511	0.9133	0.9879	0.9959	0.9995	0.9987	-0.7653	0.01545	-0.5893	-0.3203	-0.7763	0.004543	0.07091	-2.207	0.5065
2	0.952	1	Plasmenyl-PC P-37:6	Plasmenyl-PC P-37:6;lvl2=1;lvl3=0	Plasmenyl-PC P-16:0_21:6			lipid	0.06519	0.8353	0.4106	0.5767	0.02008	0.237	0.8144	0.9108	0.1558	0.004758	0.08737	0.3433	0.1438	0.02559	1.572	0.6918	0.7288	1.846	1.456	0.2331	0.1295	0.496	0.4735	0.0778	0.1589	0.8177	0.3642	0.8656	0.9879	0.7961	0.748	0.9987	0.0571	-0.01051	0.177	0.15	0.0553	0.01012	-0.01869	0.3087	-0.6463
2	0.881	1	CerP d43:4	CerP d43:4;lvl2=1;lvl3=0	CerP d19:0_24:4			lipid	-0.3318	-0.8318	0.4126	0.5787	0.2797	0.6502	0.5209	0.7123	0.2808	-0.01405	1.004	1.318	1.028	0.7634	0.5269	-0.3799	1.557	1.318	1.935	1.293	0.6033	0.7075	0.133	0.2005	0.06543	0.2087	0.8125	0.9338	0.9879	0.8696	0.6438	0.9987	3.144	-0.2234	3.316	3.787	4.171	-0.03183	-0.1457	2.975	-2.403
2	1	1	KVD29_HUMAN	KVD29_HUMAN;lvl2=2;lvl3=0	Immunoglobulin kappa variable 2D-29	C91H136N24O31	A0A075B6S2	protein	0.248	0.8297	0.4137	0.5796	0.3174	0.9944	0.3285	0.5341	0.4634	0.0134	0.5557	1.049	0.05123	0.04618	1.154	0.4807	1.143	1.391	0.1279	0.1038	0.2605	0.6353	0.2646	0.1775	0.8993	0.9182	0.5352	0.9158	0.9879	0.8477	0.9995	0.9987	0.9388	-0.0153	0.7591	0.1278	0.03603	0.02165	0.005052	2.056	-0.381
2	1	1	HV226_HUMAN	HV226_HUMAN;lvl2=2;lvl3=0	Immunoglobulin heavy variable 2-26	C77H113N19O23	A0A0B4J1V2	protein	0.1053	0.8246	0.4166	0.5819	0.1647	1.218	0.2333	0.4409	0.2652	0.01253	0.2146	0.2018	0.1407	0.1176	1.516	1.032	1.014	0.6146	0.8066	0.6069	0.1431	0.3128	0.3211	0.5449	0.4282	0.5498	0.3876	0.7866	0.9879	0.9959	0.9203	0.9987	0.1626	0.07098	-0.2926	-0.491	-0.6025	0.0183	0.06398	0.4131	2.049
2	1	1	A0A075B7D0_HUMAN	A0A075B7D0_HUMAN;lvl2=1;lvl3=0	Immunoglobulin heavy variable 1/OR15-1 (non-functional) (Fragment)	C57H88N18O17S1	A0A075B7D0	protein	0.1455	0.8235	0.4172	0.5819	0.09171	0.48	0.635	0.7915	0.2649	0.02514	0.1514	0.2426	-0.147	0.07277	1.12	1.532	0.5292	0.5467	-0.6235	0.2779	0.2742	0.1391	0.6018	0.5899	0.5391	0.7836	0.5421	0.6936	0.9879	0.9959	0.9588	0.9987	0.5658	0.04547	-0.4573	-0.3007	-0.4217	-0.001295	0.01031	0.8872	0.8107
3			FA 21:5	FA 21:5;lvl2=0;lvl3=1		C21H32O2		lipid	0.3219	0.8227	0.4176	0.5819	-0.1845	-0.4355	0.6665	0.8212	1.068	0.03718	0.8697	1.875	0.7439	0.7428	2.16	1.083	1.453	2.019	1.509	1.356	0.04145	0.29	0.1596	0.05525	0.145	0.1884	0.2052	0.7733	0.9879	0.7961	0.7454	0.9987	0.9478	0.1496	0.8208	-0.1692	-0.4863	0.01025	0.1171	0.7997	1.435
3			FA 22:6	FA 22:6;lvl2=0;lvl3=1		C22H32O2		lipid	0.09578	0.8221	0.418	0.5819	-0.07121	-0.5659	0.576	0.7493	0.2623	0.0143	0.1614	0.3773	0.1046	0.1573	1.69	1.328	0.8598	1.296	0.6763	0.9151	0.1045	0.1973	0.3988	0.2079	0.5056	0.3696	0.3345	0.7284	0.9879	0.8724	0.9524	0.9987	0.3462	0.05622	0.1228	-0.1711	-0.2459	-0.006683	0.04261	1.115	2.059
3			FA 12:3	FA 12:3;lvl2=0;lvl3=1		C12H18O2		lipid	0.2941	0.8219	0.4181	0.5819	0.2545	0.6598	0.5147	0.7083	-0.0101	-0.009453	0.2211	-0.1096	-0.5488	-0.6428	-0.0214	-0.2887	0.3874	-0.1238	-1.167	-1.23	0.9831	0.7754	0.702	0.9026	0.2553	0.2312	0.9893	0.9573	0.9879	0.9967	0.8294	0.9987	-0.9112	0.1641	-1.347	-2.751	-3.393	0.01403	0.2504	-0.5876	1.203
2	1	1	LV545_HUMAN	LV545_HUMAN;lvl2=1;lvl3=0	Immunoglobulin lambda variable 5-45	C103H149N25O25	A0A087WSX0	protein	0.3624	0.8163	0.4212	0.5855	0.2913	0.6082	0.548	0.7311	0.2174	-0.0135	0.248	1.199	-0.4891	-0.2355	0.3671	-0.3286	0.3463	1.079	-0.8287	-0.3591	0.7169	0.7455	0.7323	0.2917	0.4158	0.7228	0.8743	0.946	0.9879	0.9237	0.9203	0.9987	-3.495	0.06271	-0.2569	-2.268	-1.458	0.00462	0.09227	-2.598	0.53
2	1	1	Plasmanyl-PC O-42:6	Plasmanyl-PC O-42:6;lvl2=1;lvl3=0	Plasmanyl-PC O-20:0_22:6	C50H90NO7P		lipid	-0.06374	-0.8128	0.4232	0.5875	0.00487	0.0572	0.9548	0.9836	-0.0114	-0.01434	0.09291	0.2318	0.2483	0.09476	-0.121	-2.194	0.8153	1.311	2.644	0.9081	0.9047	0.03861	0.4233	0.2027	0.01451	0.3733	0.9535	0.5713	0.9879	0.8696	0.5175	0.9987	0.0932	-0.04162	0.1893	0.3521	0.241	0.007567	-0.02945	0.9988	-5.071
2	0.9904	0.9978	THBG_HUMAN	THBG_HUMAN;lvl2=38;lvl3=0	Thyroxine-binding globulin	C38H64N8O9	P05543	protein	0.03415	0.8116	0.4239	0.5877	0.05765	1.299	0.2045	0.3995	-0.0111	-0.005239	-0.1333	0.0364	-0.03513	0.02251	-0.2311	-1.572	-2.295	0.404	-0.7339	0.4232	0.8193	0.1295	0.0312	0.69	0.4704	0.6761	0.9239	0.6936	0.9879	0.9959	0.9422	0.9987	-0.02409	0.01364	-0.1692	-0.1747	-0.1551	-0.003972	0.01075	-0.2711	1.746
2	0.901	0.959	LysoPI 18:2	LysoPI 18:2;lvl2=1;lvl3=0	LysoPI 18:2	C27H49O12P		lipid	-0.05842	-0.8027	0.4289	0.5939	-0.08326	-1.075	0.2914	0.5039	-0.1004	0.004163	-0.1397	-0.07507	-0.1282	-0.002088	-1.02	0.6099	-1.174	-0.4067	-1.307	-0.01916	0.3181	0.5479	0.2525	0.688	0.2042	0.9849	0.6016	0.8793	0.9879	0.9959	0.807	0.9988	-0.1574	0.01201	-0.1603	-0.1962	0.0373	-0.004697	-0.003062	-0.4726	0.4098
2	0.926	0.833	Cortisol	Cortisol;lvl2=1;lvl3=0	Cortisol	C21H30O5		compound	-0.1315	-0.7974	0.4319	0.5971	0.06442	0.3606	0.7211	0.856	-0.1466	0.004635	0.03923	-0.252	-0.1962	0.07634	-0.6453	0.2942	0.1428	-0.5914	-0.8669	0.3035	0.5251	0.7713	0.8877	0.56	0.395	0.7643	0.7569	0.9573	0.9879	0.9959	0.9058	0.9987	0.8078	0.04531	-0.1405	-0.3794	-0.09566	-0.004256	0.003448	3.093	1.973
2	0.998	1	Plasmanyl-PC O-37:5	Plasmanyl-PC O-37:5;lvl2=1;lvl3=0	Plasmanyl-PC O-20:0_17:5			lipid	-0.1322	-0.7968	0.4323	0.5971	0.1091	0.6101	0.5467	0.7311	0.07084	0.00972	0.3654	0.9846	0.0737	0.1718	0.3469	0.6861	1.48	2.57	0.3621	0.7595	0.7318	0.4995	0.1526	0.01712	0.7206	0.4552	0.8837	0.8668	0.9879	0.696	0.9957	0.9987	0.503	0.06754	-0.08507	-0.2093	-0.1052	-0.006767	0.01722	1.475	2.252
2	0.938	0.695	Homoserine	Homoserine;lvl2=1;lvl3=0		C4H9NO3		compound	0.04591	0.7942	0.4338	0.5984	0.02427	0.3879	0.701	0.8446	0.02534	0.01058	-0.104	-0.1719	-0.09962	-0.05747	0.3347	2.014	-1.136	-1.21	-1.32	-0.6853	0.7409	0.05586	0.2677	0.2386	0.1999	0.5	0.8862	0.59	0.9879	0.8831	0.8057	0.9987	0.06888	0.007806	-0.007299	-0.04881	-0.009837	-0.008685	-0.006395	0.4008	0.5164
2	0.724	1	Plasmanyl-PC O-36:4	Plasmanyl-PC O-36:4;lvl2=2;lvl3=0	Plasmanyl-PC O-16:0_20:4	C44H82NO7P		lipid	-0.03514	-0.7916	0.4352	0.5993	0.02744	0.5728	0.5713	0.7463	0.006599	-0.003756	0.06889	0.1986	0.06847	0.08082	0.1104	-0.9054	0.9526	1.771	1.149	1.221	0.9131	0.3746	0.3507	0.08985	0.2624	0.2346	0.9568	0.8205	0.9879	0.7961	0.84	0.9987	-0.07116	-0.0007496	0.004679	-0.08224	-0.05885	0.001475	0.0009958	-0.9211	-0.1103
2	0.991	0.9933	AMBP_HUMAN	AMBP_HUMAN;lvl2=8;lvl3=0	Protein AMBP	C114H198N32O43S2	P02760	protein	-0.04171	-0.7907	0.4358	0.5993	-0.03465	-0.6092	0.5473	0.7311	-0.09956	0.002855	-0.1619	-0.3786	-0.06981	-0.03714	-1.681	0.6949	-2.261	-3.407	-1.183	-0.5662	0.1062	0.4941	0.03354	0.002415	0.249	0.5767	0.3364	0.8656	0.9879	0.348	0.8294	0.9987	0.01148	-0.003993	-0.2298	-0.0827	-0.06698	0.0007086	-0.002713	0.1149	-0.4542
2	0.9901	0.9975	A2MG_HUMAN	A2MG_HUMAN;lvl2=305;lvl3=0	Alpha-2-macroglobulin	C49H79N11O14	P01023	protein	-0.03795	-0.79	0.4361	0.5993	0.008289	0.1591	0.8747	0.9431	-0.05374	-0.007433	0.03836	-0.05644	0.02648	0.01556	-0.8213	-1.637	0.4846	-0.4596	0.406	0.2147	0.4199	0.1153	0.6325	0.6501	0.6885	0.8319	0.69	0.6778	0.9879	0.9959	0.9956	0.9987	-0.3358	0.0008798	-0.04005	-0.1423	-0.2068	0.002617	0.004068	-2.244	0.06686
2	0.964	0.982	PE 36:5	PE 36:5;lvl2=1;lvl3=0	PE 16:0_20:5	C41H72NO8P		lipid	0.06927	0.7883	0.4371	0.5993	-0.05907	-0.6238	0.5378	0.7243	0.04835	0.0003885	-0.08932	0.1365	-0.04474	-0.008462	0.3873	0.04484	-0.5914	0.5825	-0.3594	-0.06119	0.7021	0.9646	0.56	0.5659	0.7225	0.9517	0.8683	0.9925	0.9879	0.9959	0.9957	0.9987	0.2175	-0.02889	0.3569	0.4503	0.5257	-0.003122	-0.01663	0.9782	-1.477
3	0.9644	0.5	Cr.2+	Cr.2+;lvl2=0;lvl3=1	Chromium (2)	Cr		electrolyte	-0.3192	-0.7883	0.4371	0.5993	-0.4334	-1.004	0.324	0.5306	-0.2535	0.04222	0.01174	-0.3814	-0.2431	-0.1281	-0.4418	1.06	0.01692	-0.3542	-0.4249	-0.2016	0.6628	0.3	0.9866	0.7264	0.6749	0.842	0.8489	0.7759	0.9976	0.9959	0.9956	0.9987	-1.153	0.1478	-0.9253	-1.32	-1.438	0.0199	0.104	-0.82	1.195
2	0.995	0.1	Bis(Methylbenzylidene)Sorbitol	Bis(Methylbenzylidene)Sorbitol;lvl2=1;lvl3=0		C22H26O6		compound	-0.116	-0.7865	0.4382	0.5999	-0.1307	-0.8263	0.4156	0.6145	-0.05598	0.02034	-0.01019	-0.221	-0.1185	0.07004	-0.2781	1.456	-0.04184	-0.5852	-0.5906	0.3141	0.7834	0.1588	0.967	0.5641	0.5605	0.7562	0.9079	0.7057	0.9949	0.9959	0.9621	0.9987	0.2923	-0.01346	0.3327	0.2115	0.6888	-0.008122	-0.02657	0.4811	-0.252
2	0.818	0.876	PC 37:4	PC 37:4;lvl2=2;lvl3=0	PC 17:0_20:4	C45H82NO8P		lipid	0.06118	0.7846	0.4393	0.6002	0.1657	2.108	0.04415	0.1579	0.02848	-0.005011	-0.02405	0.04602	0.01587	-0.05647	0.2563	-0.6499	-0.1789	0.2207	0.1433	-0.4588	0.8	0.5222	0.8596	0.8273	0.8873	0.6507	0.9126	0.8751	0.9879	0.9967	0.9991	0.9987	0.277	-0.01166	0.006262	0.1929	0.1323	-0.001798	-0.002275	1.08	-0.5169
2	0.9905	0.9958	FIBB_HUMAN	FIBB_HUMAN;lvl2=33;lvl3=0	Fibrinogen beta chain	C98H153N25O34S1	P02675	protein	-0.1399	-0.7834	0.4399	0.6002	-0.2058	-1.084	0.2877	0.4996	-0.1378	0.005586	-0.132	0.2195	0.06964	-0.1011	-0.5472	0.3196	-0.4333	0.4643	0.2773	-0.3624	0.5895	0.7522	0.6689	0.6468	0.784	0.7203	0.8033	0.9487	0.9879	0.9959	0.9957	0.9987	0.8045	-0.139	1.164	1.89	1.849	-0.01631	-0.1631	0.9586	-1.883
2	0.9916	0.9949	BGH3_HUMAN	BGH3_HUMAN;lvl2=23;lvl3=0	Transforming growth factor-beta-induced protein ig-h3	C78H134N22O25S1	Q15582	protein	0.04466	0.7834	0.44	0.6002	0.02005	0.3247	0.7478	0.8741	0.01598	0.003449	-0.05925	-0.1613	-0.0423	-0.06239	0.1988	0.6186	-0.6095	-1.07	-0.5281	-0.7009	0.8441	0.5423	0.5481	0.2958	0.6025	0.4904	0.9309	0.8789	0.9879	0.9263	0.9838	0.9987	0.1156	0.03074	-0.1886	-0.2735	-0.3558	0.002111	0.007242	0.8894	2.689
2	0.947	1	PI 40:6	PI 40:6;lvl2=1;lvl3=0	PI 18:4_22:2	C49H83O13P		lipid	0.07904	0.7684	0.4487	0.6113	0.168	1.571	0.1275	0.305	0.05645	-0.00696	-0.02785	0.4353	0.09507	-0.1257	0.4394	-0.7806	-0.1792	1.805	0.7423	-0.8833	0.6645	0.443	0.8594	0.08411	0.4654	0.3862	0.8489	0.8528	0.9879	0.7961	0.9417	0.9987	0.2003	-0.03135	0.2664	0.2368	0.09169	0.00843	-0.03235	1.026	-1.825
2	0.9999	0.9999	LV861_HUMAN	LV861_HUMAN;lvl2=4;lvl3=0	Immunoglobulin lambda variable 8-61	C46H77N13O16	A0A075B6I0	protein	0.2919	0.7613	0.4528	0.6162	0.2582	0.6254	0.5368	0.7243	0.7575	0.02473	0.9036	1.33	-0.08596	0.7203	1.589	0.7478	1.567	1.487	-0.1809	1.364	0.1257	0.4621	0.1307	0.1506	0.858	0.1857	0.3603	0.8528	0.9879	0.8001	0.9957	0.9987	2.002	-0.127	2.479	2.226	2.839	-0.0388	-0.07521	2.041	-1.472
2	1	1	KV117_HUMAN	KV117_HUMAN;lvl2=8;lvl3=0	Immunoglobulin kappa variable 1-17	C65H96N18O19	P01599	protein	0.04882	0.7562	0.4558	0.6195	0.01184	0.1692	0.8668	0.9389	0.01817	-0.009716	-0.06401	0.03213	0.03814	0.03526	0.2093	-1.613	-0.6096	0.1973	0.4408	0.3668	0.836	0.1203	0.5481	0.8454	0.6635	0.7171	0.9288	0.6778	0.9879	0.9967	0.9956	0.9987	-0.1033	0.008987	-0.06331	-0.2205	-0.2448	0.0008256	0.02468	-0.8473	0.8384
2	0.619	0.815	LysoPI 22:6	LysoPI 22:6;lvl2=1;lvl3=0	LysoPI 22:6	C31H49O12P		lipid	-0.05374	-0.7514	0.4587	0.6226	-0.07423	-0.9735	0.3386	0.5418	-0.007805	0.0103	-0.08075	0.2143	0.03682	-0.003177	-0.08621	1.639	-0.7374	1.262	0.408	-0.03169	0.932	0.1147	0.4684	0.2197	0.6871	0.975	0.961	0.6778	0.9879	0.882	0.9956	0.9987	-0.004921	0.008493	0.04828	0.02329	0.01482	-0.001344	-0.007127	-0.01741	0.3416
2	1	1	H7C0L5_HUMAN	H7C0L5_HUMAN;lvl2=2;lvl3=0	Inter-alpha-trypsin inhibitor heavy chain H4 (Fragment)	C40H67N17O15	H7C0L5	protein	0.1553	0.7497	0.4597	0.6232	0.1366	0.6124	0.5452	0.7311	0.06609	-0.01914	-0.0158	0.2411	-0.1418	0.06808	0.2322	-0.9694	-0.04589	0.4515	-0.4997	0.216	0.8184	0.3424	0.9638	0.6558	0.622	0.8309	0.9239	0.8133	0.9945	0.9959	0.9852	0.9987	-0.07367	-0.07012	0.3393	-0.02973	0.5042	0.0004541	-0.04238	-0.0575	-0.6222
2	1	1	S10A4_HUMAN	S10A4_HUMAN;lvl2=2;lvl3=0	Protein S100-A4	C76H119N19O22S1	P26447	protein	-0.05635	-0.7453	0.4623	0.6251	-0.06426	-0.793	0.4344	0.6332	-0.02342	-0.0008782	-0.04339	0.1698	0.09088	0.05578	-0.2244	-0.1212	-0.3436	0.8669	0.8734	0.4824	0.8244	0.9046	0.7343	0.3949	0.3915	0.6341	0.9278	0.9778	0.9879	0.9792	0.9058	0.9987	0.01806	0.01853	0.06581	0.09423	0.01099	-0.007246	-0.01012	0.06502	0.7584
2	1	1	CADH5_HUMAN	CADH5_HUMAN;lvl2=2;lvl3=0	Cadherin-5	C56H83N13O18	P33151	protein	-0.02844	-0.7435	0.4634	0.6251	-0.0396	-0.9708	0.3399	0.5421	-0.08714	-0.003143	-0.1202	-0.07074	-0.0528	-0.03876	-1.758	-0.9138	-2.004	-0.7605	-1.069	-0.706	0.09207	0.3703	0.05702	0.4547	0.2964	0.4873	0.3174	0.8205	0.9879	0.99	0.8432	0.9987	-0.08056	0.002792	-0.123	-0.08917	-0.06793	-0.002196	-0.004499	-0.7924	0.3122
2	1	1	CO4A_HUMAN	CO4A_HUMAN;lvl2=3;lvl3=0	Complement C4-A	C204H312N54O61	P0C0L4	protein	0.1573	0.742	0.4643	0.6251	0.2477	1.101	0.2802	0.4921	-0.1523	-0.03525	0.02538	-0.4688	-0.3253	-0.2762	-0.5914	-1.972	0.08147	-0.9702	-1.267	-0.9685	0.56	0.06069	0.9358	0.342	0.2177	0.3429	0.7835	0.6007	0.9938	0.9401	0.8201	0.9987	-0.8671	0.004397	-0.7787	-1.028	-0.8546	0.0009164	-0.02339	-1.036	0.05971
2	1	1	KVD24_HUMAN	KVD24_HUMAN;lvl2=4;lvl3=0	Probable non-functional immunoglobulin kappa variable 2D-24	C57H86N14O20	A0A075B6R9	protein	-0.09876	-0.7408	0.465	0.6251	-0.1443	-1.017	0.3179	0.5249	0.07756	-0.009885	0.253	-0.2868	0.3509	0.395	0.4819	-0.8852	1.3	-0.9498	2.187	2.216	0.6344	0.3852	0.2066	0.3521	0.03914	0.03687	0.829	0.8312	0.9879	0.9511	0.5615	0.9987	-0.0009143	-0.001013	-0.02208	0.09302	0.2374	-0.0007232	-0.02797	-0.00213	-0.02682
2	0.9133	0.8	Octanoylcarnitine	Octanoylcarnitine;lvl2=1;lvl3=0	OCTANOYLCARNITINE	C15H29NO4		compound2	-0.06492	-0.7404	0.4652	0.6251	-0.1177	-1.274	0.2133	0.4137	0.0172	0.01325	0.1175	0.04207	0.02724	-0.0004851	0.1468	1.629	0.829	0.1913	0.2332	-0.003737	0.8846	0.1169	0.4156	0.85	0.8177	0.9971	0.944	0.6778	0.9879	0.9967	0.9957	0.9991	0.354	-0.001952	0.6328	0.2926	0.3936	-0.002613	-0.005575	1.161	-0.07277
2	0.9991	0.9979	EXTL2_HUMAN	EXTL2_HUMAN;lvl2=3;lvl3=0	Exostosin-like 2	C79H130N20O25S1	Q9UBQ6	protein	0.1278	0.7402	0.4653	0.6251	0.0602	0.3223	0.7496	0.8743	0.2385	-0.004273	-0.02036	0.1918	0.172	0.3223	0.9973	-0.2575	-0.07037	0.4274	0.7213	1.217	0.329	0.7991	0.9445	0.6731	0.478	0.2361	0.614	0.9573	0.9943	0.9959	0.9422	0.9987	0.5751	-0.01794	0.3818	0.5704	0.5325	-0.01236	0.01907	0.9785	-0.3471
2	0.9734	0.8889	Methionine	Methionine;lvl2=1;lvl3=0	L-METHIONINE	C5H11NO2S		compound2	0.03763	0.7389	0.4661	0.6251	0.02414	0.4389	0.6641	0.8191	0.05523	0.006231	0.0208	-0.04178	-0.004386	-0.0339	0.7841	1.275	0.2441	-0.3161	-0.06247	-0.4346	0.441	0.2151	0.8093	0.7548	0.9507	0.6679	0.7012	0.7455	0.9879	0.9959	0.9995	0.9987	-0.0549	0.001247	0.04903	0.02161	0.006936	-0.001391	-0.006353	-0.3566	0.09212
2	1	1	TIE1_HUMAN	TIE1_HUMAN;lvl2=1;lvl3=0	Tyrosine-protein kinase receptor Tie-1	C102H160N24O25	P35590	protein	0.2537	0.7388	0.4662	0.6251	0.1516	0.4087	0.6859	0.8319	0.3804	0.02196	-0.7786	0.4267	-0.0109	0.6071	0.9205	0.7656	-1.557	0.5502	-0.02645	1.326	0.3669	0.4517	0.133	0.5875	0.9791	0.1978	0.6558	0.8528	0.9879	0.9959	0.9995	0.9987	1.018	-0.07197	1.105	1.158	1.942	-0.02755	-0.1186	0.9357	-0.7524
2	1	1	PRG4_HUMAN	PRG4_HUMAN;lvl2=6;lvl3=0	Proteoglycan 4	C73H127N21O22	Q92954	protein	0.06811	0.7382	0.4665	0.6251	0.04849	0.487	0.63	0.7877	0.1546	-0.01923	0.1366	0.1386	0.2013	0.3447	1.472	-2.638	1.075	0.7029	1.922	2.962	0.1547	0.01471	0.2937	0.4892	0.06707	0.006984	0.4029	0.4785	0.9879	0.9911	0.6438	0.9987	0.2406	-0.01541	-0.02642	0.06131	0.2465	-0.002144	-0.01119	1.151	-0.8375
2	0.9052	0.8333	Tryptophan	Tryptophan;lvl2=2;lvl3=0	L-TRYPTOPHAN	C11H12N2O2		compound2	0.06842	0.7377	0.4669	0.6251	0.07876	0.7923	0.4348	0.6332	-0.07042	-0.001947	-0.1083	-0.2849	-0.1106	-0.2933	-0.5878	-0.2342	-0.7473	-1.267	-0.9258	-2.21	0.5624	0.8169	0.4625	0.2177	0.3642	0.03729	0.7847	0.9573	0.9879	0.882	0.8962	0.9987	-0.4894	0.0118	-0.0577	-0.424	-0.5573	0.01162	0.03373	-1.511	0.4144
2	0.903	0.993	HexCer[NS] d34:1	HexCer[NS] d34:1;lvl2=1;lvl3=0	HexCer[NS] d18:1_16:0			lipid	-0.04004	-0.7307	0.471	0.6297	-0.005019	-0.08456	0.9332	0.9732	0.01001	-0.005408	0.03264	0.1189	0.1197	0.1272	0.1373	-1.069	0.3701	0.8692	1.647	1.575	0.892	0.2962	0.7147	0.3937	0.1131	0.1288	0.9457	0.7733	0.9879	0.9792	0.7191	0.9987	-0.2692	-0.008965	0.04778	0.02652	0.07727	0.005324	-0.005166	-1.215	-0.4601
2	1	1	Plasmanyl-PC O-44:5	Plasmanyl-PC O-44:5;lvl2=1;lvl3=0	Plasmanyl-PC O-20:0_24:5	C52H96NO7P		lipid	0.09085	0.7301	0.4714	0.6297	0.1875	1.441	0.1606	0.3472	0.1717	-0.02434	0.267	0.2505	0.3993	0.102	1.172	-2.395	1.507	0.9115	2.735	0.6288	0.2531	0.02516	0.1454	0.3715	0.01181	0.5357	0.5254	0.5004	0.9879	0.9598	0.5175	0.9987	0.231	-0.07701	0.5314	0.6308	0.4755	0.01428	-0.04896	2.418	-9.166
2	0.689	0.876	PC 42:5	PC 42:5;lvl2=3;lvl3=0	PC 18:0_24:5	C50H90NO8P		lipid	0.04508	0.7282	0.4725	0.6304	0.06782	1.03	0.3118	0.5205	-3.368e-05	-0.006114	-0.01771	0.06173	-0.03533	-0.04375	-0.0003908	-1.023	-0.1699	0.3818	-0.4113	-0.4584	0.9997	0.3171	0.8666	0.7061	0.6847	0.6509	0.9997	0.7885	0.9879	0.9959	0.9956	0.9987	0.3036	-0.03194	0.2916	0.2507	0.2085	0.001215	-0.03173	1.117	-1.336
2	0.972	0.099	Choline	Choline;lvl2=1;lvl3=0	Choline	C5H13NO		compound	0.02369	0.7239	0.4751	0.6331	-0.03445	-0.9885	0.3314	0.5359	0.007515	0.002486	-0.0634	-0.0184	-0.05072	-0.009238	0.1669	0.7954	-1.164	-0.2177	-1.13	-0.1852	0.8689	0.4345	0.2565	0.8296	0.2702	0.8547	0.9436	0.8528	0.9879	0.9967	0.8432	0.9987	0.04005	0.002535	0.01897	-0.0004664	0.03878	-0.002084	0.003934	0.3723	0.2679
2	1	1	LV746_HUMAN	LV746_HUMAN;lvl2=2;lvl3=0	Immunoglobulin lambda variable 7-46	C39H64N10O12	A0A075B6I9	protein	0.06939	0.722	0.4763	0.6335	-0.003065	-0.02944	0.9767	0.997	0.08343	0.007576	-0.006707	0.2041	-0.1495	0.05235	0.6657	0.8712	-0.04424	0.8681	-1.197	0.3772	0.5122	0.3926	0.9651	0.3943	0.2436	0.7095	0.7492	0.8391	0.9945	0.9792	0.8294	0.9987	-0.5386	0.031	-0.1862	-0.5625	-0.2554	0.0002428	0.01967	-3.111	2.035
2	0.9935	0.9956	PROS_HUMAN	PROS_HUMAN;lvl2=17;lvl3=0	Vitamin K-dependent protein S	C46H76N14O12	P07225	protein	0.03027	0.7215	0.4766	0.6335	0.04436	0.993	0.3292	0.5342	-0.02414	-0.007655	-0.08811	-0.09818	-0.0119	-0.005616	-0.4653	-2.126	-1.404	-1.009	-0.2301	-0.09772	0.6461	0.04442	0.1737	0.3237	0.82	0.923	0.8394	0.5713	0.9879	0.9367	0.9957	0.9987	0.07001	-0.001615	-0.2373	-0.06128	-0.05252	-0.003227	0.004694	0.5102	-0.1338
2	0.9962	0.9999	A0A024R6I7_HUMAN	A0A024R6I7_HUMAN;lvl2=32;lvl3=0	Alpha-1-antitrypsin	C156H237N39O50S2	A0A024R6I7	protein	-0.1027	-0.7186	0.4783	0.635	-0.0565	-0.366	0.7171	0.8537	0.01497	-0.01421	0.0117	0.6501	0.4099	0.1765	0.08852	-1.211	0.05721	2.049	2.432	0.9425	0.9302	0.2382	0.9549	0.05202	0.0232	0.3557	0.961	0.7455	0.9945	0.7961	0.5344	0.9987	-0.253	-0.01183	-0.09371	0.3737	0.1402	0.002814	0.0173	-0.3942	-0.2096
3			FA 12:1	FA 12:1;lvl2=0;lvl3=1		C12H22O2		lipid	0.2435	0.7177	0.4789	0.635	0.2094	0.5731	0.5712	0.7463	0.5523	0.009491	0.5453	0.8245	0.1261	0.4529	1.167	0.289	0.9525	0.9285	0.2672	0.864	0.2552	0.7751	0.3507	0.3628	0.7917	0.3965	0.5278	0.9573	0.9879	0.9586	0.9957	0.9987	0.5351	0.2076	-0.09867	-1.576	-1.25	-0.04839	0.1511	0.4032	1.779
2	0.912	0.983	PC 40:5	PC 40:5;lvl2=2;lvl3=0	PC 18:0_22:5	C48H86NO8P		lipid	0.03417	0.7161	0.4798	0.6355	0.03007	0.5855	0.5629	0.7437	-0.04003	-0.003071	-0.1364	-0.07346	-0.0721	-0.0714	-0.6276	-0.6938	-1.767	-0.6138	-1.134	-1.011	0.5364	0.4948	0.09045	0.5454	0.2685	0.3227	0.7678	0.8656	0.9879	0.9959	0.8432	0.9987	0.0483	-0.007684	-0.04233	-0.002956	-0.02467	0.002437	-0.01077	0.2798	-0.5061
2	0.9721	0.8333	PC(16:0/0:0)	PC(16:0/0:0);lvl2=1;lvl3=0	PC(16:0/0:0)	C24H50NO7P		compound2	-0.0486	-0.7147	0.4807	0.6359	-0.05685	-0.7802	0.4418	0.6385	-0.01223	0.0145	-0.01217	0.01724	-0.1231	0.03708	-0.1485	2.536	-0.1222	0.1115	-1.499	0.4064	0.8833	0.01846	0.9038	0.9122	0.1473	0.6882	0.944	0.4785	0.9901	0.9967	0.748	0.9987	0.1229	0.02442	0.01963	-0.1531	0.04311	-0.005017	0.008226	0.458	1.034
2	0.9995	0.9992	VWF_HUMAN	VWF_HUMAN;lvl2=9;lvl3=0	von Willebrand factor	C60H88N16O17	P04275	protein	0.06575	0.7111	0.4829	0.638	0.05788	0.5815	0.5655	0.7452	0.02619	0.01664	-0.2392	-0.05561	-0.1244	-0.1369	0.2191	2.007	-1.655	-0.248	-1.044	-1.035	0.8285	0.05663	0.1116	0.8063	0.3072	0.3116	0.9278	0.59	0.9879	0.9967	0.8555	0.9987	0.2373	0.001347	0.03516	-0.0537	-0.09572	-0.003166	-0.03551	1.237	0.07985
3	1	0.5	Al.3+	Al.3+;lvl2=0;lvl3=1	Aluminium (3)	Al		electrolyte	-0.01331	-0.7082	0.4847	0.6396	-0.02055	-1.028	0.3126	0.5205	0.0137	0.001814	0.01282	0.01457	0.02275	0.0447	0.5516	1.053	0.4266	0.3127	0.9188	1.625	0.5865	0.3034	0.6736	0.7573	0.3678	0.1178	0.8031	0.7792	0.9879	0.9959	0.8962	0.9987	0.05569	-0.004527	0.03977	0.09417	0.1077	0.0001097	-0.00518	0.9858	-0.911
2	0.989	1	Plasmanyl-PC O-37:7	Plasmanyl-PC O-37:7;lvl2=1;lvl3=0	Plasmanyl-PC O-16:0_21:7			lipid	0.05993	0.7031	0.4878	0.643	0.04561	0.4964	0.6235	0.782	0.1552	0.003498	0.08364	0.3877	0.1782	0.02525	1.461	0.4745	0.6508	1.945	1.683	0.2146	0.1577	0.6396	0.5216	0.0641	0.106	0.832	0.4087	0.9171	0.9879	0.7961	0.7191	0.9987	0.1673	-0.01651	0.1514	0.2514	0.129	0.009963	-0.02509	0.869	-0.9747
2	1	1	Plasmenyl-PC P-40:2	Plasmenyl-PC P-40:2;lvl2=1;lvl3=0	Plasmenyl-PC P-20:0_20:2	C48H92NO7P		lipid	-0.06736	-0.6978	0.4911	0.6455	-0.03273	-0.3138	0.756	0.8771	0.04001	-0.01402	0.2801	0.03265	0.3021	0.1641	0.3343	-1.688	1.935	0.1454	2.532	1.238	0.7412	0.105	0.06543	0.8857	0.01862	0.2282	0.8862	0.6778	0.9879	0.9967	0.5175	0.9987	-0.2079	-0.06182	0.4632	0.4703	0.416	0.01209	-0.03668	-0.888	-3.002
2	0.991	1	Cer[AP] t36:8	Cer[AP] t36:8;lvl2=1;lvl3=0	Cer[AP] t18:0_18:8			lipid	-0.1441	-0.6977	0.4911	0.6455	0.000182	0.0008137	0.9994	0.9994	0.3496	0.01673	0.63	1.109	0.6653	0.4315	1.511	1.042	2.252	2.555	2.886	1.684	0.1443	0.3082	0.0342	0.01769	0.008342	0.1056	0.3879	0.7792	0.9879	0.696	0.5117	0.9987	1.127	-0.002442	1.342	1.3	1.145	0.002776	0.008765	2.809	-0.06921
2	0.9984	0.9904	BIP_HUMAN	BIP_HUMAN;lvl2=8;lvl3=0	Endoplasmic reticulum chaperone BiP	C71H112N20O27	P11021	protein	-0.0556	-0.697	0.4915	0.6455	-0.03349	-0.3888	0.7004	0.8446	-0.06511	0.001232	0.01053	-0.08508	-0.08484	0.03387	-0.5844	0.1593	0.07813	-0.407	-0.764	0.2745	0.5646	0.8748	0.9384	0.6878	0.4526	0.7861	0.7854	0.9676	0.9938	0.9959	0.938	0.9987	-0.3464	0.005341	-0.1916	-0.1042	-0.107	0.00158	0.001501	-1.249	0.2188
2	0.9991	0.9993	FAAA_HUMAN	FAAA_HUMAN;lvl2=8;lvl3=0	Fumarylacetoacetase	C89H132N26O24S2	P16930	protein	-0.03683	-0.694	0.4934	0.6472	-0.03138	-0.5492	0.5872	0.7557	-0.04688	-0.003232	-0.01458	-0.1527	-0.007848	0.05561	-0.6525	-0.6484	-0.1677	-1.133	-0.1096	0.6988	0.5205	0.5232	0.8683	0.2689	0.9137	0.4917	0.7523	0.8751	0.9879	0.9033	0.9995	0.9987	-0.03315	-0.0163	0.0108	0.1072	0.2054	7.78e-05	-0.01978	-0.149	-0.8329
2	0.846	0.919	PI 34:2	PI 34:2;lvl2=2;lvl3=0	PI 16:0_18:2	C43H79O13P		lipid	0.06615	0.6918	0.4948	0.6475	0.03114	0.3013	0.7654	0.8805	-0.1114	-0.01183	-0.2415	0.02508	-0.1926	-0.1676	-0.94	-1.439	-1.684	0.1127	-1.63	-1.277	0.357	0.1637	0.1057	0.9112	0.1167	0.2144	0.6488	0.712	0.9879	0.9967	0.7226	0.9987	-0.1253	-0.004683	-0.2146	-0.2512	-0.14	-0.001905	-0.01261	-0.352	-0.1496
2	0.9998	1	KIT_HUMAN	KIT_HUMAN;lvl2=1;lvl3=0	Mast/stem cell growth factor receptor Kit	C67H92N14O21	P10721	protein	0.07644	0.6918	0.4948	0.6475	0.04544	0.3809	0.7062	0.8466	0.1285	-0.002205	0.06162	-0.008532	0.1717	0.03279	0.8337	-0.2062	0.3306	-0.02951	1.118	0.1921	0.413	0.8384	0.744	0.9767	0.2752	0.8494	0.6888	0.9616	0.9879	0.9968	0.8432	0.9987	-0.6587	0.0162	-0.1875	-0.2364	-0.2994	0.01061	0.01553	-2.865	0.801
2	0.9949	0.9966	HABP2_HUMAN	HABP2_HUMAN;lvl2=9;lvl3=0	Hyaluronan-binding protein 2	C45H73N11O14	Q14520	protein	-0.05792	-0.6895	0.4962	0.6485	0.01825	0.2009	0.8422	0.927	-0.05531	-0.003231	0.03994	-0.06099	-0.08153	0.1283	-0.5091	-0.4285	0.3039	-0.2991	-0.7528	1.066	0.6156	0.6723	0.764	0.7675	0.4592	0.2975	0.8163	0.9218	0.9879	0.9959	0.9413	0.9987	0.1011	0.02798	-0.07732	-0.1972	-0.07364	-9.103e-05	0.0213	0.6606	2.078
2	0.994	0.996	PC 38:0	PC 38:0;lvl2=1;lvl3=0	PC 12:0_26:0	C46H92NO8P		lipid	-0.4251	-0.6827	0.5004	0.6533	0.07465	0.1108	0.9126	0.9627	-0.7645	-0.06938	-0.3205	0.6382	0.3352	-0.4521	-0.8887	-1.162	-0.308	0.3954	0.3909	-0.4745	0.3834	0.257	0.7609	0.6962	0.6994	0.6396	0.663	0.7531	0.9879	0.9959	0.9957	0.9987	-0.8736	-0.1671	0.3728	-0.1832	-1.449	0.0629	-0.001289	-0.3602	-0.7834
2	0.998	0.998	SM d44:7	SM d44:7;lvl2=1;lvl3=0	SM d19:0_25:7			lipid	0.1002	0.6804	0.5019	0.6544	0.1372	0.8727	0.3903	0.5913	0.02039	-0.02265	-0.2109	0.2106	0.1905	-0.03419	0.1098	-1.757	-0.9387	0.6043	1.029	-0.1662	0.9135	0.0922	0.3577	0.5515	0.3142	0.8695	0.9568	0.6425	0.9879	0.9959	0.8642	0.9987	-0.0471	-0.04213	-0.1799	0.4229	-0.07617	0.007482	-0.0005315	-0.08108	-0.8246
2	0.951	0.098	1H-Indene-3-Carboxamide	1H-Indene-3-Carboxamide;lvl2=1;lvl3=0		C10H9NO		compound	-0.1689	-0.6777	0.5035	0.6553	-0.1861	-0.6961	0.4921	0.6858	-0.2993	-0.004356	-0.1215	0.2252	-0.181	-0.226	-0.8404	-0.1762	-0.2819	0.3369	-0.5099	-0.5729	0.4093	0.8616	0.7805	0.7392	0.615	0.5723	0.686	0.9636	0.9879	0.9959	0.9852	0.9987	0.05635	0.0199	0.2545	-0.2377	-0.08855	-0.005684	-0.0644	0.1073	0.431
2	0.9956	0.9944	MBL2_HUMAN	MBL2_HUMAN;lvl2=8;lvl3=0	Mannose-binding protein C	C168H269N47O60	P11226	protein	-0.07844	-0.6773	0.5038	0.6553	-0.1155	-0.9361	0.3572	0.5615	-0.03497	-0.01361	0.1912	0.04589	0.2002	0.06081	-0.2206	-1.237	0.9973	0.1543	1.267	0.3463	0.8274	0.2286	0.329	0.8787	0.218	0.7322	0.9278	0.7455	0.9879	0.9967	0.8201	0.9987	-0.2575	-0.03004	0.02441	0.3925	0.1728	-0.002669	-0.02663	-0.5376	-0.7131
2	0.783	0.787	Methyl-PA 34:2	Methyl-PA 34:2;lvl2=1;lvl3=0	Methyl-PA 16:0_18:2			lipid	-0.1009	-0.6743	0.5057	0.657	0.05895	0.3648	0.718	0.8538	-0.17	-0.00872	0.1223	-0.08526	-0.2026	0.001506	-0.8576	-0.634	0.5101	-0.2292	-1.025	0.006859	0.4	0.5323	0.6148	0.8207	0.3159	0.9946	0.6773	0.8765	0.9879	0.9967	0.8642	0.9991	-0.5608	0.08243	-0.6684	-1.326	-1.291	0.01111	0.08934	-0.9455	1.58
2	0.9934	0.9946	CO6_HUMAN	CO6_HUMAN;lvl2=30;lvl3=0	Complement component C6	C46H71N13O14	P13671	protein	0.03024	0.671	0.5077	0.6589	0.06536	1.386	0.1768	0.3708	-0.02987	-0.007079	-0.04583	0.0192	-0.06921	-0.02827	-0.5295	-1.808	-0.6715	0.1814	-1.231	-0.4524	0.6015	0.08365	0.5086	0.8577	0.2309	0.6552	0.8125	0.6268	0.9879	0.9967	0.8201	0.9987	-0.004861	-0.003595	-0.1277	-0.1129	-0.07265	-0.002397	-0.001928	-0.02848	-0.2395
2	1	1	ROBO4_HUMAN	ROBO4_HUMAN;lvl2=2;lvl3=0	Roundabout homolog 4	C97H156N24O33	Q8WZ75	protein	0.04268	0.6645	0.5118	0.6634	0.02226	0.3209	0.7507	0.8743	0.07709	0.01381	-0.1082	0.04185	-0.07713	0.05442	1.005	2.595	-1.167	0.2909	-1.009	0.6408	0.3252	0.01619	0.2552	0.7738	0.3234	0.528	0.6112	0.4785	0.9879	0.9959	0.8712	0.9987	0.5102	0.00116	0.05017	0.1664	0.2559	-0.008557	-0.01578	5.166	0.1336
2	0.948	0.956	Plasmenyl-PE P-38:2	Plasmenyl-PE P-38:2;lvl2=1;lvl3=0	Plasmenyl-PE P-20:0_18:2	C43H82NO7P		lipid	-0.064	-0.6606	0.5143	0.6651	-0.17	-1.705	0.09932	0.2593	0.09108	0.01119	0.1652	0.255	0.1561	0.1288	0.7135	1.263	1.07	1.064	1.227	0.9112	0.4827	0.2192	0.2959	0.2982	0.2322	0.3716	0.7334	0.7455	0.9879	0.9263	0.8201	0.9987	-0.5152	-0.01354	0.254	0.1287	0.08901	0.0123	-0.01482	-2.06	-0.6153
2	0.996	0.997	PC 34:5	PC 34:5;lvl2=1;lvl3=0	PC 12:0_22:5	C42H74NO8P		lipid	-0.1001	-0.6589	0.5153	0.6651	-0.182	-1.133	0.2668	0.4788	-0.2477	-0.003368	-0.1931	-1.067	-0.07956	-0.1494	-1.354	-0.2653	-0.8723	-3.109	-0.4362	-0.7373	0.1889	0.7932	0.3921	0.004939	0.6667	0.4684	0.4506	0.9573	0.9879	0.4659	0.9956	0.9987	-0.4214	3.733e-06	-0.2444	-0.1896	-0.5246	-0.000509	0.03022	-1.706	0.0001719
2	0.754	0.754	PC 36:1	PC 36:1;lvl2=2;lvl3=0	PC 18:1_18:0	C38H77N2O6P		lipid	0.03901	0.6585	0.5156	0.6651	-0.03675	-0.5769	0.5686	0.7452	0.04716	0.007581	-0.01537	-0.04774	-0.01698	-0.05606	0.5748	1.332	-0.1549	-0.3102	-0.2077	-0.617	0.571	0.196	0.8782	0.7592	0.8373	0.5433	0.7923	0.7284	0.9879	0.9959	0.9957	0.9987	0.01434	-0.002431	0.1584	0.00921	-0.08149	0.003097	-0.002749	0.07268	-0.14
2	0.927	1	CerP d44:6	CerP d44:6;lvl2=1;lvl3=0	CerP d18:4_26:2			lipid	-0.2035	-0.6579	0.516	0.6651	-0.1858	-0.5584	0.581	0.7513	-0.5448	-0.03322	-0.09952	-3.235	0.032	-0.2489	-2.77	-2.435	-0.4184	-8.768	0.1633	-1.143	0.01088	0.02307	0.6796	8.584e-09	0.8717	0.265	0.09979	0.4949	0.9879	9.391e-06	0.9986	0.9987	-0.2704	-0.0634	-0.09441	0.3345	0.1511	-0.005193	-0.01797	-0.5695	-1.518
2	0.883	0.957	PI 32:1	PI 32:1;lvl2=1;lvl3=0	PI 16:1_16:0	C41H77O13P		lipid	-0.09916	-0.6576	0.5162	0.6651	-0.05775	-0.3549	0.7253	0.8597	-0.2633	-0.0125	-0.1373	-0.2388	-0.1517	-0.1695	-1.251	-0.8553	-0.539	-0.6044	-0.7229	-0.7267	0.2237	0.4012	0.5951	0.5515	0.477	0.4747	0.494	0.8391	0.9879	0.9959	0.9422	0.9987	0.1318	-0.04169	0.4739	0.2313	0.432	0.004152	-0.0295	0.2468	-0.8874
2	0.9917	0.9952	APOE_HUMAN	APOE_HUMAN;lvl2=77;lvl3=0	Apolipoprotein E	C31H54N10O13S2	P02649	protein	-0.04727	-0.6561	0.5171	0.6656	-0.04908	-0.6344	0.531	0.7212	-0.1344	-0.001257	-0.1841	-0.1424	-0.1398	-0.0416	-1.406	-0.1894	-1.592	-0.794	-1.467	-0.3929	0.1732	0.8514	0.125	0.4353	0.1559	0.698	0.4287	0.9636	0.9879	0.9877	0.748	0.9987	0.07012	0.02153	-0.2511	-0.1715	-0.1665	-0.013	0.01398	0.3496	1.22
2	0.9998	0.9984	TRYP_PIG	TRYP_PIG;lvl2=2;lvl3=0	Trypsin	C107H177N31O35S1	P00761	protein	-0.01865	-0.6534	0.5188	0.6669	0.007619	0.2471	0.8067	0.9061	-0.008614	-0.004598	0.008193	0.1311	0.05627	0.03168	-0.2404	-1.849	0.189	1.95	1.575	0.7981	0.8122	0.07733	0.8518	0.06349	0.1289	0.433	0.9207	0.6266	0.9879	0.7961	0.7381	0.9987	0.09387	-0.00929	0.1002	0.1773	0.1604	-0.002441	-0.01075	0.9643	-1.085
2	0.992	1	HEMO_HUMAN	HEMO_HUMAN;lvl2=78;lvl3=0	Hemopexin	C177H264N46O46	P02790	protein	-0.02336	-0.6521	0.5196	0.6669	0.01246	0.3222	0.7497	0.8743	-0.04023	0.0008613	-0.04263	-0.2036	-0.01678	-0.002455	-0.8769	0.2706	-0.768	-2.365	-0.3668	-0.04831	0.3896	0.7891	0.4503	0.02687	0.7171	0.9619	0.6688	0.9573	0.9879	0.7223	0.9957	0.9987	-0.06375	0.008268	-0.07291	-0.0745	-0.0202	-0.0003678	0.008672	-0.7223	1.065
2	0.746	1	Plasmenyl-PC P-40:6	Plasmenyl-PC P-40:6;lvl2=2;lvl3=0	Plasmenyl-PC P-18:0_22:6	C48H84NO7P		lipid	-0.03636	-0.6515	0.52	0.6669	-0.002277	-0.03773	0.9702	0.9956	0.0264	-0.0002724	-0.01765	0.2172	0.1184	0.1127	0.3767	-0.05602	-0.2082	1.652	1.695	1.452	0.7098	0.9558	0.8369	0.1122	0.1036	0.1601	0.8697	0.9922	0.9879	0.7961	0.7191	0.9987	0.1487	-0.007006	0.04307	0.119	0.04075	0.001332	-0.0005481	1.36	-0.7285
2	0.947	0.826	Uric Acid	Uric Acid;lvl2=1;lvl3=0	Uric acid	C5H4N4O3		compound	-0.04093	-0.6505	0.5207	0.667	-0.001376	-0.02022	0.984	0.997	-0.08964	-0.003505	0.0008977	-0.1167	-0.06999	-0.04875	-1.023	-0.5765	0.00847	-0.71	-0.8013	-0.5024	0.3169	0.5699	0.9933	0.4848	0.4311	0.6202	0.6016	0.8806	1	0.99	0.9203	0.9987	0.3349	-0.01818	0.2571	0.1752	0.236	-0.003541	-0.01345	1.209	-0.7462
2	0.9987	0.9978	GALT2_HUMAN	GALT2_HUMAN;lvl2=2;lvl3=0	Polypeptide N-acetylgalactosaminyltransferase 2	C116H174N30O35S1	Q10471	protein	-0.03843	-0.649	0.5216	0.6674	-0.007714	-0.1205	0.9049	0.9601	0.00146	0.0018	0.1347	0.3127	-0.0107	-0.001058	0.02046	0.3637	1.561	2.336	-0.1504	-0.01339	0.9839	0.7194	0.1322	0.0286	0.8817	0.9894	0.9893	0.9386	0.9879	0.7223	0.9986	0.9988	-0.02094	0.01994	-0.06397	-0.0937	-0.2054	2.473e-05	0.016	-0.1182	1.28
2	0.9961	1	PRAC1_HUMAN	PRAC1_HUMAN;lvl2=1;lvl3=0	Small nuclear protein PRAC1	C86H146N34O33	Q96KF2	protein	-0.08913	-0.6417	0.5263	0.6726	-0.08462	-0.5668	0.5754	0.7493	-0.1589	0.006832	-0.05829	0.06826	-0.2779	-0.08524	-0.8465	0.5246	-0.2567	0.1938	-1.485	-0.41	0.406	0.6049	0.7997	0.848	0.1511	0.6856	0.6844	0.9074	0.9879	0.9967	0.748	0.9987	-0.3199	0.008791	0.2993	-0.5846	-0.3786	0.007838	0.04179	-0.9453	0.2954
2	0.997	0.9907	ECM1_HUMAN	ECM1_HUMAN;lvl2=12;lvl3=0	Extracellular matrix protein 1	C61H98N18O21	Q16610	protein	-0.04108	-0.6405	0.527	0.6728	-0.01504	-0.2171	0.8297	0.9178	-0.1204	-0.01438	-0.06367	-0.0005501	0.03185	-0.07178	-1.528	-2.63	-0.6681	-0.003721	0.4056	-0.8227	0.1401	0.01497	0.5107	0.9971	0.6888	0.4191	0.385	0.4785	0.9879	0.998	0.9956	0.9987	0.1669	-0.0218	0.05913	0.2354	0.1136	-0.008638	-0.03008	0.6573	-0.9759
2	0.988	0.998	LysoPG 18:0	LysoPG 18:0;lvl2=1;lvl3=0	LysoPG 18:0	C24H49O9P		lipid	-0.04935	-0.6383	0.5285	0.6732	-0.1255	-1.566	0.1286	0.3065	-0.0706	0.009851	-0.1045	0.005857	-0.1448	-0.03239	-0.6762	1.36	-0.8274	0.0299	-1.391	-0.2801	0.5056	0.1871	0.4165	0.9764	0.1774	0.7819	0.7455	0.7284	0.9879	0.9968	0.7932	0.9987	-0.04485	0.02451	-0.157	-0.3561	-0.2893	-0.005696	0.02107	-0.1452	0.902
2	0.996	0.998	SM d45:6	SM d45:6;lvl2=1;lvl3=0	SM d19:0_26:6			lipid	0.05624	0.6382	0.5286	0.6732	-0.01361	-0.1428	0.8874	0.9502	0.04303	0.01169	-0.05073	-0.01233	-0.1732	-0.03476	0.3648	1.429	-0.3556	-0.05572	-1.474	-0.2661	0.7186	0.1664	0.7254	0.956	0.1541	0.7925	0.8744	0.7159	0.9879	0.9967	0.748	0.9987	0.2212	0.03317	0.04165	-0.2403	-0.1744	-0.009285	0.01518	0.5079	0.8659
2	1	1	CSH1_HUMAN	CSH1_HUMAN;lvl2=6;lvl3=0	Chorionic somatomammotropin hormone 1	C163H252N42O58S2	P0DML2	protein	0.1819	0.6306	0.5334	0.6786	0.1021	0.3281	0.7453	0.872	0.05469	-0.03451	0.1589	-0.7421	0.07129	0.001316	0.1388	-1.263	0.3335	-1.004	0.1816	0.003017	0.8908	0.2194	0.7418	0.3258	0.8575	0.9976	0.9457	0.7455	0.9879	0.9367	0.9957	0.9991	-0.5625	0.1581	-1.268	-2.106	-2.667	-0.009958	0.1786	-0.5708	1.824
2	0.9986	0.9976	K1C9_HUMAN	K1C9_HUMAN;lvl2=2;lvl3=0	Keratin, type I cytoskeletal 9	C153H237N39O52	P35527	protein	-0.1318	-0.6265	0.5361	0.6811	-0.1914	-0.8529	0.401	0.6017	-0.1475	-0.007525	-0.37	0.1835	0.08139	0.1949	-0.5213	-0.3833	-1.081	0.3457	0.2886	0.6219	0.6072	0.705	0.2908	0.7327	0.7755	0.5401	0.8125	0.9338	0.9879	0.9959	0.9957	0.9987	-0.6385	-0.003036	-1.358	-0.03123	0.06802	0.009634	-4.108e-05	-1.91	-0.1033
2	0.98	0.099	Ornithine	Ornithine;lvl2=1;lvl3=0	Ornithine	C5H12N2O2		compound	0.03664	0.6255	0.5367	0.6812	0.0274	0.4343	0.6674	0.8213	0.04165	0.008891	-0.04137	-0.05381	-0.0839	-0.004719	0.5239	1.612	-0.4302	-0.3607	-1.059	-0.0536	0.6053	0.1206	0.671	0.7216	0.3007	0.9577	0.8125	0.6778	0.9879	0.9959	0.85	0.9987	-0.1977	0.01936	-0.124	-0.2088	-0.1042	-0.0008811	0.01991	-0.8574	0.9545
2	0.514	1	Plasmenyl-PC P-34:0	Plasmenyl-PC P-34:0;lvl2=3;lvl3=0	Plasmenyl-PC P-16:0_18:0	C42H84NO7P		lipid	-0.02779	-0.62	0.5402	0.6841	-0.009429	-0.1948	0.847	0.9303	0.02372	-0.005088	0.08717	0.1509	0.1347	0.07122	0.411	-1.271	1.249	1.394	2.341	1.114	0.6849	0.2165	0.2243	0.1768	0.02824	0.2766	0.8592	0.7455	0.9879	0.8477	0.5354	0.9987	-0.1879	-0.0129	0.08091	0.03088	-0.01987	0.004987	-0.001709	-1.871	-1.46
2	0.87	1	Plasmanyl-PE O-36:1	Plasmanyl-PE O-36:1;lvl2=1;lvl3=0	Plasmanyl-PE O-18:0_18:1	C41H82NO7P		lipid	0.04694	0.62	0.5403	0.6841	0.0007713	0.009426	0.9925	0.9988	0.07445	-0.006096	0.1315	0.0197	0.1204	-0.001705	0.7224	-0.8524	1.055	0.1019	1.172	-0.01494	0.4773	0.4028	0.3025	0.9197	0.2534	0.9882	0.7328	0.8391	0.9879	0.9967	0.8294	0.9988	-0.517	-0.00763	0.02507	-0.09727	-0.2884	0.004871	-0.001645	-5.281	-0.8861
2	0.9972	0.9968	PMGE_HUMAN	PMGE_HUMAN;lvl2=3;lvl3=0	Bisphosphoglycerate mutase	C52H75N13O13	P07738	protein	-0.112	-0.6187	0.5411	0.6844	-0.1463	-0.7556	0.4562	0.6541	0.09944	0.03246	-0.1737	0.5213	0.05345	0.2912	0.4589	2.159	-0.6629	1.282	0.2474	1.213	0.6506	0.04153	0.514	0.2125	0.8068	0.2374	0.8413	0.5713	0.9879	0.8798	0.9957	0.9987	0.3765	0.03141	0.1537	-0.03338	0.1868	-9.852e-05	0.01682	0.7753	0.7355
2	0.993	1	SM d40:0	SM d40:0;lvl2=1;lvl3=0	SM d19:0_21:0	C45H93N2O6P		lipid	0.0673	0.6124	0.5452	0.6876	0.004321	0.03639	0.9712	0.9956	0.05957	0.01137	-0.1001	-0.4029	-0.1305	0.0478	0.411	1.131	-0.5709	-1.482	-0.9036	0.2978	0.6848	0.2699	0.5736	0.152	0.3756	0.7685	0.8592	0.7616	0.9879	0.8014	0.9008	0.9987	0.4329	0.03028	-0.08916	-0.2881	0.08784	-0.004719	-0.01322	1.374	1.092
2	1	1	IL6RB_HUMAN	IL6RB_HUMAN;lvl2=2;lvl3=0	Interleukin-6 receptor subunit beta	C70H102N18O20S1	P40189	protein	-0.04364	-0.6123	0.5453	0.6876	-0.04972	-0.6504	0.5207	0.7123	-0.03714	0.004612	-0.1167	0.1571	0.01239	-0.0101	-0.3858	0.6904	-1.002	0.8695	0.1291	-0.09475	0.7032	0.4969	0.3268	0.3936	0.8984	0.9253	0.8683	0.8656	0.9879	0.9792	0.9995	0.9987	-0.3491	0.028	-0.3091	-0.1466	-0.1958	-0.001135	0.01943	-1.452	1.324
2	0.9901	0.9923	CO5_HUMAN	CO5_HUMAN;lvl2=149;lvl3=0	Complement C5	C63H102N16O20S1	P01031	protein	0.02083	0.6119	0.5456	0.6876	0.04037	1.122	0.2713	0.4841	0.008098	-0.000713	-0.09335	-0.07472	-0.02264	0.05806	0.2114	-0.2683	-2.015	-1.04	-0.593	1.369	0.8344	0.7909	0.05574	0.3093	0.559	0.1843	0.9288	0.9573	0.9879	0.9301	0.9621	0.9987	0.06431	0.01245	-0.1857	-0.1445	-0.08316	-0.001078	0.01202	3.85	8.477
2	0.995	0.996	PC 43:7	PC 43:7;lvl2=1;lvl3=0	PC 14:0_29:7			lipid	-0.04692	-0.6057	0.5496	0.6919	-0.153	-1.949	0.06139	0.1905	-0.08547	0.007227	-0.1389	0.09896	-0.1611	-0.03511	-0.8401	1.024	-1.128	0.5184	-1.588	-0.3116	0.4095	0.3166	0.2708	0.6091	0.1259	0.7582	0.686	0.7885	0.9879	0.9959	0.7381	0.9987	-0.2953	0.01687	-0.2878	-0.2881	-0.1608	0.001774	0.01621	-1.844	1.198
2	0.82	0.766	Docosahexaenoic Acid	Docosahexaenoic Acid;lvl2=2;lvl3=0	Docosahexaenoic acid	C22H32O2		compound	0.07356	0.6043	0.5505	0.6923	-0.1016	-0.7814	0.4411	0.6384	0.2614	0.0175	0.1604	0.3861	0.1325	0.1619	1.646	1.588	0.8351	1.296	0.837	0.9207	0.1133	0.1259	0.4123	0.2078	0.4112	0.3668	0.3447	0.6936	0.9879	0.8724	0.9203	0.9987	0.2825	0.06319	0.1112	-0.2121	-0.2884	-0.004496	0.04715	0.8088	2.057
2	0.9972	0.9944	C4BPA_HUMAN	C4BPA_HUMAN;lvl2=34;lvl3=0	C4b-binding protein alpha chain	C118H168N34O38S1	P04003	protein	0.03448	0.6021	0.552	0.6933	0.04843	0.7916	0.4352	0.6332	0.02987	-0.01131	-0.03123	-0.1902	0.1117	0.1071	0.4805	-2.621	-0.4152	-1.631	1.802	1.555	0.6354	0.01527	0.6818	0.1166	0.08467	0.1335	0.829	0.4785	0.9879	0.7961	0.6725	0.9987	-0.2931	0.005646	-0.2592	-0.09777	-0.08841	-0.001771	0.0208	-2.533	0.5548
2	0.999	1	LysoPG 18:2	LysoPG 18:2;lvl2=1;lvl3=0	LysoPG 18:2	C24H45O9P		lipid	0.05335	0.6005	0.553	0.6938	-0.04537	-0.4747	0.6387	0.794	0.05778	0.006956	-0.02016	-0.06494	-0.07751	0.00588	0.4572	0.7932	-0.1319	-0.2738	-0.6153	0.042	0.6518	0.4357	0.8962	0.7867	0.5444	0.9669	0.8419	0.8528	0.9901	0.9967	0.9606	0.9987	-0.06525	0.002314	0.003996	-0.06401	0.1761	-0.01111	-0.01126	-0.2091	0.08431
2	0.996	0.996	PC 33:3	PC 33:3;lvl2=1;lvl3=0	PC 13:0_20:3	C41H76NO8P		lipid	-0.09853	-0.5992	0.5538	0.694	-0.182	-1.044	0.3052	0.5186	-0.3194	0.0002942	-0.2713	-1.293	-0.1931	-0.2987	-1.683	0.02234	-1.182	-3.63	-1.021	-1.421	0.106	0.9824	0.2494	0.001403	0.318	0.1688	0.3364	0.9967	0.9879	0.2559	0.8642	0.9987	-0.1521	0.005092	-0.1336	-0.1118	-0.3007	-0.01016	0.01539	-0.3537	0.1346
2	0.989	0.099	Benzothiazole	Benzothiazole;lvl2=1;lvl3=0		C7H5NS		compound	0.01747	0.5949	0.5567	0.6963	0.03257	1.047	0.304	0.5181	0.03284	-0.0007272	0.08142	-0.02998	-0.01492	0.03902	0.9137	-0.2916	1.873	-0.4445	-0.4164	0.9801	0.3704	0.7732	0.07389	0.6608	0.6809	0.3373	0.6569	0.9573	0.9879	0.9959	0.9956	0.9987	-0.0307	0.0129	-0.05218	-0.1902	-0.182	0.002398	0.01319	-0.3912	1.869
2	1	1	K2C6C_HUMAN	K2C6C_HUMAN;lvl2=3;lvl3=0	Keratin, type II cytoskeletal 6C	C73H119N19O25S1	P48668	protein	0.09167	0.5945	0.5569	0.6963	0.1244	0.7543	0.4569	0.6541	-0.01389	0.00125	-0.1246	-0.2423	-0.3215	0.002232	-0.06834	0.08864	-0.5065	-0.6351	-1.587	0.009913	0.9461	0.9301	0.6173	0.5316	0.1263	0.9922	0.9691	0.987	0.9879	0.9959	0.7381	0.9991	0.2761	0.01661	-0.1067	-0.5472	-0.1617	-0.006917	0.02607	0.3831	0.2621
2	0.9997	1	GANAB_HUMAN	GANAB_HUMAN;lvl2=4;lvl3=0	Neutral alpha-glucosidase AB	C57H94N18O16S1	Q14697	protein	-0.08406	-0.5919	0.5586	0.6977	-0.06362	-0.4161	0.6805	0.8282	-0.05073	0.002419	0.2325	0.06857	0.05643	-0.1291	-0.2622	0.1802	0.9932	0.1888	0.2925	-0.6022	0.7955	0.8586	0.3309	0.8519	0.7725	0.5529	0.9126	0.9636	0.9879	0.9967	0.9957	0.9987	-0.4118	-0.02383	0.2119	-0.04552	-0.04899	0.01237	-0.06202	-0.9304	-0.6121
2	0.8603	0.6667	Citrulline	Citrulline;lvl2=1;lvl3=0	Citrulline; LC-tDDA; CE10	C6H13N3O3		compound2	0.08144	0.586	0.5626	0.7018	-0.002955	-0.01969	0.9844	0.997	-0.02018	0.005146	-0.0377	-0.2618	-0.1122	-0.3096	-0.1063	0.3907	-0.1642	-0.7349	-0.5927	-1.472	0.9163	0.6996	0.871	0.4698	0.5592	0.1545	0.9568	0.93	0.9879	0.99	0.9621	0.9987	0.3265	0.02199	0.1408	0.04604	-0.1573	-0.01497	0.013	0.6401	0.4901
2	1	1	NEO1_HUMAN	NEO1_HUMAN;lvl2=3;lvl3=0	Neogenin	C99H148N22O29	Q92859	protein	-0.08052	-0.5832	0.5644	0.7025	-0.1394	-0.9499	0.3503	0.553	0.05395	-0.02543	0.3306	0.02596	0.3615	0.3669	0.3122	-2.121	1.582	0.08006	2.099	1.917	0.7577	0.04494	0.1274	0.9369	0.04701	0.06769	0.8961	0.5713	0.9879	0.9967	0.5615	0.9987	-0.288	0.01799	-0.32	-0.311	-0.5088	0.002634	0.01616	-1.05	0.746
2	0.996	0.997	PC 40:2	PC 40:2;lvl2=1;lvl3=0	PC 14:1_26:1	C42H83N2O6P		lipid	-0.05074	-0.5831	0.5645	0.7025	-0.05174	-0.5536	0.5842	0.7546	-0.03601	-0.005103	0.07021	0.1437	0.1175	-0.04599	-0.303	-0.6188	0.4884	0.6444	0.9918	-0.3493	0.7646	0.5421	0.6299	0.5257	0.3316	0.73	0.8966	0.8789	0.9879	0.9959	0.874	0.9987	-0.2635	-0.02357	0.2049	0.07205	0.03901	0.00563	-0.03702	-1.031	-1.049
2	0.987	0.991	SM d33:2	SM d33:2;lvl2=3;lvl3=0	SM d15:1_18:1	C38H75N2O6P		lipid	0.01807	0.5788	0.5674	0.7054	0.03502	1.059	0.2986	0.5111	0.00501	-0.001951	0.0019	-0.05833	0.02713	-0.03906	0.1198	-0.6722	0.03755	-0.7433	0.6506	-0.8431	0.9057	0.5082	0.9704	0.4648	0.5217	0.4078	0.9536	0.8751	0.9951	0.99	0.9566	0.9987	0.02908	-0.008683	0.0675	0.05373	-0.03756	-0.001418	9.021e-05	0.2894	-0.9825
2	0.877	0.094	Dioctyldimethylammonium Chloride	Dioctyldimethylammonium Chloride;lvl2=1;lvl3=0		C18H39N		compound	0.01568	0.5752	0.5698	0.7075	0.0122	0.416	0.6806	0.8282	0.02479	0.0007608	0.02864	0.02438	-0.01087	0.01175	0.6423	0.284	0.6133	0.3366	-0.2824	0.2749	0.5271	0.7789	0.5457	0.7395	0.7802	0.7859	0.7587	0.9573	0.9879	0.9959	0.9957	0.9987	0.1319	0.01003	0.01147	-0.08826	-0.07047	-0.000606	0.00922	1.842	1.592
2	0.997	0.997	PC[OH] OH-36:3	PC[OH] OH-36:3;lvl2=1;lvl3=0	PC[OH] OH-14:1_22:2			lipid	-0.02934	-0.5651	0.5765	0.715	-0.02216	-0.3966	0.6947	0.8398	-0.01049	-0.002341	-0.0517	-0.04388	0.03286	0.1226	-0.1597	-0.5135	-0.6505	-0.3559	0.5017	1.684	0.8745	0.6125	0.5218	0.7252	0.6207	0.1057	0.9436	0.9092	0.9879	0.9959	0.9852	0.9987	0.1653	-0.01883	0.2385	0.1952	0.3012	-0.001404	-0.01066	1.129	-1.462
2	0.784	0.997	Plasmanyl-PC O-40:4	Plasmanyl-PC O-40:4;lvl2=2;lvl3=0	Plasmanyl-PC O-18:0_22:4	C48H90NO7P		lipid	0.03897	0.5638	0.5774	0.715	0.0613	0.8317	0.4126	0.6125	0.09876	-0.01161	0.1765	0.1792	0.2023	0.07887	1.145	-1.939	1.691	1.107	2.353	0.8255	0.264	0.06488	0.1043	0.2797	0.02755	0.4176	0.5379	0.6064	0.9879	0.9108	0.5354	0.9987	-0.06629	-0.04017	0.2276	0.2587	0.207	0.00916	-0.02037	-0.4512	-3.108
2	0.999	1	SM d43:2	SM d43:2;lvl2=1;lvl3=0	SM d19:0_24:2	C48H95N2O6P		lipid	-0.3188	-0.5631	0.5779	0.715	-0.1064	-0.1742	0.8629	0.9375	-1.044	0.01922	-0.6934	-0.5994	-1.674	-0.9769	-1.431	0.3798	-0.7861	-0.4381	-2.304	-1.21	0.1658	0.7076	0.4398	0.6654	0.03061	0.2387	0.4199	0.9338	0.9879	0.9959	0.5354	0.9987	1.171	0.04896	0.4874	-0.4998	-0.3399	-0.0568	0.03708	0.5558	0.2641
2	1	1	ECI1_HUMAN	ECI1_HUMAN;lvl2=1;lvl3=0	Enoyl-CoA delta isomerase 1, mitochondrial	C90H141N23O31	P42126	protein	-0.06159	-0.5616	0.5788	0.715	-0.07324	-0.6231	0.5383	0.7243	-0.03484	0.008015	-0.2086	-0.01217	-0.02169	0.1389	-0.2439	0.8087	-1.208	-0.0454	-0.1524	0.8781	0.8094	0.427	0.2395	0.9642	0.8802	0.389	0.9195	0.8528	0.9879	0.9968	0.9986	0.9987	-0.2074	-0.03258	0.3432	0.1344	0.3576	-0.001423	-0.001972	-0.6802	-1.215
2	0.877	0.952	PI 36:4	PI 36:4;lvl2=1;lvl3=0	PI 16:0_20:4	C45H79O13P		lipid	-0.0428	-0.5612	0.5791	0.715	-0.07517	-0.9271	0.3618	0.5655	-0.1287	-0.001439	-0.03262	-0.06855	-0.1255	-0.1615	-1.239	-0.1995	-0.2595	-0.3516	-1.211	-1.403	0.228	0.8436	0.7976	0.7284	0.238	0.174	0.4965	0.9636	0.9879	0.9959	0.8256	0.9987	-0.1924	-0.009726	0.1128	-0.0872	-0.02631	-0.001147	-0.01873	-0.5611	-0.3225
2	0.774	0.785	PE 34:3	PE 34:3;lvl2=4;lvl3=0	PE 16:0_18:3	C39H72NO8P		lipid	0.06957	0.5603	0.5797	0.715	-0.04695	-0.3511	0.7281	0.8608	-0.08451	-0.0007453	-0.2091	-0.5363	-0.2642	-0.1112	-0.518	-0.06583	-1.059	-1.752	-1.624	-0.6152	0.6094	0.9481	0.3004	0.09315	0.1179	0.5445	0.8125	0.9916	0.9879	0.7961	0.7226	0.9987	-0.4478	0.005513	-0.2814	-0.3848	-0.2579	0.004138	0.01862	-1.314	0.1839
2	1	1	IGHA2_HUMAN	IGHA2_HUMAN;lvl2=2;lvl3=0	Immunoglobulin heavy constant alpha 2	C79H130N22O29	P01877	protein	-0.2099	-0.5582	0.5811	0.7159	0.08449	0.2083	0.8365	0.9232	-0.5273	0.01063	-0.9801	1.934	-0.5256	-0.5864	-1.248	0.3629	-1.918	2.44	-1.248	-1.254	0.2244	0.72	0.06757	0.02281	0.2245	0.2226	0.494	0.9386	0.9879	0.7223	0.8201	0.9987	0.2838	-0.01224	-0.02362	0.03686	-0.3142	-0.01218	-0.00139	0.4523	-0.2219
2	0.924	1	PC 32:0	PC 32:0;lvl2=2;lvl3=0	PC 16:0_16:0	C34H71N2O6P		lipid	0.01423	0.556	0.5827	0.717	0.01381	0.5023	0.6194	0.7806	0.01972	0.003514	-0.002027	-0.04881	-0.002215	-0.0237	0.5706	1.465	-0.04847	-0.7524	-0.06429	-0.619	0.5738	0.1565	0.9618	0.4594	0.9493	0.542	0.7936	0.7057	0.9945	0.99	0.9995	0.9987	0.115	0.006501	0.004328	0.0007446	0.01105	-0.002232	0.0009602	1.155	0.7425
2	1	1	FA11_HUMAN	FA11_HUMAN;lvl2=1;lvl3=0	Coagulation factor XI	C91H134N26O27	P03951	protein	-0.05618	-0.5508	0.5862	0.7205	-0.03757	-0.342	0.7349	0.865	-0.1775	0.007782	-0.1854	-0.2209	-0.2241	-0.2277	-1.269	0.802	-1.096	-0.8419	-1.608	-1.47	0.2171	0.4308	0.2845	0.4085	0.1215	0.155	0.4877	0.8528	0.9879	0.9822	0.7289	0.9987	-0.3404	0.004077	-0.4335	-0.1165	-0.1176	-0.002732	0.01428	-1.322	0.18
2	0.9972	0.9965	CD109_HUMAN	CD109_HUMAN;lvl2=6;lvl3=0	CD109 antigen	C86H140N20O25	Q6YHK3	protein	-0.04461	-0.5496	0.5869	0.7207	-0.03086	-0.3532	0.7266	0.8603	-0.002672	0.007133	0.05887	0.03019	-0.03486	0.04181	-0.02337	0.8989	0.4256	0.1407	-0.3058	0.3301	0.9816	0.378	0.6744	0.8893	0.7625	0.7443	0.9888	0.8205	0.9879	0.9967	0.9957	0.9987	-0.2803	0.01913	-0.1555	-0.3174	-0.3294	0.009324	0.02151	-1.111	0.8621
2	0.9974	0.9943	POSTN_HUMAN	POSTN_HUMAN;lvl2=4;lvl3=0	Periostin	C110H176N28O29	Q15063	protein	0.04265	0.5469	0.5888	0.7214	0.02137	0.2542	0.8012	0.904	0.0343	-0.001211	0.06128	-0.02516	-0.07651	0.02626	0.3183	-0.1619	0.47	-0.1244	-0.7122	0.22	0.7531	0.8728	0.6428	0.9021	0.4835	0.8278	0.8917	0.9664	0.9879	0.9967	0.9448	0.9987	-0.07901	-0.02631	0.1835	0.05594	0.1748	0.003723	-0.02405	-0.1857	-0.7028
2	0.998	1	Cer[AP] t40:8	Cer[AP] t40:8;lvl2=1;lvl3=0	Cer[AP] t18:1_22:7			lipid	-0.05602	-0.5464	0.5891	0.7214	0.03524	0.3191	0.752	0.8743	0.003449	-0.02126	0.1408	0.183	0.2984	0.1624	0.02722	-2.418	0.9183	0.7698	2.363	1.157	0.9785	0.02394	0.368	0.4492	0.02699	0.2592	0.9888	0.5004	0.9879	0.99	0.5354	0.9987	0.5385	-0.07053	0.5171	0.6979	0.641	0.004907	-0.03697	1.7	-2.532
2	0.882	1	Plasmanyl-PC O-39:7	Plasmanyl-PC O-39:7;lvl2=1;lvl3=0	Plasmanyl-PC O-18:0_21:7			lipid	0.4121	0.5452	0.5899	0.7214	0.4448	0.5483	0.5878	0.7557	0.05345	-0.06522	0.1277	1.576	0.227	-0.9443	0.05215	-0.917	0.103	0.8194	0.2222	-0.8318	0.9589	0.3686	0.9189	0.421	0.8261	0.4141	0.9776	0.8205	0.9933	0.9849	0.9957	0.9987	0.806	-0.1708	1.002	0.6934	-0.753	0.05566	-0.2329	0.4646	-1.119
2	0.997	1	SM d42:8	SM d42:8;lvl2=1;lvl3=0	SM d18:4_24:4			lipid	0.06785	0.5449	0.5902	0.7214	0.04673	0.3485	0.7301	0.8616	0.2467	0.004107	0.2676	-0.2289	0.1381	0.3699	1.592	0.3821	1.428	-0.7875	0.8944	2.156	0.1249	0.7059	0.1667	0.439	0.3803	0.04181	0.3603	0.9338	0.9879	0.9877	0.9012	0.9987	0.3023	-0.04746	0.6579	0.6091	0.9865	-0.003855	-0.04513	0.7196	-1.284
2	0.9905	0.9971	F13A_HUMAN	F13A_HUMAN;lvl2=13;lvl3=0	Coagulation factor XIII A chain	C62H111N13O18	P00488	protein	0.04517	0.5386	0.5944	0.7248	0.09523	1.074	0.292	0.5039	-0.01673	-0.006232	-0.08998	-0.3045	-0.008731	-0.02637	-0.1464	-0.7859	-0.6509	-1.42	-0.07664	-0.2083	0.8849	0.44	0.5216	0.1691	0.9396	0.8368	0.944	0.8528	0.9879	0.8369	0.9995	0.9987	0.4469	-0.02739	0.1762	0.4338	0.4582	-0.009013	-0.0362	1.727	-1.203
2	0.9738	0.8889	CMPF	CMPF;lvl2=1;lvl3=0	CMPF	C12H16O5		compound2	-0.2097	-0.5381	0.5948	0.7248	0.1166	0.2778	0.7832	0.8907	0.1297	0.05495	-0.3247	0.2838	0.09072	0.5387	0.2541	1.551	-0.5259	0.2963	0.1783	0.9528	0.8016	0.1345	0.604	0.7696	0.8601	0.3506	0.9135	0.6936	0.9879	0.9959	0.9957	0.9987	2.473	-0.1056	1.425	1.787	2.293	-0.03015	-0.1879	2.954	-1.434
2	0.987	0.992	PE-NMe2 38:6	PE-NMe2 38:6;lvl2=1;lvl3=0	PE-NMe2 18:2_20:4			lipid	-0.0241	-0.5378	0.595	0.7248	-0.00624	-0.1291	0.8982	0.9558	0.01841	0.003083	-0.007119	0.1425	0.05899	0.04167	0.3074	0.7419	-0.09828	1.269	0.9882	0.6282	0.7613	0.4657	0.9226	0.2173	0.3333	0.5361	0.8965	0.8547	0.9938	0.882	0.874	0.9987	0.2157	0.005092	0.06314	0.1002	0.05262	-0.002353	-0.002028	1.433	0.3845
2	0.9853	0.9	Lauroylcarnitine	Lauroylcarnitine;lvl2=1;lvl3=0	LAUROYLCARNITINE	C19H37NO4		compound2	0.05745	0.5336	0.5979	0.7275	0.07746	0.6722	0.5069	0.7002	0.1916	0.01091	0.1933	0.3556	0.05018	0.1201	1.327	1.089	1.107	1.313	0.3488	0.7511	0.1974	0.2874	0.2796	0.2021	0.7304	0.4602	0.4604	0.7707	0.9879	0.8696	0.9957	0.9987	0.836	0.01984	0.4888	0.1264	0.2905	-0.01389	-0.00154	2.087	0.5631
2	0.9921	0.9934	CERU_HUMAN	CERU_HUMAN;lvl2=241;lvl3=0	Ceruloplasmin	C130H195N35O41	P00450	protein	-0.01728	-0.5325	0.5986	0.7276	0.004994	0.1428	0.8875	0.9502	-0.01273	-0.001112	-0.06663	-0.003058	-0.008582	0.08987	-0.3719	-0.4683	-1.61	-0.04762	-0.2516	2.371	0.7134	0.644	0.1211	0.9624	0.8036	0.0265	0.872	0.9172	0.9879	0.9968	0.9957	0.9987	0.05295	-0.004089	-0.0443	0.04392	0.1283	-0.001631	-0.002543	0.5728	-0.5029
2	0.9542	0.8	Proline-Hydroxyproline	Proline-Hydroxyproline;lvl2=1;lvl3=0	Proline-hydroxyproline	C10H16N2O4		compound2	-0.08305	-0.5308	0.5998	0.7283	-0.01517	-0.0899	0.929	0.9707	-0.06874	0.0206	-0.07824	-0.4792	-0.2197	0.07246	-0.336	1.451	-0.3162	-1.248	-1.077	0.3198	0.7399	0.1602	0.7547	0.2244	0.2925	0.752	0.8862	0.7066	0.9879	0.8831	0.8432	0.9987	0.07644	0.0498	-0.6309	-0.6014	-0.211	-0.01782	0.02569	0.1106	0.8189
2	1	1	CFAD_HUMAN	CFAD_HUMAN;lvl2=7;lvl3=0	Complement factor D	C78H132N24O22	P00746	protein	-0.03332	-0.5266	0.6026	0.7309	-0.06807	-1.015	0.3186	0.5249	-0.105	-0.006446	-0.08987	-0.03572	-0.01616	-0.09923	-1.214	-1.075	-0.8595	-0.2202	-0.1876	-1.036	0.237	0.2937	0.3989	0.8276	0.8528	0.3108	0.5104	0.7733	0.9879	0.9967	0.9957	0.9987	-0.2194	-0.01978	0.1753	0.09228	0.01163	0.003418	0.004693	-0.7737	-0.7929
3			Chloride	Chloride;lvl2=0;lvl3=1		H8N2Cl3		electrolyte	-0.1595	-0.5244	0.6041	0.7315	-0.2211	-0.6798	0.5022	0.6964	-0.2816	-0.01459	0.1648	0.02558	-0.4041	0.03994	-0.6894	-0.5149	0.3336	0.03338	-0.9925	0.08829	0.4975	0.6115	0.7417	0.9737	0.3313	0.9304	0.7397	0.909	0.9879	0.9968	0.874	0.9987	-2.179	0.02577	-0.6816	-0.9876	-0.5638	-0.005092	0.09354	-2.03	0.2729
2	1	1	KV139_HUMAN	KV139_HUMAN;lvl2=4;lvl3=0	Immunoglobulin kappa variable 1-39	C70H118N22O30	P01597	protein	0.01695	0.5239	0.6045	0.7315	0.003437	0.09852	0.9222	0.9659	0.01883	-0.004486	0.02301	0.008606	0.01698	0.04704	0.4274	-1.468	0.4319	0.1041	0.3866	0.9642	0.673	0.1557	0.6698	0.918	0.7026	0.345	0.8537	0.7057	0.9879	0.9967	0.9957	0.9987	0.01086	-0.002266	0.1064	0.0348	0.06353	0.0001651	0.001784	0.101	-0.2395
2	0.9531	0.8	Aspartate	Aspartate;lvl2=1;lvl3=0	D-ASPARTATE	C4H7NO4		compound2	0.06016	0.5198	0.6073	0.7341	0.03715	0.2981	0.7678	0.8809	0.004647	0.004483	-0.03981	-0.06481	-0.2056	-0.05231	0.02908	0.4043	-0.206	-0.2162	-1.291	-0.2956	0.977	0.6897	0.8386	0.8308	0.2095	0.7702	0.9888	0.9247	0.9879	0.9967	0.807	0.9987	-0.3974	0.092	-0.6522	-1.186	-1.226	0.008372	0.1048	-0.7819	2.058
2	0.9986	0.9976	AL1A1_HUMAN	AL1A1_HUMAN;lvl2=1;lvl3=0	Retinal dehydrogenase 1	C83H124N20O25	P00352	protein	-0.0255	-0.5152	0.6104	0.7371	-0.0335	-0.6321	0.5325	0.7212	0.03016	0.006216	0.02787	0.01985	0.01036	0.08889	0.4548	1.351	0.3474	0.1595	0.1567	1.21	0.6535	0.1899	0.7315	0.8747	0.8768	0.2386	0.8431	0.7284	0.9879	0.9967	0.9986	0.9987	-0.06193	0.02253	-0.1803	-0.1659	-0.02894	-0.004773	0.005711	-0.2797	1.157
2	0.9	0.943	LysoPI 20:4	LysoPI 20:4;lvl2=1;lvl3=0	LysoPI 20:4	C29H49O12P		lipid	-0.03632	-0.5023	0.6194	0.7466	-0.08875	-1.166	0.2536	0.4647	0.01414	0.01483	0.01857	0.08681	-0.0635	-0.00371	0.1509	2.281	0.1639	0.4939	-0.6801	-0.03576	0.8814	0.03211	0.8713	0.6261	0.5032	0.9718	0.944	0.5354	0.9879	0.9959	0.9524	0.9987	-0.01465	0.01267	-0.01178	0.003513	0.1818	-0.007484	-0.009605	-0.07702	0.7569
2	1	1	MMRN2_HUMAN	MMRN2_HUMAN;lvl2=1;lvl3=0	Multimerin-2	C72H113N19O20	Q9H8L6	protein	-0.04092	-0.5008	0.6204	0.7466	-0.04916	-0.5612	0.5791	0.7513	-0.1256	0.005419	-0.1195	0.0159	-0.2417	-0.1084	-1.21	0.7523	-0.9518	0.08163	-2.336	-0.9427	0.2387	0.4595	0.3511	0.9356	0.02858	0.3556	0.511	0.8528	0.9879	0.9967	0.5354	0.9987	-0.2864	0.0165	0.06855	-0.3948	-0.2541	-0.0002917	-0.002194	-0.6883	0.4507
2	0.667	0.955	Plasmenyl-PE P-34:0	Plasmenyl-PE P-34:0;lvl2=1;lvl3=0	Plasmenyl-PE P-18:0_16:0	C39H78NO7P		lipid	0.05051	0.5003	0.6208	0.7466	-0.13	-1.226	0.2303	0.4359	0.07928	0.01135	0.03344	0.1243	-0.05943	-0.0539	0.5635	1.163	0.1965	0.4709	-0.4237	-0.3459	0.5785	0.2569	0.8459	0.6421	0.6757	0.7326	0.7981	0.7531	0.9879	0.9959	0.9956	0.9987	-0.3417	-0.001908	0.3861	0.04898	0.07629	0.002246	-0.00679	-1.254	-0.07959
2	0.9903	0.9965	ACTB_HUMAN	ACTB_HUMAN;lvl2=15;lvl3=0	Actin, cytoplasmic 1	C41H61N13O15	P60709	protein	-0.07936	-0.4999	0.621	0.7466	-0.131	-0.7737	0.4456	0.6423	-0.06919	0.02473	-0.1745	-0.3951	-0.08491	-0.09619	-0.3242	1.67	-0.6761	-0.9868	-0.3992	-0.407	0.7487	0.1084	0.5057	0.334	0.6934	0.6878	0.8892	0.6778	0.9879	0.9367	0.9957	0.9987	0.2875	-0.0125	0.4691	0.5498	0.54	-0.01485	-0.04371	0.3603	-0.178
2	0.9996	0.9995	FHR1_HUMAN	FHR1_HUMAN;lvl2=2;lvl3=0	Complement factor H-related protein 1	C59H91N15O20	Q03591	protein	0.04868	0.4932	0.6257	0.7514	0.07528	0.714	0.4811	0.6748	0.0936	-0.006251	0.1431	-0.6244	0.1322	0.1583	0.887	-0.8538	1.121	-3.154	1.257	1.354	0.3842	0.402	0.2738	0.004441	0.2215	0.1888	0.663	0.8391	0.9879	0.4659	0.8201	0.9987	0.6689	-0.05574	0.6448	0.7897	0.9512	-0.01093	-0.02564	2.412	-2.285
2	0.9999	1	DOPD_HUMAN	DOPD_HUMAN;lvl2=3;lvl3=0	D-dopachrome decarboxylase	C67H94N14O16	P30046	protein	-0.04567	-0.4914	0.6269	0.7515	-0.1073	-1.093	0.2835	0.4963	-0.2062	0.005411	-0.3835	-0.3103	-0.2874	-0.1359	-1.863	0.7044	-2.864	-1.494	-2.604	-1.109	0.07528	0.4883	0.008783	0.1489	0.01586	0.279	0.2764	0.8656	0.9879	0.7983	0.5175	0.9987	-0.2282	-0.01103	0.04987	-0.03889	0.1591	-0.002183	-0.02389	-0.6581	-0.3615
2	0.9904	0.9947	TRY1_BOVIN	TRY1_BOVIN;lvl2=66;lvl3=0	Cationic trypsin	C41H67N11O12	P00760	protein	0.009368	0.491	0.6272	0.7515	0.005191	0.2527	0.8024	0.904	0.03822	0.00128	0.03289	-0.002222	0.04817	0.02476	1.588	0.7667	1.13	-0.04923	2.009	0.929	0.1258	0.4511	0.27	0.9612	0.05647	0.3625	0.3603	0.8528	0.9879	0.9967	0.6057	0.9987	0.03558	0.0002814	0.0121	0.06808	0.0453	0.001899	0.0009578	0.4663	0.04193
2	1	1	TKT_HUMAN	TKT_HUMAN;lvl2=3;lvl3=0	Transketolase	C66H108N16O18	P29401	protein	0.04495	0.4901	0.6279	0.7515	0.003647	0.03689	0.9708	0.9956	0.01733	0.002403	0.03598	-0.1105	-0.04074	-0.1146	0.1338	0.2675	0.2297	-0.4547	-0.3157	-0.7989	0.8947	0.7915	0.8203	0.6536	0.7551	0.4325	0.9457	0.9573	0.9879	0.9959	0.9957	0.9987	0.126	-0.01298	0.3126	0.1718	0.1365	-0.001507	0.003782	0.3138	-0.3673
2	0.96	0.972	PC 36:5	PC 36:5;lvl2=2;lvl3=0	PC 16:0_20:5	C44H78NO8P		lipid	-0.03447	-0.4866	0.6304	0.7537	-0.1075	-1.461	0.1551	0.3408	-0.02692	0.003611	-0.04581	0.09959	0.01624	-0.0311	-0.2686	0.5191	-0.3778	0.5295	0.1625	-0.2801	0.7907	0.6086	0.7091	0.6016	0.8723	0.7819	0.9126	0.9074	0.9879	0.9959	0.9986	0.9987	0.2761	-0.01167	0.2406	0.3484	0.3387	-0.005483	-0.006485	1.527	-0.7337
2	0.946	0.724	Carnitine	Carnitine;lvl2=2;lvl3=0		C7H15NO3		compound	0.04668	0.4846	0.6317	0.7545	0.05951	0.5767	0.5688	0.7452	0.02728	0.008594	-0.1033	-0.3811	-0.1353	0.04968	0.219	0.9943	-0.6852	-1.631	-1.089	0.36	0.8286	0.3304	0.5001	0.1166	0.2872	0.7221	0.9278	0.7963	0.9879	0.7961	0.8432	0.9987	0.342	-0.03851	0.398	0.1816	0.562	0.001124	-0.04638	0.8886	-1.138
2	0.9966	0.9932	K1C10_HUMAN	K1C10_HUMAN;lvl2=4;lvl3=0	Keratin, type I cytoskeletal 10	C49H83N17O22	P13645	protein	-0.04064	-0.4823	0.6334	0.7555	0.006874	0.07569	0.9402	0.9768	-0.1235	-0.01538	-0.05766	0.06655	0.0507	-0.1035	-1.145	-2.055	-0.442	0.3289	0.4716	-0.8668	0.264	0.05138	0.6626	0.7452	0.6416	0.395	0.5379	0.59	0.9879	0.9959	0.9956	0.9987	-0.2085	-0.03342	0.07567	0.123	-0.1426	0.004742	-0.01336	-0.5054	-0.9211
2	0.889	0.943	Plasmanyl-PC O-36:1	Plasmanyl-PC O-36:1;lvl2=1;lvl3=0	Plasmanyl-PC O-18:0_18:1	C44H88NO7P		lipid	0.1778	0.4811	0.6342	0.7555	0.06019	0.1512	0.8809	0.9458	0.1129	-0.03998	0.3324	0.3436	0.4733	-0.3589	0.2312	-1.18	0.5628	0.375	0.9724	-0.6635	0.8192	0.2501	0.579	0.7111	0.341	0.5136	0.9239	0.7531	0.9879	0.9959	0.881	0.9987	-0.6278	-0.0169	0.2756	-0.17	-0.4082	0.02172	-0.007194	-0.6792	-0.2078
2	0.9994	0.9988	ANTR2_HUMAN	ANTR2_HUMAN;lvl2=1;lvl3=0	Anthrax toxin receptor 2	C51H83N13O12	P58335	protein	0.1354	0.4805	0.6346	0.7555	0.1632	0.5402	0.5934	0.7601	0.5971	-0.01861	0.793	1.665	0.6561	0.6884	1.678	-0.7537	1.842	2.493	1.85	1.746	0.1069	0.4587	0.07838	0.02029	0.07728	0.09409	0.3364	0.8528	0.9879	0.6989	0.6603	0.9987	2.548	-0.1665	2.26	3.11	3.098	-0.03225	-0.07762	2.742	-2.037
2	0.9913	0.9972	K2C6A_HUMAN	K2C6A_HUMAN;lvl2=4;lvl3=0	Keratin, type II cytoskeletal 6A	C113H172N32O39	P02538	protein	-0.07462	-0.4715	0.6409	0.762	0.06127	0.3602	0.7214	0.856	0.1126	0.00115	0.3365	0.4056	0.1142	0.3239	0.5216	0.07676	1.289	1.001	0.5307	1.355	0.6069	0.9395	0.2103	0.3271	0.6007	0.1886	0.8125	0.9875	0.9879	0.9367	0.9823	0.9987	1.265	-0.03024	1.275	0.883	0.94	-0.01191	-0.04967	2.236	-0.6077
2	0.9923	0.9945	FIBA_HUMAN	FIBA_HUMAN;lvl2=52;lvl3=0	Fibrinogen alpha chain	C36H55N9O16	P02671	protein	-0.08676	-0.4707	0.6415	0.762	-0.1662	-0.8476	0.4039	0.6024	-0.1048	0.005758	-0.1149	0.1718	0.03917	-0.1575	-0.4017	0.3181	-0.3641	0.3508	0.1506	-0.5448	0.6916	0.7533	0.7191	0.7289	0.8816	0.5911	0.8633	0.9487	0.9879	0.9959	0.9986	0.9987	0.9035	-0.1485	1.119	1.919	1.88	-0.0163	-0.1784	1.149	-2.147
2	0.549	0.74	PC 40:3	PC 40:3;lvl2=2;lvl3=0	PC 18:2_22:1	C42H81N2O6P		lipid	-0.02349	-0.4649	0.6456	0.766	-0.02056	-0.3784	0.708	0.8474	-0.05251	-0.008345	0.03824	-0.02615	0.01405	-0.01495	-0.7706	-1.765	0.464	-0.2045	0.2068	-0.1981	0.4488	0.09085	0.647	0.8398	0.838	0.8447	0.7089	0.6412	0.9879	0.9967	0.9957	0.9987	-0.1781	-0.02335	0.0776	0.006522	-0.01952	0.006791	-0.01607	-1.152	-1.716
2	0.999	1	Cer[AP] t34:8	Cer[AP] t34:8;lvl2=1;lvl3=0	Cer[AP] t16:0_18:8			lipid	-0.1972	-0.4638	0.6464	0.766	-0.2407	-0.5281	0.6016	0.7647	0.7208	0.05694	1.261	1.421	0.8681	0.7963	1.39	1.583	2.011	1.46	1.68	1.387	0.1778	0.1272	0.05618	0.1578	0.1066	0.1789	0.4341	0.6936	0.9879	0.8141	0.7191	0.9987	1.394	0.1486	1.14	0.4949	0.4321	0.02938	0.06775	0.8863	1.074
2	1	1	GLPA_HUMAN	GLPA_HUMAN;lvl2=1;lvl3=0	Glycophorin-A	C135H215N33O55	P02724	protein	-0.04875	-0.4622	0.6475	0.766	-0.1135	-1.017	0.3179	0.5249	-0.1063	-0.004012	-0.1135	-0.3182	-0.03141	-0.004611	-0.7226	-0.393	-0.6379	-1.153	-0.2142	-0.0283	0.4772	0.6979	0.5298	0.2609	0.8323	0.9777	0.7328	0.93	0.9879	0.8961	0.9957	0.9987	-0.1262	-0.04542	0.3252	0.2113	0.3802	0.002558	-0.03652	-0.338	-1.383
2	0.593	0.889	BMP 38:5	BMP 38:5;lvl2=1;lvl3=0	BMP 18:1_20:4			lipid	-0.2388	-0.4619	0.6477	0.766	0.4953	0.9019	0.3748	0.5759	-0.1723	-0.04423	-0.5125	0.8652	0.4664	0.7197	-0.2481	-0.918	-0.6101	0.6641	0.6739	0.9357	0.8062	0.3681	0.5477	0.5132	0.5071	0.3591	0.9169	0.8205	0.9879	0.9959	0.9524	0.9987	-1.041	-0.1062	-0.3067	-0.05294	0.6264	0.08393	-0.02602	-0.9611	-1.115
2	1	1	ACE_HUMAN	ACE_HUMAN;lvl2=5;lvl3=0	Angiotensin-converting enzyme	C102H161N27O34	P12821	protein	0.04595	0.4566	0.6514	0.7696	0.01311	0.121	0.9046	0.9601	-0.07789	-0.004286	-0.0102	-0.0177	-0.2143	-0.2013	-0.6015	-0.477	-0.0651	-0.07286	-1.66	-1.404	0.5534	0.6379	0.9487	0.9425	0.1105	0.1738	0.7772	0.9158	0.9943	0.9967	0.7191	0.9987	0.2343	-0.0003976	0.03125	-0.302	-0.5437	0.002628	0.02961	0.9808	-0.01892
2	1	1	HV205_HUMAN	HV205_HUMAN;lvl2=2;lvl3=0	Immunoglobulin heavy variable 2-5	C90H131N21O25	P01817	protein	0.09454	0.453	0.654	0.7719	-0.02568	-0.1143	0.9099	0.9624	0.2147	0.007058	0.3258	-0.7943	0.09408	0.1864	0.7864	0.3726	0.9866	-1.551	0.3457	0.6165	0.4397	0.7129	0.3341	0.1347	0.7327	0.5436	0.7001	0.9373	0.9879	0.7983	0.9957	0.9987	-0.937	0.001884	0.3547	-0.258	-0.1364	0.02912	-0.02257	-2.729	0.06237
2	1	1	Plasmenyl-PC P-42:2	Plasmenyl-PC P-42:2;lvl2=1;lvl3=0	Plasmenyl-PC P-20:0_22:2	C50H96NO7P		lipid	-0.06024	-0.4485	0.6573	0.7748	-0.02245	-0.1553	0.8777	0.9442	0.06711	-0.02375	0.4147	0.05022	0.428	0.1845	0.42	-2.142	2.145	0.1675	2.687	1.042	0.6784	0.04304	0.04273	0.8684	0.01317	0.3081	0.856	0.5713	0.9879	0.9967	0.5175	0.9987	-0.08008	-0.09029	0.7384	0.706	0.6044	0.01725	-0.05642	-0.2642	-3.387
2	1	1	PGAM2_HUMAN	PGAM2_HUMAN;lvl2=2;lvl3=0	Phosphoglycerate mutase 2	C71H115N21O23	P15259	protein	-0.0379	-0.4438	0.6606	0.7775	-0.08122	-0.8955	0.3781	0.5794	0.08623	0.008467	0.1019	0.1397	0.2247	0.04226	0.8623	1.22	0.8426	0.7447	2.254	0.3816	0.3974	0.2347	0.4081	0.464	0.034	0.7063	0.6758	0.7455	0.9879	0.99	0.5467	0.9987	0.2179	0.008947	0.2109	0.3003	0.152	-0.00397	0.007477	1.287	0.6009
2	0.8972	0.9375	Cefazolin	Cefazolin;lvl2=1;lvl3=0	Cefazolin	C14H14N8O4S3		compound2	-0.3783	-0.4434	0.6609	0.7775	-0.3113	-0.3394	0.7368	0.865	-0.4574	-0.02086	-0.9802	3.594	0.38	-0.3013	-0.4092	-0.269	-0.7248	1.713	0.341	-0.2433	0.6862	0.7904	0.4759	0.1001	0.7362	0.8099	0.8595	0.9573	0.9879	0.7961	0.9957	0.9987	-1.965	0.08112	-3.442	-0.926	-1.168	0.06835	0.1399	-0.4638	0.2177
2	1	1	GSTP1_HUMAN	GSTP1_HUMAN;lvl2=1;lvl3=0	Glutathione S-transferase P	C67H96N14O15	P09211	protein	-0.04902	-0.4419	0.662	0.7779	-0.02616	-0.2191	0.8281	0.917	-0.06049	0.01828	-0.3302	0.3573	-0.1561	-0.0277	-0.48	2.09	-2.166	1.511	-1.242	-0.1985	0.6358	0.04783	0.04088	0.1444	0.2266	0.8444	0.829	0.5781	0.9879	0.7983	0.8201	0.9987	0.1427	-0.02664	-0.09305	0.26	0.4891	-0.0009384	-0.0433	0.3536	-0.7502
2	1	1	ADA2_HUMAN	ADA2_HUMAN;lvl2=2;lvl3=0	Adenosine deaminase 2	C121H191N33O37S3	Q9NZK5	protein	0.03344	0.4398	0.6634	0.7782	-0.01956	-0.2391	0.8127	0.9108	0.006226	0.01144	-0.1071	-0.284	-0.13	-0.04699	0.06214	1.645	-0.8837	-1.511	-1.301	-0.4234	0.951	0.1135	0.386	0.1445	0.206	0.6759	0.9724	0.6778	0.9879	0.7983	0.807	0.9987	-0.3469	0.0412	-0.2716	-0.4836	-0.487	0.006298	0.03011	-1.225	1.654
2	0.991	0.1	Stachydrine	Stachydrine;lvl2=1;lvl3=0		C7H13NO2		compound	-0.1096	-0.4395	0.6637	0.7782	-0.09991	-0.3729	0.712	0.8501	-0.2348	-0.003569	-0.07619	0.05921	-0.1907	-0.211	-0.6555	-0.1436	-0.1758	0.08809	-0.5341	-0.5317	0.5187	0.8871	0.862	0.9306	0.5984	0.6	0.7515	0.9688	0.9879	0.9967	0.98	0.9987	0.0003294	0.0203	0.3321	-0.3985	-0.138	-0.004353	-0.06429	0.0005685	0.3984
2	0.9999	0.9999	IBP1_HUMAN	IBP1_HUMAN;lvl2=1;lvl3=0	Insulin-like growth factor-binding protein 1	C67H111N21O20	P08833	protein	0.07592	0.4364	0.6659	0.7791	0.1895	1.031	0.3115	0.5205	0.351	0.02074	0.101	0.2622	0.2359	0.4147	1.564	1.332	0.3721	0.6228	1.054	1.669	0.1314	0.1959	0.7132	0.5395	0.3026	0.1087	0.3676	0.7284	0.9879	0.9959	0.8533	0.9987	0.7889	0.009535	0.4137	0.1517	0.3619	0.009302	-0.003704	1.199	0.1647
3			FA 19:3	FA 19:3;lvl2=0;lvl3=1		C19H32O2		lipid	0.1858	0.4357	0.6664	0.7791	0.006496	0.01414	0.9888	0.997	0.3283	0.01156	0.5287	1.331	-0.2184	0.02534	0.5679	0.2882	0.756	1.227	-0.379	0.03957	0.5756	0.7758	0.4573	0.2321	0.7081	0.9688	0.7951	0.9573	0.9879	0.8831	0.9957	0.9987	0.1831	0.2685	-0.7055	-2.596	-2.939	-0.02168	0.2624	0.1268	2.114
2	0.9999	1	FCG2A_HUMAN	FCG2A_HUMAN;lvl2=1;lvl3=0	Low affinity immunoglobulin gamma Fc region receptor II-a	C129H187N37O41	P12318	protein	-0.03598	-0.4346	0.6672	0.7791	-0.03836	-0.4317	0.6693	0.8217	-0.0189	-0.005006	-0.08573	0.04429	0.04053	0.1593	-0.1732	-0.6614	-0.6497	0.2164	0.3727	1.319	0.864	0.515	0.5223	0.8306	0.7128	0.2003	0.9436	0.8751	0.9879	0.9967	0.9957	0.9987	0.05037	-0.01392	-0.05987	-0.006471	0.1268	0.00526	0.02758	0.1687	-0.5304
2	0.871	0.989	PG 34:2	PG 34:2;lvl2=1;lvl3=0	PG 16:0_18:2	C40H75O10P		lipid	-0.03619	-0.4345	0.6673	0.7791	-0.08248	-0.9337	0.3585	0.5618	-0.1612	-0.000322	-0.2718	0.06461	-0.2178	-0.1065	-1.575	-0.04536	-2.196	0.3365	-2.135	-0.9401	0.1288	0.9642	0.03845	0.7395	0.0436	0.3569	0.3632	0.9925	0.9879	0.9959	0.5615	0.9987	-0.3552	0.0151	-0.2947	-0.4234	-0.3447	-0.0003049	0.02347	-1.064	0.5143
2	0.996	0.996	PC[OH] OH-36:2	PC[OH] OH-36:2;lvl2=1;lvl3=0	PC[OH] OH-14:1_22:1			lipid	0.1388	0.4332	0.6682	0.7793	0.1481	0.4307	0.67	0.8217	-0.1893	-0.007926	-0.9837	-0.573	-0.2483	-0.1832	-0.4468	-0.2696	-1.919	-0.7208	-0.5879	-0.3903	0.6592	0.7899	0.06742	0.4783	0.5623	0.6999	0.8475	0.9573	0.9879	0.99	0.9621	0.9987	-0.6572	0.0938	-0.6316	-1.247	-1.44	0.005438	0.1416	-2.784	4.518
2	1	1	GDIB_HUMAN	GDIB_HUMAN;lvl2=2;lvl3=0	Rab GDP dissociation inhibitor beta	C51H85N13O13S1	P50395	protein	0.01922	0.4316	0.6694	0.7799	0.004168	0.08689	0.9314	0.9723	0.09302	0.002415	0.008962	0.08679	0.09601	0.1393	1.718	0.6428	0.1368	0.8542	1.779	2.322	0.09926	0.5267	0.8924	0.4018	0.08853	0.02941	0.3294	0.8765	0.9901	0.9822	0.6869	0.9987	0.2969	-0.002108	0.002349	0.1851	0.306	-0.00269	-0.007037	3.436	-0.2773
2	0.9999	1	APOC2_HUMAN	APOC2_HUMAN;lvl2=7;lvl3=0	Apolipoprotein C-II	C59H97N15O18	P02655	protein	-0.02998	-0.4288	0.6713	0.7813	-0.07691	-1.041	0.3066	0.5186	-0.03646	0.006969	-0.01369	-0.137	-0.09791	-0.009906	-0.378	1.041	-0.1173	-0.7566	-1.018	-0.09272	0.7089	0.3086	0.9076	0.4569	0.3191	0.9269	0.8697	0.7792	0.9901	0.99	0.8642	0.9987	0.1887	-6.388e-05	0.1148	0.02978	0.05976	-0.008279	-0.0008533	0.7454	-0.00287
2	0.9902	0.9941	HEP2_HUMAN	HEP2_HUMAN;lvl2=51;lvl3=0	Heparin cofactor 2	C43H78N12O12	P05546	protein	0.02262	0.4246	0.6744	0.784	0.02369	0.4143	0.6818	0.8288	-0.03211	-0.003976	-0.09706	-0.2953	-0.09773	0.0577	-0.6018	-1.074	-1.504	-2.95	-1.838	0.9765	0.5532	0.2939	0.1462	0.007185	0.07907	0.339	0.7772	0.7733	0.9879	0.5398	0.6603	0.9987	-0.05334	0.0206	-0.2355	-0.325	-0.2348	0.002417	0.02352	-0.3412	1.498
2	0.9987	0.9968	FHR4_HUMAN	FHR4_HUMAN;lvl2=1;lvl3=0	Complement factor H-related protein 4	C45H65N11O10	Q92496	protein	-0.05972	-0.4232	0.6754	0.7843	-0.0338	-0.2227	0.8254	0.9158	0.1347	-0.02969	0.4197	0.5459	0.5	0.3918	0.8127	-2.582	2.094	1.756	3.027	2.135	0.4247	0.01665	0.04752	0.09243	0.006001	0.04367	0.69	0.4785	0.9879	0.7961	0.505	0.9987	0.04761	-0.01855	0.1644	0.3157	0.1499	-0.002418	0.054	0.08212	-0.3638
2	1	1	Plasmanyl-PC O-40:5	Plasmanyl-PC O-40:5;lvl2=1;lvl3=0	Plasmanyl-PC O-20:0_20:5	C48H88NO7P		lipid	0.0244	0.4196	0.678	0.7865	0.04385	0.7066	0.4857	0.6785	0.05291	-0.006505	0.02088	0.2189	0.1491	0.02078	0.7418	-1.314	0.242	1.635	2.097	0.263	0.4657	0.2017	0.8109	0.1156	0.04715	0.7949	0.7237	0.7306	0.9879	0.7961	0.5615	0.9987	0.01767	-0.02416	0.06529	0.1847	0.115	0.004167	-0.02661	0.1884	-2.928
2	0.9999	1	PRAP1_HUMAN	PRAP1_HUMAN;lvl2=2;lvl3=0	Proline-rich acidic protein 1	C131H191N35O38S1	Q96NZ9	protein	0.03706	0.4178	0.6793	0.7865	-0.05502	-0.5795	0.5669	0.7452	0.005455	-0.005202	0.00529	-0.116	-0.006874	-0.01878	0.04283	-0.5887	0.03434	-0.4855	-0.05415	-0.1331	0.9662	0.5618	0.9729	0.6319	0.9573	0.8953	0.9831	0.8793	0.9951	0.9959	0.9995	0.9987	0.06966	-0.03583	0.2833	0.3473	0.3161	-0.004994	-0.04751	0.1907	-1.115
2	0.979	0.997	PC[OH] OH-39:3	PC[OH] OH-39:3;lvl2=1;lvl3=0	PC[OH] OH-14:1_25:2			lipid	0.03675	0.4176	0.6794	0.7865	-0.08513	-0.9117	0.3697	0.5726	-0.01459	0.00694	-0.03575	-0.2467	-0.2086	-0.04515	-0.1277	0.8755	-0.2587	-1.151	-1.832	-0.3568	0.8995	0.3904	0.7982	0.2616	0.07995	0.7245	0.949	0.839	0.9879	0.8961	0.6626	0.9987	-0.218	0.01658	-0.05231	-0.2904	-0.2	-0.002434	0.01525	-1.277	1.104
2	0.837	0.8571	Donepezil	Donepezil;lvl2=1;lvl3=0	Donepezil	C24H29NO3		compound2	-0.007361	-0.413	0.6827	0.7895	0.01147	0.6016	0.5523	0.7335	-0.03413	-0.004503	-0.02319	0.03846	-0.000864	-0.02361	-1.722	-3.275	-0.9672	1.034	-0.04374	-1.076	0.09847	0.003328	0.3435	0.3117	0.9655	0.2932	0.3294	0.4472	0.9879	0.9301	0.9995	0.9987	-0.00372	-0.007002	-0.04626	0.02073	0.01048	-0.0006515	-0.005709	-0.2388	-5.11
2	0.9536	0.6667	Phenylalanine	Phenylalanine;lvl2=2;lvl3=0	Phenylalanine	C9H11NO2		compound2	0.04011	0.4111	0.6841	0.7896	0.01927	0.1835	0.8557	0.936	0.07998	0.0181	-0.05933	0.05757	-0.1121	0.005905	0.6189	2.018	-0.3796	0.2374	-0.87	0.04126	0.5421	0.05538	0.7077	0.8144	0.3933	0.9674	0.7732	0.59	0.9879	0.9967	0.9058	0.9987	0.04397	0.04292	-0.3599	-0.3306	-0.2629	-0.009485	0.03429	0.09956	1.105
2	0.9996	0.9988	ACBP_HUMAN	ACBP_HUMAN;lvl2=1;lvl3=0	Acyl-CoA-binding protein	C91H148N26O32S1	P07108	protein	0.02658	0.411	0.6842	0.7896	0.02405	0.3462	0.7318	0.8627	0.05198	-8.809e-05	0.1425	0.06242	0.09634	-0.09866	0.6891	-0.01683	1.562	0.441	1.281	-1.181	0.4976	0.9867	0.132	0.6633	0.2129	0.2497	0.7397	0.9967	0.9879	0.9959	0.8144	0.9987	-0.2011	0.01419	-0.07721	-0.1733	-0.4011	0.003815	0.001562	-0.9249	0.7418
2	0.9939	0.9901	LV214_HUMAN	LV214_HUMAN;lvl2=3;lvl3=0	Immunoglobulin lambda variable 2-14	C72H119N23O24	P01704	protein	-0.1592	-0.4096	0.6852	0.7899	-0.4455	-1.087	0.2862	0.4986	-0.7881	-0.04865	-0.9154	-0.02281	-0.09105	-1.016	-1.666	-1.482	-1.6	-0.0257	-0.1931	-1.94	0.1092	0.1518	0.1232	0.9797	0.8486	0.06475	0.3374	0.7057	0.9879	0.9972	0.9957	0.9987	-2.696	-0.02659	-0.03237	-0.6281	-1.38	0.04867	0.07017	-3.279	-0.3676
2	1	1	PSG3_HUMAN	PSG3_HUMAN;lvl2=3;lvl3=0	Pregnancy-specific beta-1-glycoprotein 3	C51H85N11O13	Q16557	protein	-0.06854	-0.4068	0.6872	0.7914	-0.09402	-0.521	0.6065	0.7682	0.07874	-0.0005305	0.1172	0.3171	0.1687	0.2981	0.3313	-0.03217	0.4077	0.711	0.712	1.133	0.7434	0.9746	0.6873	0.4842	0.4836	0.2691	0.8862	0.9967	0.9879	0.99	0.9448	0.9987	-0.71	0.1108	-0.6845	-0.9886	-1.246	0.001185	0.08947	-2.011	3.567
2	1	1	Plasmenyl-PC P-44:7	Plasmenyl-PC P-44:7;lvl2=1;lvl3=0	Plasmenyl-PC P-18:1_26:6			lipid	-0.03669	-0.4058	0.688	0.7914	0.04088	0.4214	0.6767	0.8271	0.04329	-0.01925	0.1574	0.2773	0.2904	0.1927	0.3972	-2.545	1.194	1.356	2.674	1.596	0.6949	0.01808	0.2445	0.1882	0.01356	0.1241	0.8643	0.4785	0.9879	0.8696	0.5175	0.9987	0.1381	-0.03799	0.1943	0.3387	0.217	0.008949	-0.02076	0.6135	-1.919
2	0.9353	0.75	Gly-Val	Gly-Val;lvl2=1;lvl3=0	Gly-Val	C7H14N2O3		compound2	-0.09645	-0.4038	0.6894	0.7923	-0.1219	-0.4758	0.6379	0.7939	-0.2043	-0.002135	-0.04826	0.1646	-0.39	-0.001918	-0.6331	-0.09533	-0.1236	0.2717	-1.212	-0.005366	0.5329	0.9249	0.9027	0.7883	0.2377	0.9958	0.7641	0.9846	0.9901	0.9967	0.8256	0.9991	-1.468	0.1205	-0.862	-2.049	-1.935	0.01709	0.1569	-1.352	1.263
2	0.9953	0.9945	K2C1_HUMAN	K2C1_HUMAN;lvl2=11;lvl3=0	Keratin, type II cytoskeletal 1	C70H108N22O25	P04264	protein	-0.01477	-0.4026	0.6903	0.7925	-0.02749	-0.7024	0.4882	0.6813	-0.08343	0.003125	-0.1075	-0.1373	-0.1399	-0.09125	-1.882	1.016	-2.004	-1.651	-3.166	-1.858	0.07256	0.3202	0.05701	0.1124	0.00431	0.07597	0.2737	0.7894	0.9879	0.7961	0.4287	0.9987	-0.115	0.001297	0.04193	-0.1535	-0.1196	0.004685	0.002126	-0.9481	0.1216
2	0.999	1	Plasmanyl-PC O-42:2	Plasmanyl-PC O-42:2;lvl2=1;lvl3=0	Plasmanyl-PC O-20:0_22:2	C50H98NO7P		lipid	-0.08162	-0.3977	0.6939	0.7957	-0.02317	-0.1049	0.9172	0.9639	0.04431	-0.02347	0.2967	0.1903	0.44	0.2175	0.1582	-1.207	0.8755	0.362	1.576	0.7009	0.8757	0.2396	0.3904	0.7207	0.1287	0.4904	0.9436	0.7455	0.9879	0.9959	0.7381	0.9987	0.06354	-0.1235	0.9495	0.8335	0.9146	0.02477	-0.08969	0.1801	-3.982
3			FA 11:1	FA 11:1;lvl2=0;lvl3=1		C11H20O2		lipid	-0.04993	-0.3924	0.6977	0.7988	0.0888	0.6533	0.5189	0.7114	0.08935	-0.01672	0.3803	0.385	0.3184	0.1942	0.5398	-1.456	1.899	1.239	1.93	1.059	0.5945	0.1589	0.07014	0.2277	0.06607	0.3006	0.807	0.7057	0.9879	0.8831	0.6438	0.9987	0.0802	0.00747	0.5169	0.04652	-0.2713	-0.001418	0.05332	0.1946	0.206
3			FA 10:3	FA 10:3;lvl2=0;lvl3=1		C10H14O2		lipid	-0.05364	-0.3918	0.6982	0.7988	-0.1143	-0.7843	0.4394	0.6367	-0.1934	-0.01395	0.1153	0.007445	-0.1214	-0.2878	-1.118	-1.163	0.5509	0.02294	-0.7041	-1.502	0.2751	0.2569	0.587	0.9819	0.4885	0.1466	0.5421	0.7531	0.9879	0.9972	0.9491	0.9987	-1.1	0.03801	-0.273	-0.8518	-1.189	0.008807	0.08594	-4.141	1.627
2	0.835	1	Plasmenyl-PC P-40:3	Plasmenyl-PC P-40:3;lvl2=1;lvl3=0	Plasmenyl-PC P-20:0_20:3	C48H90NO7P		lipid	0.02322	0.3902	0.6994	0.7988	0.01648	0.2575	0.7986	0.9026	0.09283	-0.01088	0.2006	0.0885	0.1818	0.1259	1.27	-2.146	2.269	0.6454	2.496	1.555	0.2167	0.04262	0.03293	0.5251	0.02017	0.1335	0.4877	0.5713	0.9879	0.9959	0.5175	0.9987	-0.1549	-0.03382	0.1989	0.2192	0.2099	0.007427	-0.0147	-1.14	-2.83
2	0.9998	1	KTDAP_HUMAN	KTDAP_HUMAN;lvl2=3;lvl3=0	Keratinocyte differentiation-associated protein	C92H134N24O25	P60985	protein	0.06044	0.3899	0.6995	0.7988	0.05023	0.3016	0.7651	0.8805	-0.139	0.00369	-0.7325	-0.04457	-0.2744	-0.08794	-0.81	0.3098	-3.528	-0.1384	-1.604	-0.4626	0.4262	0.7595	0.0018	0.8911	0.1224	0.648	0.69	0.9518	0.9846	0.9967	0.7289	0.9987	0.4034	-0.02251	-1.023	0.0262	0.2482	0.0005353	-0.02021	1.1	-0.6975
2	0.9993	0.998	AMY2B_HUMAN	AMY2B_HUMAN;lvl2=1;lvl3=0	Alpha-amylase 2B	C79H133N19O23	P19961	protein	-0.06764	-0.3879	0.7011	0.7997	-0.004937	-0.02631	0.9792	0.997	-0.05177	0.009869	0.07187	-0.1206	-0.2385	0.113	-0.2203	0.6053	0.2529	-0.2736	-1.018	0.4342	0.8275	0.5509	0.8026	0.7868	0.3191	0.6682	0.9278	0.8793	0.9879	0.9967	0.8642	0.9987	-0.05972	0.004503	-0.6508	-0.2292	0.1116	-0.005213	-0.03068	-0.08517	0.07301
2	0.953	0.994	Plasmanyl-PC O-38:4	Plasmanyl-PC O-38:4;lvl2=3;lvl3=0	Plasmanyl-PC O-16:0_22:4	C46H86NO7P		lipid	-0.01969	-0.3845	0.7035	0.8014	0.0416	0.7626	0.4521	0.6499	0.009251	-0.006502	0.06916	0.108	0.1116	0.04625	0.1338	-1.356	0.8271	0.8327	1.62	0.6041	0.8947	0.1884	0.4167	0.4136	0.1189	0.5517	0.9457	0.7284	0.9879	0.9835	0.7226	0.9987	-0.09023	-0.01474	0.02027	0.02762	0.003915	0.003503	-0.005702	-0.7812	-1.451
2	0.9932	0.9937	CATA_HUMAN	CATA_HUMAN;lvl2=15;lvl3=0	Catalase	C136H204N36O42	P04040	protein	0.03431	0.3838	0.704	0.8014	-0.05358	-0.5601	0.5799	0.7513	0.09868	0.009735	-0.01327	-0.009028	0.04448	0.06436	0.7947	1.13	-0.08834	-0.03874	0.3593	0.468	0.4349	0.2702	0.9304	0.9694	0.7227	0.6442	0.6984	0.7616	0.9938	0.9968	0.9957	0.9987	0.04444	0.03215	-0.008277	-0.08843	-0.1069	-0.01251	0.003304	0.1472	1.211
2	1	1	A0A0G2JPR0_HUMAN	A0A0G2JPR0_HUMAN;lvl2=4;lvl3=0	C4a anaphylatoxin	C187H274N38O58S1	A0A0G2JPR0	protein	-0.04381	-0.3745	0.7108	0.8084	-0.01665	-0.1323	0.8957	0.9556	0.003977	0.01119	0.05513	-0.2086	-0.1034	0.1099	0.02524	1.023	0.2892	-0.7056	-0.6584	0.6296	0.9801	0.3169	0.775	0.4875	0.5168	0.5352	0.9888	0.7885	0.9879	0.99	0.9566	0.9987	0.008741	0.03689	-0.1988	-0.3308	-0.02955	-0.01267	0.0143	0.01644	0.7886
2	0.995	0.998	SM d47:11	SM d47:11;lvl2=1;lvl3=0	SM d18:4_29:7			lipid	0.009316	0.3722	0.7125	0.8095	0.01457	0.5439	0.5908	0.7586	0.02318	0.0003399	-0.01283	0.1117	0.03043	0.009421	0.7103	0.1501	-0.325	1.824	0.9353	0.2606	0.4847	0.882	0.7481	0.08117	0.3593	0.7967	0.7334	0.9688	0.9879	0.7961	0.8944	0.9987	0.1784	-0.006711	0.07116	0.1565	0.1129	-0.001305	-0.005709	2.34	-1
2	0.982	1	Plasmenyl-PC P-35:6	Plasmenyl-PC P-35:6;lvl2=1;lvl3=0	Plasmenyl-PC P-18:1_17:5			lipid	-0.03707	-0.3647	0.7181	0.8149	0.0001791	0.001638	0.9987	0.9994	0.06409	0.009168	0.07684	0.4873	0.097	0.02545	0.4877	1.005	0.4833	1.976	0.7404	0.1748	0.6304	0.3252	0.6334	0.06026	0.4665	0.8627	0.8281	0.7925	0.9879	0.7961	0.9417	0.9987	0.2958	0.03245	-0.04296	-0.1687	-0.2266	0.003467	0.008194	1.14	1.421
2	0.9907	0.9958	PLMN_HUMAN	PLMN_HUMAN;lvl2=38;lvl3=0	Plasminogen	C57H97N15O15S1	P00747	protein	0.01526	0.3621	0.72	0.8149	0.004793	0.1058	0.9165	0.9639	-0.01855	0.001315	0.0005892	-0.01092	-0.07883	-0.07647	-0.3268	0.334	0.00858	-0.1026	-1.393	-1.216	0.7468	0.7414	0.9932	0.9192	0.1769	0.2362	0.889	0.9421	1	0.9967	0.7932	0.9987	0.04202	0.01108	-0.1297	-0.1874	-0.2093	-0.0008316	0.01661	0.2384	0.7147
2	0.9958	0.9938	FETUA_HUMAN	FETUA_HUMAN;lvl2=16;lvl3=0	Alpha-2-HS-glycoprotein	C29H50N8O13	P02765	protein	-0.01111	-0.3617	0.7203	0.8149	-0.009796	-0.2969	0.7687	0.8809	-0.04657	-0.003803	-0.06275	0.03501	0.00393	-0.04765	-1.185	-1.394	-1.32	0.4747	0.1003	-1.095	0.2482	0.1765	0.1999	0.6395	0.921	0.2851	0.5173	0.7233	0.9879	0.9959	0.9995	0.9987	-0.1683	0.00606	-0.07809	-0.1089	-0.1727	-0.0005642	0.008304	-3.483	1.426
2	0.994	0.996	PC 39:2	PC 39:2;lvl2=1;lvl3=0	PC 13:0_26:2	C41H81N2O6P		lipid	0.04783	0.3614	0.7205	0.8149	-0.1602	-1.151	0.2593	0.4705	-0.06665	0.009833	-0.1677	-0.2173	-0.2456	-0.2249	-0.3605	0.7664	-0.7498	-0.6263	-1.332	-1.098	0.7218	0.4512	0.461	0.5373	0.1958	0.2835	0.8774	0.8528	0.9879	0.9959	0.8057	0.9987	-0.4739	-0.01637	0.3204	-0.00581	-0.04421	0.0003007	-0.01588	-1.096	-0.4307
2	1	1	IBP6_HUMAN	IBP6_HUMAN;lvl2=1;lvl3=0	Insulin-like growth factor-binding protein 6	C80H129N23O26	P24592	protein	-0.02181	-0.3594	0.722	0.8149	-0.03777	-0.582	0.5652	0.7452	0.05611	0.006569	0.03548	-0.008411	0.08765	0.0945	0.6965	1.175	0.3641	-0.05565	1.092	1.059	0.4931	0.2519	0.7191	0.9561	0.2863	0.3006	0.7374	0.7531	0.9879	0.9967	0.8432	0.9987	0.2353	0.00489	0.1437	0.02527	0.01118	0.0008106	-0.006975	0.9113	0.2154
2	0.9841	0.9375	Oleoyl-Carnitine	Oleoyl-Carnitine;lvl2=1;lvl3=0	Oleoyl-carnitine; LC-tDDA; CE20	C25H47NO4		compound2	-0.03026	-0.3588	0.7225	0.8149	-0.03073	-0.3394	0.7368	0.865	0.0143	0.005636	0.06511	0.2607	-0.09782	0.09713	0.1342	0.7623	0.5051	1.304	-0.9208	0.8229	0.8944	0.4536	0.6183	0.2053	0.3667	0.419	0.9457	0.8528	0.9879	0.8724	0.8962	0.9987	0.2026	0.02499	0.275	-0.1329	0.05441	-0.008499	0.03265	0.6083	0.8532
2	1	1	PRTN3_HUMAN	PRTN3_HUMAN;lvl2=1;lvl3=0	Myeloblastin	C55H83N13O13	P24158	protein	0.06902	0.3586	0.7226	0.8149	-0.0295	-0.1425	0.8877	0.9502	0.1517	0.02281	0.05597	-0.1319	-0.06924	0.01229	0.5611	1.215	0.1711	-0.2598	-0.2568	0.04103	0.5802	0.2366	0.8657	0.7973	0.7996	0.9676	0.7993	0.7455	0.9879	0.9967	0.9957	0.9987	-0.4595	0.05938	0.316	-0.6779	-0.6609	-0.004094	0.04326	-0.5239	0.7697
2	1	1	LV136_HUMAN	LV136_HUMAN;lvl2=1;lvl3=0	Immunoglobulin lambda variable 1-36	C107H165N25O34	A0A0B4J1U3	protein	0.05902	0.356	0.7245	0.8163	-0.009009	-0.05051	0.9601	0.9881	-0.04144	-0.005206	-0.1102	-0.02857	-0.1272	-0.1114	-0.1738	-0.3147	-0.3821	-0.06386	-0.5354	-0.4218	0.8635	0.7558	0.7059	0.9496	0.5975	0.6771	0.9436	0.9494	0.9879	0.9967	0.98	0.9987	-0.1444	0.04413	-0.399	-0.7093	-0.7647	0.02109	0.05645	-0.4153	1.442
2	0.9994	0.9983	SRCRL_HUMAN	SRCRL_HUMAN;lvl2=1;lvl3=0	Soluble scavenger receptor cysteine-rich domain-containing protein SSC5D	C112H165N29O35	A1L4H1	protein	0.02964	0.3541	0.7259	0.817	0.05445	0.6086	0.5477	0.7311	0.06456	-0.01825	0.07105	-0.03117	0.2586	0.137	0.6689	-2.726	0.6086	-0.1721	2.688	1.282	0.5102	0.01205	0.5488	0.8648	0.01313	0.2127	0.7492	0.4785	0.9879	0.9967	0.5175	0.9987	0.3284	0.0002798	-0.1341	0.2001	0.1325	-0.001631	0.01708	1.746	0.01691
2	0.9987	0.9934	APOM_HUMAN	APOM_HUMAN;lvl2=12;lvl3=0	Apolipoprotein M	C37H64N12O14S1	O95445	protein	-0.01865	-0.3522	0.7274	0.8178	-0.03574	-0.6318	0.5327	0.7212	-0.02648	0.002078	-0.1051	-0.07037	-0.02547	0.04206	-0.3727	0.4215	-1.224	-0.5279	-0.3597	0.5345	0.7127	0.6773	0.2335	0.6026	0.7224	0.5981	0.872	0.9218	0.9879	0.9959	0.9957	0.9987	-0.1173	0.009588	-0.3441	-0.1108	-0.01695	-0.00127	0.006576	-0.7273	0.6761
2	0.542	0.831	PC 40:6	PC 40:6;lvl2=3;lvl3=0	PC 20:4_20:2	C48H84NO8P		lipid	-0.02156	-0.3484	0.7301	0.8201	0.004566	0.06862	0.9458	0.9807	0.007957	0.003913	-0.03464	0.1756	0.04815	-0.0001681	0.09461	0.6704	-0.3405	1.113	0.5743	-0.001804	0.9254	0.5093	0.7366	0.2774	0.5713	0.9986	0.961	0.8751	0.9879	0.9108	0.9661	0.9991	0.2897	0.002129	0.07716	0.09931	-0.05185	-0.0006017	0.0002546	1.565	0.1308
2	0.996	0.997	PC 47:11	PC 47:11;lvl2=1;lvl3=0	PC 18:4_29:7			lipid	-0.1754	-0.3389	0.7372	0.826	-0.3167	-0.5723	0.5717	0.7463	-0.4229	0.01754	-1.205	-2.564	-0.06851	0.02229	-0.661	0.395	-1.556	-2.136	-0.1074	0.03146	0.5152	0.6965	0.1333	0.04357	0.9154	0.9752	0.7495	0.9292	0.9879	0.7919	0.9995	0.9987	1.569	0.07626	1.054	0.7645	0.7974	0.01136	0.02609	1.605	0.8868
2	1	1	LV949_HUMAN	LV949_HUMAN;lvl2=2;lvl3=0	Immunoglobulin lambda variable 9-49	C46H76N14O14	A0A0B4J1Y8	protein	-0.06292	-0.3387	0.7373	0.826	-0.01286	-0.06436	0.9491	0.9814	-0.0641	-0.004511	0.1083	-0.8	0.1056	0.02445	-0.2595	-0.2632	0.3626	-1.726	0.429	0.08936	0.7976	0.7947	0.7202	0.09776	0.6719	0.9296	0.9126	0.9573	0.9879	0.7961	0.9956	0.9987	-0.1921	0.04708	0.3112	-0.3493	-0.06828	-0.007283	0.002095	-0.3735	1.041
3			FA 12:2	FA 12:2;lvl2=0;lvl3=1		C12H20O2		lipid	-0.03394	-0.3376	0.7382	0.826	-0.06208	-0.5775	0.5682	0.7452	0.05138	0.000799	0.2373	0.1782	-0.01579	0.1561	0.3888	0.08715	1.485	0.7186	-0.1199	1.067	0.701	0.9313	0.1512	0.4797	0.9056	0.2971	0.8683	0.987	0.9879	0.99	0.9995	0.9987	-0.1578	0.05198	-0.1086	-0.5196	-0.3692	-0.009903	0.04871	-0.6386	2.391
2	0.9966	1	PTAR1_HUMAN	PTAR1_HUMAN;lvl2=1;lvl3=0	Protein prenyltransferase alpha subunit repeat-containing protein 1	C118H200N36O38	Q7Z6K3	protein	-0.03252	-0.3373	0.7384	0.826	-0.09798	-0.9605	0.345	0.547	0.03498	-0.005792	0.02439	0.1464	0.1286	0.1953	0.263	-0.6277	0.1517	0.5866	0.9703	1.326	0.7949	0.5364	0.8808	0.5632	0.342	0.1978	0.9126	0.8765	0.9879	0.9959	0.881	0.9987	-0.08717	0.04245	-0.34	-0.3089	-0.2582	-0.006948	0.0286	-0.2142	1.186
2	1	1	GHR_HUMAN	GHR_HUMAN;lvl2=1;lvl3=0	Growth hormone receptor	C62H96N16O16	P10912	protein	-0.1528	-0.3328	0.7418	0.8276	-0.362	-0.74	0.4655	0.6585	-0.4047	-0.02933	0.2432	0.2045	-0.1672	-0.5573	-0.6332	-0.6614	0.3146	0.1705	-0.2625	-0.7872	0.5329	0.5149	0.7559	0.8661	0.7953	0.4392	0.7641	0.8751	0.9879	0.9967	0.9957	0.9987	-1.714	0.2319	-1.598	-3.193	-4.447	0.02445	0.2878	-0.9439	1.452
2	1	1	IBP7_HUMAN	IBP7_HUMAN;lvl2=1;lvl3=0	Insulin-like growth factor-binding protein 7	C76H130N24O27	Q16270	protein	0.0332	0.3326	0.7419	0.8276	0.09301	0.8785	0.3871	0.5874	-0.09265	0.007821	-0.4167	-0.08208	-0.1324	-0.2073	-0.758	0.9222	-2.819	-0.3579	-1.086	-1.531	0.4561	0.366	0.009745	0.7237	0.2886	0.1394	0.7159	0.8205	0.9879	0.9959	0.8432	0.9987	0.03901	-0.004905	-0.1848	-0.1523	-0.04492	0.004984	-0.01538	0.1305	-0.1866
2	0.816	1	PI 38:4	PI 38:4;lvl2=2;lvl3=0	PI 14:0_24:4	C47H83O13P		lipid	0.02259	0.3319	0.7424	0.8276	0.06522	0.904	0.3737	0.5751	-0.008257	-0.001674	0.0716	0.1716	-0.03135	-0.141	-0.09685	-0.283	0.6943	1.073	-0.3689	-1.494	0.9237	0.7797	0.4945	0.2945	0.7156	0.1489	0.961	0.9573	0.9879	0.9257	0.9957	0.9987	0.07462	-0.02673	0.1868	0.197	0.2261	0.00123	-0.0383	0.4935	-2.01
2	0.9974	1	MTG1_HUMAN	MTG1_HUMAN;lvl2=1;lvl3=0	Mitochondrial ribosome-associated GTPase 1	C107H169N35O31S2	Q9BT17	protein	0.1658	0.3313	0.7429	0.8276	0.0617	0.1146	0.9095	0.9624	-0.129	-0.01288	-1.213	0.3067	-0.3049	0.09326	-0.1924	-0.2768	-1.495	0.2438	-0.4561	0.1256	0.8491	0.7844	0.1484	0.8096	0.6526	0.9012	0.9326	0.9573	0.9879	0.9967	0.9956	0.9987	1.159	-0.2081	-1.143	2.317	2.378	-0.02589	-0.1721	1.286	-2.626
2	0.9919	0.9977	C1R_HUMAN	C1R_HUMAN;lvl2=17;lvl3=0	Complement C1r subcomponent	C69H104N16O16	P00736	protein	0.01687	0.3287	0.7448	0.8289	0.07849	1.476	0.1511	0.3366	-0.04814	-2.465e-05	-0.06986	-0.03899	-0.09212	-0.1145	-0.6802	-0.005019	-0.816	-0.2936	-1.306	-1.46	0.5032	0.996	0.4229	0.7717	0.2046	0.1578	0.7439	0.9988	0.9879	0.9959	0.807	0.9987	0.3431	-0.01119	0.08461	0.1733	0.138	-0.005059	-0.01715	3.421	-1.269
2	0.9974	0.9991	FA12_HUMAN	FA12_HUMAN;lvl2=15;lvl3=0	Coagulation factor XII	C39H66N12O14	P00748	protein	0.02323	0.3249	0.7477	0.8308	0.01943	0.253	0.8022	0.904	-0.05831	-0.004688	-0.297	-0.08435	-0.01212	-0.02543	-0.7248	-0.8399	-3.052	-0.5588	-0.1512	-0.2853	0.4759	0.4096	0.005657	0.5817	0.8812	0.7779	0.7328	0.8464	0.9879	0.9959	0.9986	0.9987	-0.04687	-0.001193	-0.6392	0.01508	0.04372	-0.001918	0.004273	-0.3072	-0.0889
2	1	1	SEM3F_HUMAN	SEM3F_HUMAN;lvl2=1;lvl3=0	Semaphorin-3F	C78H119N21O20S1	Q13275	protein	-0.02216	-0.3245	0.748	0.8308	0.04281	0.5865	0.5623	0.7437	-0.0701	-0.009902	-0.00551	-0.06695	-0.0138	-0.001398	-0.7493	-1.525	-0.04868	-0.3814	-0.148	-0.01349	0.4613	0.1408	0.9616	0.7064	0.8837	0.9894	0.7189	0.6936	0.9945	0.9959	0.9988	0.9988	-0.392	0.01391	-0.09721	-0.2873	-0.3989	-0.001236	0.01064	-2.821	1.138
2	0.784	0.829	PC 35:4	PC 35:4;lvl2=2;lvl3=0	PC 15:0_20:4	C43H78NO8P		lipid	0.0215	0.3197	0.7516	0.8339	0.1019	1.461	0.1551	0.3408	0.008637	-0.002989	0.0007212	-0.1117	0.04518	-0.02968	0.09105	-0.4541	0.006285	-0.6277	0.4778	-0.2825	0.9282	0.654	0.995	0.5364	0.6373	0.7801	0.961	0.9218	1	0.9959	0.9956	0.9987	0.3712	-0.01064	0.1178	0.3483	0.3146	-0.005642	-0.006987	1.757	-0.5727
2	0.9476	0.8571	Linoleyl-Carnitine	Linoleyl-Carnitine;lvl2=1;lvl3=0	Linoleyl-carnitine; LC-tDDA; CE20	C25H45NO4		compound2	-0.03067	-0.3187	0.7524	0.8339	-0.1047	-1.03	0.3117	0.5205	-0.06467	0.006814	-0.04764	0.06301	-0.2585	0.03245	-0.5731	0.8702	-0.349	0.2976	-2.298	0.2596	0.5721	0.3932	0.7303	0.7687	0.031	0.7975	0.7923	0.8391	0.9879	0.9959	0.5354	0.9987	-0.01378	0.03026	0.03209	-0.33	-0.06082	-0.006878	0.03323	-0.0398	0.9936
2	0.9999	1	ALDOA_HUMAN	ALDOA_HUMAN;lvl2=5;lvl3=0	Fructose-bisphosphate aldolase A	C37H62N8O9	P04075	protein	0.04566	0.3129	0.7567	0.8379	-0.02181	-0.139	0.8904	0.9522	0.1294	0.03687	-0.04653	-0.1177	-0.005649	-0.2111	0.7806	3.206	-0.2321	-0.3784	-0.0342	-1.15	0.443	0.003921	0.8185	0.7086	0.973	0.2619	0.7034	0.4472	0.9879	0.9959	0.9995	0.9987	0.5999	0.07349	0.1701	-0.02883	-0.2306	-0.01546	-0.005777	1.879	2.617
2	0.787	1	Plasmanyl-PC O-40:6	Plasmanyl-PC O-40:6;lvl2=2;lvl3=0	Plasmanyl-PC O-18:0_22:6	C48H86NO7P		lipid	0.01146	0.3068	0.7612	0.842	0.0168	0.4197	0.6779	0.8277	0.06023	-0.005253	0.04192	0.1886	0.1213	0.1002	1.366	-1.717	0.7861	2.28	2.761	2.052	0.185	0.09935	0.4398	0.03219	0.01112	0.05174	0.4459	0.6628	0.9879	0.7223	0.5175	0.9987	-0.01046	-0.009736	-0.006002	0.05712	0.0288	0.003475	-0.006391	-0.1296	-1.372
2	1	1	H0Y300_HUMAN	H0Y300_HUMAN;lvl2=1;lvl3=0	Haptoglobin	C55H95N15O17S4	H0Y300	protein	0.08321	0.3	0.7664	0.8469	-0.001275	-0.004276	0.9966	0.9994	0.1135	0.00288	-0.5561	-0.5067	0.3551	0.1741	0.3321	0.1215	-1.345	-0.7904	1.043	0.46	0.7429	0.9044	0.1916	0.4374	0.308	0.6498	0.8862	0.9778	0.9879	0.9877	0.8555	0.9987	0.6254	0.0187	-0.07981	0.1398	0.007618	-0.002413	0.006352	1.716	0.5833
2	0.9532	0.6667	Xanthine	Xanthine;lvl2=1;lvl3=0	XANTHINE	C5H4N4O2		compound2	0.03402	0.2977	0.7681	0.848	0.02064	0.1681	0.8677	0.9389	0.002749	0.01024	0.0001036	0.04592	-0.1309	-0.1691	0.01738	0.9327	0.0005412	0.1547	-0.8301	-0.9652	0.9863	0.3607	0.9996	0.8784	0.415	0.3445	0.9899	0.8205	1	0.9967	0.9203	0.9987	-0.2612	0.0807	-0.3733	-0.793	-0.9527	-0.0003092	0.09052	-0.7869	2.764
[truncated: 103 more rows]
[truncated: 511 more columns]

## Sheet: runkey
raw	mtime	mzml	filebase	batch	injection	runId	replicate	runOrder	Priority.ID	sampId	group	COVIDseverity	RedCAP.ID	Cohort	mother_neonate	age	participant_race	gravidity	parity	BMI_delivery	med_cond___asthma	med_cond___anemia	med_cond___thyroid	med_cond___obesity	med_cond___gd	med_cond___htn	med_cond___gesthtn	med_cond___preeclampsia	med_cond___infection	med_cond___multiple_preg	med_cond___other	infection_desc	other_cond_desc	delivery_date	delivery_mode	hospital	ga_w_delivery	ga_d_delivery	covid_status	covid_severity	date_covid	covid_ga_w	covid_ga_d	trimester_of_infection	symptoms	covid_symp___fever	covid_symp___cough	covid_symp___sob	covid_symp___fatigue
[truncated: 35 more rows]
[truncated: 46 more columns]
