# Supplementary material for: Severe COVID-19 in pregnancy has a distinct serum profile, including greater complement activation and dysregulation of serum lipids
Source: PLoS One. 2022 Nov 16;17(11):e0276766. doi: 10.1371/journal.pone.0276766 (PMC9668183; doi:10.1371/journal.pone.0276766)
Supplement: S2 Table — (XLSX) [file pone.0276766.s002.xlsx]

## Sheet: Sheet 1
reactome	description	fisher_up.estimate.odds.ratio	fisher_up.p.value	fisher_up.fdr	fisher_down.estimate.odds.ratio	fisher_down.p.value	fisher_down.fdr	ks.statistic.D	ks.p.value	ks.fdr	members	n.members	n.prot.members	n.metab.members	URL	Evidence Code	Species	pathwayCluster
R-HSA-198933	Immunoregulatory interactions between a Lymphoid and a non-Lymphoid cell	4.18649	5.33289e-05	0.162432	0.116937	0.999565	1	0.53163	8.83901e-10	3.70178e-06	A0A075B6P5;A0A0C4DH25;A0A0C4DH73;P01024;P01593;P01597;P01599;P01602;P01619;P01624;P01700;P01701;P01703;P01704;P01705;P01706;P01709;P01714;P01717;P01763;P01764;P01780;P01817;P01834;P04430;P04439;P05362;P05556;P06310;P06312;P06331;P08637;P0DOY2;P0DOY3;P13598;P14151;P15151;P19320;P23083;P61769;P80748;Q8N6C8	42	42	0	https://reactome.org/PathwayBrowser/#/R-HSA-198933	TAS	Homo sapiens	929
R-HSA-977606	Regulation of Complement cascade	3.43439	3.77195e-05	0.160844	0.0700007	0.999996	1	0.43132	1.29343e-09	3.70178e-06	29108;A0A075B6P5;A0A0C4DH25;A0A0C4DH73;P00734;P00736;P01024;P01031;P01593;P01597;P01599;P01602;P01619;P01624;P01700;P01701;P01703;P01704;P01705;P01706;P01709;P01714;P01717;P01763;P01764;P01780;P01817;P01834;P01857;P01859;P01860;P01861;P02745;P02746;P02747;P02748;P04003;P04004;P04430;P05155;P05156;P06310;P06312;P06331;P06681;P07225;P07357;P07358;P07360;P08603;P09871;P0C0L4;P0C0L5;P0DOY2;P0DOY3;P10…	66	65	1	https://reactome.org/PathwayBrowser/#/R-HSA-977606	TAS	Homo sapiens	762
R-HSA-166658	Complement cascade	3.65147	9.2315e-06	0.0984124	0.0653519	0.999998	1	0.413139	2.71355e-09	5.17745e-06	29108;A0A075B6P5;A0A0C4DH25;A0A0C4DH73;O75636;P00734;P00736;P00746;P01024;P01031;P01593;P01597;P01599;P01602;P01619;P01624;P01700;P01701;P01703;P01704;P01705;P01706;P01709;P01714;P01717;P01763;P01764;P01780;P01817;P01834;P01857;P01859;P01860;P01861;P02741;P02745;P02746;P02747;P02748;P04003;P04004;P04430;P05155;P05156;P06310;P06312;P06331;P06681;P07225;P07357;P07358;P07360;P08603;P09871;P0C0L4;P0C…	70	69	1	https://reactome.org/PathwayBrowser/#/R-HSA-166658	TAS	Homo sapiens	231
R-HSA-983695	Antigen activates B Cell Receptor (BCR) leading to generation of second messengers	4.19439	0.000217683	0.464122	0.147748	0.998007	1	0.495492	4.02284e-07	0.000575669	29108;A0A075B6P5;A0A0C4DH25;A0A0C4DH73;P01593;P01597;P01599;P01602;P01619;P01624;P01700;P01701;P01703;P01704;P01705;P01706;P01709;P01714;P01717;P01763;P01764;P01780;P01817;P01834;P01871;P01880;P04430;P06310;P06312;P06331;P0DOY2;P0DOY3;P23083;P80748	34	33	1	https://reactome.org/PathwayBrowser/#/R-HSA-983695	IEA	Homo sapiens	1030
R-HSA-166663	Initial triggering of complement	4.37678	8.59423e-06	0.0984124	0.0983997	0.999887	1	0.414469	5.86854e-07	0.00062066	29108;A0A075B6P5;A0A0C4DH25;A0A0C4DH73;O75636;P00736;P00746;P01024;P01593;P01597;P01599;P01602;P01619;P01624;P01700;P01701;P01703;P01704;P01705;P01706;P01709;P01714;P01717;P01763;P01764;P01780;P01817;P01834;P01857;P01859;P01860;P01861;P02741;P02745;P02746;P02747;P04430;P06310;P06312;P06331;P06681;P09871;P0C0L4;P0C0L5;P0DOY2;P0DOY3;P11226;P23083;P80748	49	48	1	https://reactome.org/PathwayBrowser/#/R-HSA-166663	TAS	Homo sapiens	231
R-HSA-2871809	FCERI mediated Ca+2 mobilization	3.84874	0.000635931	0.677934	0.152682	0.997594	1	0.491927	7.59018e-07	0.00062066	29034;29108;A0A075B6P5;A0A0C4DH25;A0A0C4DH73;P01593;P01597;P01599;P01602;P01619;P01624;P01700;P01701;P01703;P01704;P01705;P01706;P01709;P01714;P01717;P01763;P01764;P01780;P01817;P01834;P04430;P06310;P06312;P06331;P0DOY2;P0DOY3;P23083;P80748	33	31	2	https://reactome.org/PathwayBrowser/#/R-HSA-2871809	TAS	Homo sapiens	689
R-HSA-5690714	CD22 mediated BCR regulation	4.42329	0.000147268	0.348878	0.152682	0.997594	1	0.491927	7.59018e-07	0.00062066	A0A075B6P5;A0A0C4DH25;A0A0C4DH73;P01593;P01597;P01599;P01602;P01619;P01624;P01700;P01701;P01703;P01704;P01705;P01706;P01709;P01714;P01717;P01763;P01764;P01780;P01817;P01834;P01871;P01880;P04430;P06310;P06312;P06331;P0DOY2;P0DOY3;P23083;P80748	33	33	0	https://reactome.org/PathwayBrowser/#/R-HSA-5690714	TAS	Homo sapiens	1030
R-HSA-1280218	Adaptive Immune System	3.10416	0.000282249	0.496776	0.341782	0.994198	1	0.369465	1.23967e-06	0.000886983	29034;29108;A0A075B6P5;A0A0C4DH25;A0A0C4DH73;O75144;P01024;P01593;P01597;P01599;P01602;P01619;P01624;P01700;P01701;P01703;P01704;P01705;P01706;P01709;P01714;P01717;P01763;P01764;P01780;P01817;P01834;P01871;P01880;P02671;P02675;P02679;P04430;P04439;P05109;P05362;P05556;P06310;P06312;P06331;P06702;P07339;P08571;P08637;P0CG47;P0DOY2;P0DOY3;P11021;P13598;P14151;P15151;P19320;P23083;P25774;P61769;P629…	60	58	2	https://reactome.org/PathwayBrowser/#/R-HSA-1280218	TAS	Homo sapiens	645
R-HSA-2029485	Role of phospholipids in phagocytosis	3.18964	0.00156561	1	0.123455	0.999362	1	0.438139	1.67109e-06	0.00106282	15354;15843;29108;A0A075B6P5;A0A0C4DH25;A0A0C4DH73;P01593;P01597;P01599;P01602;P01619;P01624;P01700;P01701;P01703;P01704;P01705;P01706;P01709;P01714;P01717;P01763;P01764;P01780;P01817;P01834;P01857;P01859;P01860;P01861;P04430;P06310;P06312;P06331;P08637;P0DOY2;P0DOY3;P12318;P23083;P80748	40	37	3	https://reactome.org/PathwayBrowser/#/R-HSA-2029485	TAS	Homo sapiens	395
R-HSA-983705	Signaling by the B Cell Receptor (BCR)	3.62656	0.000627496	0.677934	0.134589	0.998871	1	0.450977	2.01683e-06	0.00106756	29034;29108;A0A075B6P5;A0A0C4DH25;A0A0C4DH73;P01593;P01597;P01599;P01602;P01619;P01624;P01700;P01701;P01703;P01704;P01705;P01706;P01709;P01714;P01717;P01763;P01764;P01780;P01817;P01834;P01871;P01880;P04430;P06310;P06312;P06331;P0CG47;P0DOY2;P0DOY3;P23083;P62937;P80748	37	35	2	https://reactome.org/PathwayBrowser/#/R-HSA-983705	IEA	Homo sapiens	1031
R-HSA-173623	Classical antibody-mediated complement activation	4.18649	5.33289e-05	0.162432	0.116937	0.999565	1	0.423705	2.28559e-06	0.00106756	29108;A0A075B6P5;A0A0C4DH25;A0A0C4DH73;P00736;P01593;P01597;P01599;P01602;P01619;P01624;P01700;P01701;P01703;P01704;P01705;P01706;P01709;P01714;P01717;P01763;P01764;P01780;P01817;P01834;P01857;P01859;P01860;P01861;P02741;P02745;P02746;P02747;P04430;P06310;P06312;P06331;P09871;P0DOY2;P0DOY3;P23083;P80748	42	41	1	https://reactome.org/PathwayBrowser/#/R-HSA-173623	TAS	Homo sapiens	231
R-HSA-2454202	Fc epsilon receptor (FCERI) signaling	3.65855	0.000894847	0.794959	0.147748	0.998007	1	0.46608	2.37645e-06	0.00106756	29034;29108;A0A075B6P5;A0A0C4DH25;A0A0C4DH73;P01593;P01597;P01599;P01602;P01619;P01624;P01700;P01701;P01703;P01704;P01705;P01706;P01709;P01714;P01717;P01763;P01764;P01780;P01817;P01834;P04430;P06310;P06312;P06331;P0CG47;P0DOY2;P0DOY3;P23083;P80748	34	32	2	https://reactome.org/PathwayBrowser/#/R-HSA-2454202	TAS	Homo sapiens	685
R-HSA-2730905	Role of LAT2/NTAL/LAB on calcium mobilization	4.29239	0.000302898	0.496776	0.163537	0.996495	1	0.484106	2.71146e-06	0.00106756	A0A075B6P5;A0A0C4DH25;A0A0C4DH73;P01593;P01597;P01599;P01602;P01619;P01624;P01700;P01701;P01703;P01704;P01705;P01706;P01709;P01714;P01717;P01763;P01764;P01780;P01817;P01834;P04430;P06310;P06312;P06331;P0DOY2;P0DOY3;P23083;P80748	31	31	0	https://reactome.org/PathwayBrowser/#/R-HSA-2730905	TAS	Homo sapiens	1011
R-HSA-2871796	FCERI mediated MAPK activation	4.29239	0.000302898	0.496776	0.163537	0.996495	1	0.484106	2.71146e-06	0.00106756	A0A075B6P5;A0A0C4DH25;A0A0C4DH73;P01593;P01597;P01599;P01602;P01619;P01624;P01700;P01701;P01703;P01704;P01705;P01706;P01709;P01714;P01717;P01763;P01764;P01780;P01817;P01834;P04430;P06310;P06312;P06331;P0DOY2;P0DOY3;P23083;P80748	31	31	0	https://reactome.org/PathwayBrowser/#/R-HSA-2871796	TAS	Homo sapiens	1037
R-HSA-166786	Creation of C4 and C2 activators	4.30767	2.57302e-05	0.160844	0.111025	0.999704	1	0.4118	2.79758e-06	0.00106756	29108;A0A075B6P5;A0A0C4DH25;A0A0C4DH73;O75636;P00736;P01593;P01597;P01599;P01602;P01619;P01624;P01700;P01701;P01703;P01704;P01705;P01706;P01709;P01714;P01717;P01763;P01764;P01780;P01817;P01834;P01857;P01859;P01860;P01861;P02741;P02745;P02746;P02747;P04430;P06310;P06312;P06331;P09871;P0DOY2;P0DOY3;P11226;P23083;P80748	44	43	1	https://reactome.org/PathwayBrowser/#/R-HSA-166786	TAS	Homo sapiens	231
R-HSA-2871837	FCERI mediated NF-kB activation	3.84874	0.000635931	0.677934	0.152682	0.997594	1	0.461624	4.43544e-06	0.00158678	29108;A0A075B6P5;A0A0C4DH25;A0A0C4DH73;P01593;P01597;P01599;P01602;P01619;P01624;P01700;P01701;P01703;P01704;P01705;P01706;P01709;P01714;P01717;P01763;P01764;P01780;P01817;P01834;P04430;P06310;P06312;P06331;P0CG47;P0DOY2;P0DOY3;P23083;P80748	33	32	1	https://reactome.org/PathwayBrowser/#/R-HSA-2871837	TAS	Homo sapiens	685
R-HSA-9664323	FCGR3A-mediated IL10 synthesis	3.4688	0.000863595	0.794959	0.130677	0.999066	1	0.428928	5.52672e-06	0.00186088	29108;A0A075B6P5;A0A0C4DH25;A0A0C4DH73;P01593;P01597;P01599;P01602;P01619;P01624;P01700;P01701;P01703;P01704;P01705;P01706;P01709;P01714;P01717;P01763;P01764;P01780;P01817;P01834;P01857;P01859;P01860;P01861;P04430;P06310;P06312;P06331;P08637;P0DOY2;P0DOY3;P12318;P23083;P80748	38	37	1	https://reactome.org/PathwayBrowser/#/R-HSA-9664323	TAS	Homo sapiens	757
R-HSA-9664407	Parasite infection	3.62656	0.000627496	0.677934	0.134589	0.998871	1	0.423949	1.00429e-05	0.00273739	A0A075B6P5;A0A0C4DH25;A0A0C4DH73;P01593;P01597;P01599;P01602;P01619;P01624;P01700;P01701;P01703;P01704;P01705;P01706;P01709;P01714;P01717;P01763;P01764;P01780;P01817;P01834;P01857;P01859;P01860;P01861;P04430;P06310;P06312;P06331;P08637;P0DOY2;P0DOY3;P23083;P60709;P80748	37	37	0	https://reactome.org/PathwayBrowser/#/R-HSA-9664407	TAS	Homo sapiens	1012
R-HSA-9664417	Leishmania phagocytosis	3.62656	0.000627496	0.677934	0.134589	0.998871	1	0.423949	1.00429e-05	0.00273739	A0A075B6P5;A0A0C4DH25;A0A0C4DH73;P01593;P01597;P01599;P01602;P01619;P01624;P01700;P01701;P01703;P01704;P01705;P01706;P01709;P01714;P01717;P01763;P01764;P01780;P01817;P01834;P01857;P01859;P01860;P01861;P04430;P06310;P06312;P06331;P08637;P0DOY2;P0DOY3;P23083;P60709;P80748	37	37	0	https://reactome.org/PathwayBrowser/#/R-HSA-9664417	TAS	Homo sapiens	1013
R-HSA-9664422	FCGR3A-mediated phagocytosis	3.62656	0.000627496	0.677934	0.134589	0.998871	1	0.423949	1.00429e-05	0.00273739	A0A075B6P5;A0A0C4DH25;A0A0C4DH73;P01593;P01597;P01599;P01602;P01619;P01624;P01700;P01701;P01703;P01704;P01705;P01706;P01709;P01714;P01717;P01763;P01764;P01780;P01817;P01834;P01857;P01859;P01860;P01861;P04430;P06310;P06312;P06331;P08637;P0DOY2;P0DOY3;P23083;P60709;P80748	37	37	0	https://reactome.org/PathwayBrowser/#/R-HSA-9664422	TAS	Homo sapiens	1014
R-HSA-2029481	FCGR activation	3.62656	0.000627496	0.677934	0.134589	0.998871	1	0.423949	1.00429e-05	0.00273739	A0A075B6P5;A0A0C4DH25;A0A0C4DH73;P01593;P01597;P01599;P01602;P01619;P01624;P01700;P01701;P01703;P01704;P01705;P01706;P01709;P01714;P01717;P01763;P01764;P01780;P01817;P01834;P01857;P01859;P01860;P01861;P04430;P06310;P06312;P06331;P08637;P0DOY2;P0DOY3;P12318;P23083;P80748	37	37	0	https://reactome.org/PathwayBrowser/#/R-HSA-2029481	TAS	Homo sapiens	1154
R-HSA-2029480	Fcgamma receptor (FCGR) dependent phagocytosis	2.9503	0.00269307	1	0.116937	0.999565	1	0.398853	1.08545e-05	0.00282416	15354;15843;29108;A0A075B6P5;A0A0C4DH25;A0A0C4DH73;P01593;P01597;P01599;P01602;P01619;P01624;P01700;P01701;P01703;P01704;P01705;P01706;P01709;P01714;P01717;P01763;P01764;P01780;P01817;P01834;P01857;P01859;P01860;P01861;P04430;P06310;P06312;P06331;P08637;P0DOY2;P0DOY3;P12318;P23083;P23528;P60709;P80748	42	39	3	https://reactome.org/PathwayBrowser/#/R-HSA-2029480	TAS	Homo sapiens	395
R-HSA-9662851	Anti-inflammatory response favouring Leishmania parasite infection	3.32432	0.000812042	0.786979	0.116937	0.999565	1	0.376086	4.1645e-05	0.00993232	16755;18295;29108;A0A075B6P5;A0A0C4DH25;A0A0C4DH73;P01593;P01597;P01599;P01602;P01619;P01624;P01700;P01701;P01703;P01704;P01705;P01706;P01709;P01714;P01717;P01763;P01764;P01780;P01817;P01834;P01857;P01859;P01860;P01861;P04430;P06310;P06312;P06331;P08637;P0DOY2;P0DOY3;P12318;P23083;P80748;Q86VB7;Q9H4A9	42	39	3	https://reactome.org/PathwayBrowser/#/R-HSA-9662851	TAS	Homo sapiens	755
R-HSA-9664433	Leishmania parasite growth and survival	3.32432	0.000812042	0.786979	0.116937	0.999565	1	0.376086	4.1645e-05	0.00993232	16755;18295;29108;A0A075B6P5;A0A0C4DH25;A0A0C4DH73;P01593;P01597;P01599;P01602;P01619;P01624;P01700;P01701;P01703;P01704;P01705;P01706;P01709;P01714;P01717;P01763;P01764;P01780;P01817;P01834;P01857;P01859;P01860;P01861;P04430;P06310;P06312;P06331;P08637;P0DOY2;P0DOY3;P12318;P23083;P80748;Q86VB7;Q9H4A9	42	39	3	https://reactome.org/PathwayBrowser/#/R-HSA-9664433	TAS	Homo sapiens	758
R-HSA-9658195	Leishmania infection	3.08298	0.00142972	1	0.111025	0.999704	1	0.366346	4.65414e-05	0.0106561	16755;18295;29108;A0A075B6P5;A0A0C4DH25;A0A0C4DH73;P01024;P01593;P01597;P01599;P01602;P01619;P01624;P01700;P01701;P01703;P01704;P01705;P01706;P01709;P01714;P01717;P01763;P01764;P01780;P01817;P01834;P01857;P01859;P01860;P01861;P04430;P06310;P06312;P06331;P08637;P0DOY2;P0DOY3;P12318;P23083;P60709;P80748;Q86VB7;Q9H4A9	44	41	3	https://reactome.org/PathwayBrowser/#/R-HSA-9658195	TAS	Homo sapiens	353
R-HSA-2029482	Regulation of actin dynamics for phagocytic cup formation	3.32365	0.00117093	0.998615	0.126971	0.999228	1	0.382369	5.99142e-05	0.0131903	A0A075B6P5;A0A0C4DH25;A0A0C4DH73;P01593;P01597;P01599;P01602;P01619;P01624;P01700;P01701;P01703;P01704;P01705;P01706;P01709;P01714;P01717;P01763;P01764;P01780;P01817;P01834;P01857;P01859;P01860;P01861;P04430;P06310;P06312;P06331;P08637;P0DOY2;P0DOY3;P12318;P23083;P23528;P60709;P80748	39	39	0	https://reactome.org/PathwayBrowser/#/R-HSA-2029482	TAS	Homo sapiens	1010
R-HSA-5663205	Infectious disease	2.31091	0.0109754	1	0.185875	0.999357	1	0.303907	0.000342694	0.072651	16755;18295;29034;29108;A0A075B6P5;A0A0C4DH25;A0A0C4DH73;P00558;P01024;P01593;P01597;P01599;P01602;P01619;P01624;P01700;P01701;P01703;P01704;P01705;P01706;P01709;P01714;P01717;P01763;P01764;P01780;P01817;P01834;P01857;P01859;P01860;P01861;P02788;P04430;P05556;P06310;P06312;P06331;P08637;P0CG47;P0DOY2;P0DOY3;P12318;P23083;P60709;P61769;P62937;P80748;Q14697;Q16706;Q86VB7;Q9H4A9	53	49	4	https://reactome.org/PathwayBrowser/#/R-HSA-5663205	TAS	Homo sapiens	94
R-HSA-168256	Immune System	2.56845	3.45756e-05	0.160844	0.458183	0.998866	1	0.179703	0.00069902	0.1429	15354;15843;16349;17996;29034;29101;29103;29108;A0A075B6P5;A0A0C4DH25;A0A0C4DH73;O00391;O75015;O75144;O75594;O75636;O95497;P00488;P00734;P00736;P00738;P00746;P00915;P01009;P01011;P01024;P01031;P01033;P01034;P01593;P01597;P01599;P01602;P01619;P01624;P01700;P01701;P01703;P01704;P01705;P01706;P01709;P01714;P01717;P01763;P01764;P01780;P01817;P01833;P01834;P01857;P01859;P01860;P01861;P01871;P01880;P02…	176	168	8	https://reactome.org/PathwayBrowser/#/R-HSA-168256	TAS	Homo sapiens	231
R-HSA-388396	GPCR downstream signalling	1.50982	0.289369	1	0.226683	0.984443	1	0.417645	0.00100246	0.197864	15729;15843;16755;17925;18295;20067;28125;28364;28716;29034;29108;422;53488;P00734;P01019;P01024;P01031;P01042;P02751;P02775;P02776;P05556;P0DJI8	23	10	13	https://reactome.org/PathwayBrowser/#/R-HSA-388396	TAS	Homo sapiens	51
R-HSA-168249	Innate Immune System	2.5238	7.50244e-05	0.199949	0.40001	0.99953	1	0.182816	0.0011598	0.221289	15354;15843;16349;17996;29034;29101;29103;29108;A0A075B6P5;A0A0C4DH25;A0A0C4DH73;O00391;O75015;O75594;O75636;O95497;P00734;P00736;P00738;P00746;P01009;P01011;P01024;P01031;P01034;P01593;P01597;P01599;P01602;P01619;P01624;P01700;P01701;P01703;P01704;P01705;P01706;P01709;P01714;P01717;P01763;P01764;P01780;P01817;P01833;P01834;P01857;P01859;P01860;P01861;P02671;P02675;P02679;P02741;P02745;P02746;P02…	153	145	8	https://reactome.org/PathwayBrowser/#/R-HSA-168249	TAS	Homo sapiens	230
R-HSA-372790	Signaling by GPCR	1.35365	0.357099	1	0.206952	0.989259	1	0.395037	0.0012784	0.236051	15729;15843;16755;17925;18295;20067;28125;28364;28716;29034;29108;422;53488;P00734;P01019;P01024;P01031;P01042;P02751;P02775;P02776;P05556;P0DJI8;Q14623;Q15465	25	12	13	https://reactome.org/PathwayBrowser/#/R-HSA-372790	TAS	Homo sapiens	33
R-HSA-416476	G alpha (q) signalling events	1.07011	0.587996	1	0	1	1	0.551703	0.00165385	0.295832	15729;15843;18295;28125;28364;28716;29108;53488;P00734;P01019;P01042;P0DJI8	12	4	8	https://reactome.org/PathwayBrowser/#/R-HSA-416476	TAS	Homo sapiens	51
R-HSA-2168880	Scavenging of heme from plasma	2.43092	0.0122854	1	0.642807	0.873047	1	0.298164	0.00170589	0.295894	A0A075B6P5;A0A0C4DH25;A0A0C4DH73;O14791;P00738;P00739;P01591;P01593;P01597;P01599;P01602;P01619;P01624;P01700;P01701;P01703;P01704;P01705;P01706;P01709;P01714;P01717;P01763;P01764;P01780;P01817;P01834;P01876;P01877;P02647;P02760;P02768;P02790;P04430;P06310;P06312;P06331;P0DOY2;P0DOY3;P23083;P68871;P69905;P80748;Q86VB7	44	44	0	https://reactome.org/PathwayBrowser/#/R-HSA-2168880	TAS	Homo sapiens	712
R-HSA-174824	Plasma lipoprotein assembly, remodeling, and clearance	0	1	1	3.58077	0.0228979	1	-0.492944	0.00176433	0.29703	P01023;P02647;P02649;P02652;P02654;P02655;P02656;P02768;P04114;P04180;P06727;P11597;P55056;Q13790;Q6Q788	15	15	0	https://reactome.org/PathwayBrowser/#/R-HSA-174824	TAS	Homo sapiens	666
R-HSA-500792	GPCR ligand binding	1.70497	0.224615	1	0.250359	0.977499	1	0.396941	0.00368759	0.603079	15729;16755;17925;18295;20067;28125;28364;28716;29108;422;53488;P00734;P01019;P01024;P01031;P01042;P02775;P02776;P0DJI8;Q14623;Q15465	21	10	11	https://reactome.org/PathwayBrowser/#/R-HSA-500792	TAS	Homo sapiens	35
R-HSA-6806667	Metabolism of fat-soluble vitamins	0	1	1	4.45206	0.0210555	1	-0.537713	0.00407853	0.630959	O95445;P02647;P02649;P02652;P02655;P02656;P02753;P02766;P04114;P06727;P98160	11	11	0	https://reactome.org/PathwayBrowser/#/R-HSA-6806667	TAS	Homo sapiens	7
R-HSA-975634	Retinoid metabolism and transport	0	1	1	4.45206	0.0210555	1	-0.537713	0.00407853	0.630959	O95445;P02647;P02649;P02652;P02655;P02656;P02753;P02766;P04114;P06727;P98160	11	11	0	https://reactome.org/PathwayBrowser/#/R-HSA-975634	TAS	Homo sapiens	497
R-HSA-8963898	Plasma lipoprotein assembly	0	1	1	2.24175	0.212173	1	-0.559611	0.00442111	0.665959	P01023;P02647;P02649;P02652;P02654;P02655;P02656;P04114;P06727;P55056	10	10	0	https://reactome.org/PathwayBrowser/#/R-HSA-8963898	TAS	Homo sapiens	736
R-GGA-392499	Metabolism of proteins	2.71965	0.156189	1	0	1	1	0.574209	0.00600857	0.881873	16755;17012;17925;28125;28364;28716;29101;29108;53488	9	0	9	https://reactome.org/PathwayBrowser/#/R-GGA-392499	IEA	Gallus gallus	160
R-HSA-9709957	Sensory Perception	0.274061	0.969518	1	3.63743	0.00855339	1	-0.387713	0.00646931	0.925758	16962;17925;17996;29101;29103;29108;422;O95445;P02647;P02649;P02652;P02655;P02656;P02753;P02766;P04114;P06396;P06727;P60709;P98160	20	13	7	https://reactome.org/PathwayBrowser/#/R-HSA-9709957	IEA	Homo sapiens	52
R-HSA-2173782	Binding and Uptake of Ligands by Scavenger Receptors	2.19295	0.0185743	1	0.537012	0.941385	1	0.250036	0.00687583	0.959933	29034;A0A075B6P5;A0A0C4DH25;A0A0C4DH73;A1L4H1;O14791;P00738;P00739;P01591;P01593;P01597;P01599;P01602;P01619;P01624;P01700;P01701;P01703;P01704;P01705;P01706;P01709;P01714;P01717;P01763;P01764;P01780;P01817;P01834;P01876;P01877;P02647;P02649;P02760;P02768;P02790;P04114;P04430;P06310;P06312;P06331;P09486;P0DJI8;P0DOY2;P0DOY3;P23083;P68871;P69905;P80748;Q86VB7;Q9Y4L1	51	50	1	https://reactome.org/PathwayBrowser/#/R-HSA-2173782	TAS	Homo sapiens	923
R-HSA-202733	Cell surface interactions at the vascular wall	1.86398	0.0475182	1	0.264273	0.997923	1	0.235241	0.0078512	0.965988	29108;A0A075B6P5;A0A0C4DH25;A0A0C4DH73;P00734;P01591;P01593;P01597;P01599;P01602;P01619;P01624;P01700;P01701;P01703;P01704;P01705;P01706;P01709;P01714;P01717;P01763;P01764;P01780;P01817;P01834;P01871;P01876;P01877;P02724;P02751;P02776;P04070;P04114;P04430;P05556;P06310;P06312;P06331;P07225;P08195;P0DOY2;P0DOY3;P11464;P14151;P15814;P16070;P16109;P19256;P23083;P62937;P80748;Q00887;Q00889;Q16557;Q9U…	57	56	1	https://reactome.org/PathwayBrowser/#/R-HSA-202733	TAS	Homo sapiens	1003
R-MMU-8963743	Digestion and absorption	2.7014	0.241159	1	0	1	1	0.678832	0.00859096	0.965988	16755;17925;28865;29101;29108;36274	6	0	6	https://reactome.org/PathwayBrowser/#/R-MMU-8963743	IEA	Mus musculus	773
R-HSA-8963899	Plasma lipoprotein remodeling	0	1	1	3.81017	0.0315059	1	-0.476277	0.0100864	0.965988	P02647;P02649;P02652;P02655;P02656;P02768;P04114;P04180;P06727;P11597;Q13790;Q6Q788	12	12	0	https://reactome.org/PathwayBrowser/#/R-HSA-8963899	TAS	Homo sapiens	735
R-HSA-5653656	Vesicle-mediated transport	1.99	0.0213912	1	0.571125	0.944824	1	0.214039	0.0102007	0.965988	29034;29108;A0A075B6P5;A0A0C4DH25;A0A0C4DH73;A1L4H1;O14791;P00738;P00739;P01009;P01591;P01593;P01597;P01599;P01602;P01619;P01624;P01700;P01701;P01703;P01704;P01705;P01706;P01709;P01714;P01717;P01763;P01764;P01780;P01817;P01834;P01876;P01877;P02647;P02649;P02760;P02768;P02786;P02787;P02790;P04114;P04430;P06310;P06312;P06331;P09486;P0CG47;P0DJI8;P0DOY2;P0DOY3;P11142;P11717;P12259;P23083;P33908;P503…	67	65	2	https://reactome.org/PathwayBrowser/#/R-HSA-5653656	TAS	Homo sapiens	712
R-HSA-373076	Class A/1 (Rhodopsin-like receptors)	1.67058	0.272926	1	0.315456	0.95312	1	0.399742	0.010845	0.965988	16755;18295;20067;28125;28364;28716;29108;422;53488;P00734;P01019;P01024;P01031;P01042;P02775;P02776;P0DJI8	17	8	9	https://reactome.org/PathwayBrowser/#/R-HSA-373076	TAS	Homo sapiens	34
R-HSA-166665	Terminal pathway of complement	0.761214	0.748678	1	0	1	1	0.569343	0.0123481	0.965988	P01031;P02748;P07357;P07358;P07360;P10643;P10909;P13671	8	8	0	https://reactome.org/PathwayBrowser/#/R-HSA-166665	TAS	Homo sapiens	1176
R-CEL-162582	Signal Transduction	1.07011	0.587996	1	0	1	1	0.461071	0.0140634	0.965988	15729;15843;16349;16755;17490;18295;28125;28364;28716;29034;29108;53488	12	0	12	https://reactome.org/PathwayBrowser/#/R-CEL-162582	IEA	Caenorhabditis elegans	67
R-HSA-199977	ER to Golgi Anterograde Transport	16.3935	0.0135011	1	0	1	1	0.776156	0.0169118	0.965988	P01009;P12259;Q12907;Q9UBR2	4	4	0	https://reactome.org/PathwayBrowser/#/R-HSA-199977	TAS	Homo sapiens	678
R-HSA-204005	COPII-mediated vesicle transport	16.3935	0.0135011	1	0	1	1	0.776156	0.0169118	0.965988	P01009;P12259;Q12907;Q9UBR2	4	4	0	https://reactome.org/PathwayBrowser/#/R-HSA-204005	TAS	Homo sapiens	678
R-HSA-5694530	Cargo concentration in the ER	16.3935	0.0135011	1	0	1	1	0.776156	0.0169118	0.965988	P01009;P12259;Q12907;Q9UBR2	4	4	0	https://reactome.org/PathwayBrowser/#/R-HSA-5694530	TAS	Homo sapiens	678
R-GGA-2980736	Peptide hormone metabolism	2.7014	0.241159	1	0	1	1	0.635037	0.0169671	0.965988	17925;28125;28364;28716;29108;53488	6	0	6	https://reactome.org/PathwayBrowser/#/R-GGA-2980736	IEA	Gallus gallus	160
R-MMU-8935690	Digestion	3.60608	0.178444	1	0	1	1	0.678832	0.0210765	0.965988	16755;17925;28865;29108;36274	5	0	5	https://reactome.org/PathwayBrowser/#/R-MMU-8935690	IEA	Mus musculus	773
R-HSA-9749641	Aspirin ADME	0	1	1	#NUM!	0.0041872	1	-0.873479	0.0212483	0.965988	422;P02768;P06276	3	2	1	https://reactome.org/PathwayBrowser/#/R-HSA-9749641	TAS	Homo sapiens	245
R-HSA-382551	Transport of small molecules	0.216341	0.997999	1	2.87296	0.00184272	1	-0.229775	0.0213803	0.965988	15354;15729;15891;16737;16755;17012;17033;17368;17636;17775;17925;17996;18295;18332;28865;29034;29101;29103;29108;36274;422;P00450;P00915;P00918;P01023;P02647;P02649;P02652;P02654;P02655;P02656;P02768;P02786;P02787;P04114;P04180;P05090;P06727;P08195;P0CG47;P11597;P25311;P55056;P68871;P69905;P80188;Q13790;Q6Q788	48	27	21	https://reactome.org/PathwayBrowser/#/R-HSA-382551	TAS	Homo sapiens	82
R-HSA-8964058	HDL remodeling	0	1	1	3.94027	0.0889301	1	-0.559611	0.0268435	0.965988	P02647;P02649;P02655;P02656;P02768;P04180;P11597	7	7	0	https://reactome.org/PathwayBrowser/#/R-HSA-8964058	TAS	Homo sapiens	738
R-HSA-8963888	Chylomicron assembly	0	1	1	2.07938	0.318597	1	-0.559611	0.0268435	0.965988	P02647;P02649;P02652;P02655;P02656;P04114;P06727	7	7	0	https://reactome.org/PathwayBrowser/#/R-HSA-8963888	TAS	Homo sapiens	736
R-HSA-2187338	Visual phototransduction	0	1	1	2.95384	0.0607818	1	-0.394856	0.0293471	0.965988	29101;29103;29108;O95445;P02647;P02649;P02652;P02655;P02656;P02753;P02766;P04114;P06727;P98160	14	11	3	https://reactome.org/PathwayBrowser/#/R-HSA-2187338	TAS	Homo sapiens	495
R-HSA-1237044	Erythrocytes take up carbon dioxide and release oxygen	0	1	1	21.258	0.00289996	1	-0.644282	0.0331086	0.965988	17996;P00915;P00918;P68871;P69905	5	4	1	https://reactome.org/PathwayBrowser/#/R-HSA-1237044	TAS	Homo sapiens	643
R-HSA-1247673	Erythrocytes take up oxygen and release carbon dioxide	0	1	1	21.258	0.00289996	1	-0.644282	0.0331086	0.965988	17996;P00915;P00918;P68871;P69905	5	4	1	https://reactome.org/PathwayBrowser/#/R-HSA-1247673	TAS	Homo sapiens	643
R-HSA-1480926	O2/CO2 exchange in erythrocytes	0	1	1	21.258	0.00289996	1	-0.644282	0.0331086	0.965988	17996;P00915;P00918;P68871;P69905	5	4	1	https://reactome.org/PathwayBrowser/#/R-HSA-1480926	TAS	Homo sapiens	643
R-HSA-163841	Gamma carboxylation, hypusine formation and arylsulfatase activation	0.761214	0.748678	1	0	1	1	0.508516	0.0345525	0.965988	29108;P00734;P00740;P00742;P04070;P07225;P08709;P22891	8	7	1	https://reactome.org/PathwayBrowser/#/R-HSA-163841	TAS	Homo sapiens	201
R-HSA-174577	Activation of C3 and C5	3.60608	0.178444	1	0	1	1	0.63747	0.0360917	0.965988	P01024;P01031;P06681;P0C0L4;P0C0L5	5	5	0	https://reactome.org/PathwayBrowser/#/R-HSA-174577	TAS	Homo sapiens	762
R-MMU-381771	Synthesis, secretion, and inactivation of Glucagon-like Peptide-1 (GLP-1)	3.60608	0.178444	1	0	1	1	0.635037	0.0372128	0.965988	17925;28125;28364;28716;53488	5	0	5	https://reactome.org/PathwayBrowser/#/R-MMU-381771	IEA	Mus musculus	164
R-MMU-400508	Incretin synthesis, secretion, and inactivation	3.60608	0.178444	1	0	1	1	0.635037	0.0372128	0.965988	17925;28125;28364;28716;53488	5	0	5	https://reactome.org/PathwayBrowser/#/R-MMU-400508	IEA	Mus musculus	164
R-HSA-9018678	Biosynthesis of specialized proresolving mediators (SPMs)	1.33876	0.577177	1	0	1	1	0.635037	0.0372128	0.965988	28125;28364;29108;53488;P09960	5	1	4	https://reactome.org/PathwayBrowser/#/R-HSA-9018678	TAS	Homo sapiens	222
R-HSA-2453864	Retinoid cycle disease events	0	1	1	#NUM!	0.0262024	1	-0.995134	0.0388191	0.965988	P02753;P02766	2	2	0	https://reactome.org/PathwayBrowser/#/R-HSA-2453864	TAS	Homo sapiens	495
R-HSA-2453902	The canonical retinoid cycle in rods (twilight vision)	0	1	1	#NUM!	0.0262024	1	-0.995134	0.0388191	0.965988	P02753;P02766	2	2	0	https://reactome.org/PathwayBrowser/#/R-HSA-2453902	TAS	Homo sapiens	684
R-HSA-2474795	Diseases associated with visual transduction	0	1	1	#NUM!	0.0262024	1	-0.995134	0.0388191	0.965988	P02753;P02766	2	2	0	https://reactome.org/PathwayBrowser/#/R-HSA-2474795	TAS	Homo sapiens	495
R-HSA-9675143	Diseases of the neuronal system	0	1	1	#NUM!	0.0262024	1	-0.995134	0.0388191	0.965988	P02753;P02766	2	2	0	https://reactome.org/PathwayBrowser/#/R-HSA-9675143	TAS	Homo sapiens	495
R-HSA-1852241	Organelle biogenesis and maintenance	0.889655	0.700997	1	0	1	1	0.533542	0.0397376	0.965988	15843;16990;28364;29108;P04179;P99999;Q8TES7	7	3	4	https://reactome.org/PathwayBrowser/#/R-HSA-1852241	TAS	Homo sapiens	668
R-HSA-8964043	Plasma lipoprotein clearance	0	1	1	3.47446	0.187813	1	-0.622871	0.0432865	0.965988	P02647;P02649;P02654;P04114;P55056	5	5	0	https://reactome.org/PathwayBrowser/#/R-HSA-8964043	TAS	Homo sapiens	737
R-HSA-948021	Transport to the Golgi and subsequent modification	4.40157	0.0388075	1	0	1	1	0.463098	0.0457565	0.965988	17012;17925;P01009;P04066;P12259;P33908;Q12907;Q16706;Q9UBR2	9	7	2	https://reactome.org/PathwayBrowser/#/R-HSA-948021	TAS	Homo sapiens	751
R-HSA-9024446	NR1H2 and NR1H3-mediated signaling	0	1	1	5.25952	0.0574822	1	-0.559611	0.0492539	0.965988	P02649;P02654;P02655;P05090;P11597;P55056	6	6	0	https://reactome.org/PathwayBrowser/#/R-HSA-9024446	TAS	Homo sapiens	1167
R-HSA-9029569	NR1H3 & NR1H2 regulate gene expression linked to cholesterol transport and efflux	0	1	1	5.25952	0.0574822	1	-0.559611	0.0492539	0.965988	P02649;P02654;P02655;P05090;P11597;P55056	6	6	0	https://reactome.org/PathwayBrowser/#/R-HSA-9029569	TAS	Homo sapiens	1167
R-DME-159418	Recycling of bile acids and salts	1.78741	0.49743	1	0	1	1	0.678832	0.0519309	0.965988	16755;28865;29101;36274	4	0	4	https://reactome.org/PathwayBrowser/#/R-DME-159418	IEA	Drosophila melanogaster	574
R-DME-194068	Bile acid and bile salt metabolism	1.78741	0.49743	1	0	1	1	0.678832	0.0519309	0.965988	16755;28865;29101;36274	4	0	4	https://reactome.org/PathwayBrowser/#/R-DME-194068	IEA	Drosophila melanogaster	574
R-MMU-9707564	Cytoprotection by HMOX1	0	1	1	0	1	1	0.676399	0.0533054	0.965988	15843;16990;17033;28364	4	0	4	https://reactome.org/PathwayBrowser/#/R-MMU-9707564	IEA	Mus musculus	290
R-MMU-9711123	Cellular response to chemical stress	0	1	1	0	1	1	0.676399	0.0533054	0.965988	15843;16990;17033;28364	4	0	4	https://reactome.org/PathwayBrowser/#/R-MMU-9711123	IEA	Mus musculus	290
R-BTA-2262752	Cellular responses to stress	0	1	1	0	1	1	0.676399	0.0533054	0.965988	15843;16990;17033;28364	4	0	4	https://reactome.org/PathwayBrowser/#/R-BTA-2262752	IEA	Bos taurus	529
R-BTA-8953897	Cellular responses to stimuli	0	1	1	0	1	1	0.676399	0.0533054	0.965988	15843;16990;17033;28364	4	0	4	https://reactome.org/PathwayBrowser/#/R-BTA-8953897	IEA	Bos taurus	529
R-HSA-1368108	BMAL1:CLOCK,NPAS2 activates circadian gene expression	0	1	1	0	1	1	0.676399	0.0533054	0.965988	15843;16990;28364;P08709	4	1	3	https://reactome.org/PathwayBrowser/#/R-HSA-1368108	IEA	Homo sapiens	959
R-HSA-381340	Transcriptional regulation of white adipocyte differentiation	0	1	1	0	1	1	0.676399	0.0533054	0.965988	15843;16990;28364;P15090	4	1	3	https://reactome.org/PathwayBrowser/#/R-HSA-381340	TAS	Homo sapiens	963
R-HSA-159740	Gamma-carboxylation of protein precursors	0.889655	0.700997	1	0	1	1	0.508516	0.0568985	0.965988	P00734;P00740;P00742;P04070;P07225;P08709;P22891	7	7	0	https://reactome.org/PathwayBrowser/#/R-HSA-159740	TAS	Homo sapiens	652
R-HSA-159854	Gamma-carboxylation, transport, and amino-terminal cleavage of proteins	0.889655	0.700997	1	0	1	1	0.508516	0.0568985	0.965988	P00734;P00740;P00742;P04070;P07225;P08709;P22891	7	7	0	https://reactome.org/PathwayBrowser/#/R-HSA-159854	TAS	Homo sapiens	652
R-HSA-159763	Transport of gamma-carboxylated protein precursors from the endoplasmic reticulum to the Golgi apparatus	0.889655	0.700997	1	0	1	1	0.508516	0.0568985	0.965988	P00734;P00740;P00742;P04070;P07225;P08709;P22891	7	7	0	https://reactome.org/PathwayBrowser/#/R-HSA-159763	TAS	Homo sapiens	652
R-HSA-159782	Removal of aminoterminal propeptides from gamma-carboxylated proteins	0.889655	0.700997	1	0	1	1	0.508516	0.0568985	0.965988	P00734;P00740;P00742;P04070;P07225;P08709;P22891	7	7	0	https://reactome.org/PathwayBrowser/#/R-HSA-159782	TAS	Homo sapiens	652
R-HSA-382556	ABC-family proteins mediated transport	0	1	1	1.29023	0.589444	1	-0.583942	0.0688526	0.965988	17636;17996;29103;P02647;P0CG47	5	2	3	https://reactome.org/PathwayBrowser/#/R-HSA-382556	TAS	Homo sapiens	646
R-HSA-418594	G alpha (i) signalling events	1.47108	0.38366	1	0.390547	0.918991	1	0.351755	0.07014	0.965988	15843;17925;18295;20067;29034;29108;422;P01019;P01024;P01031;P01042;P02775;P02776;P0DJI8	14	7	7	https://reactome.org/PathwayBrowser/#/R-HSA-418594	TAS	Homo sapiens	32
R-HSA-8964041	LDL remodeling	0	1	1	10.4288	0.0702327	1	-0.746959	0.0720551	0.965988	P04114;P11597;Q13790	3	3	0	https://reactome.org/PathwayBrowser/#/R-HSA-8964041	TAS	Homo sapiens	1008
R-HSA-8866423	VLDL assembly	0	1	1	2.58646	0.413265	1	-0.746959	0.0720551	0.965988	P02654;P04114;P55056	3	3	0	https://reactome.org/PathwayBrowser/#/R-HSA-8866423	TAS	Homo sapiens	1006
R-HSA-8964046	VLDL clearance	0	1	1	2.58646	0.413265	1	-0.746959	0.0720551	0.965988	P02654;P04114;P55056	3	3	0	https://reactome.org/PathwayBrowser/#/R-HSA-8964046	IEA	Homo sapiens	1009
R-HSA-3560782	Diseases associated with glycosaminoglycan metabolism	0	1	1	10.4288	0.0702327	1	-0.742092	0.0752327	0.965988	P51884;P98160;Q16394	3	3	0	https://reactome.org/PathwayBrowser/#/R-HSA-3560782	TAS	Homo sapiens	693
R-HSA-2022928	HS-GAG biosynthesis	0	1	1	#NUM!	0.0262024	1	-0.89781	0.0808178	0.965988	P98160;Q16394	2	2	0	https://reactome.org/PathwayBrowser/#/R-HSA-2022928	TAS	Homo sapiens	482
R-HSA-3656237	Defective EXT2 causes exostoses 2	0	1	1	#NUM!	0.0262024	1	-0.89781	0.0808178	0.965988	P98160;Q16394	2	2	0	https://reactome.org/PathwayBrowser/#/R-HSA-3656237	TAS	Homo sapiens	693
R-HSA-3656253	Defective EXT1 causes exostoses 1, TRPS2 and CHDS	0	1	1	#NUM!	0.0262024	1	-0.89781	0.0808178	0.965988	P98160;Q16394	2	2	0	https://reactome.org/PathwayBrowser/#/R-HSA-3656253	TAS	Homo sapiens	693
R-DDI-556833	Metabolism of lipids	1.24022	0.474581	1	0	1	1	0.322537	0.0811761	0.965988	15354;15843;16755;16870;17026;17636;17925;28125;28364;28865;28940;29101;29108;36274;53289;53488	16	0	16	https://reactome.org/PathwayBrowser/#/R-DDI-556833	IEA	Dictyostelium discoideum	15
R-HSA-444209	Free fatty acid receptors	1.78741	0.49743	1	0	1	1	0.635037	0.0819213	0.965988	28125;28364;28716;53488	4	0	4	https://reactome.org/PathwayBrowser/#/R-HSA-444209	TAS	Homo sapiens	485
R-HSA-157118	Signaling by NOTCH	0	1	1	10.4288	0.0702327	1	-0.729927	0.0836995	0.965988	P0CG47;P35916;Q12860	3	3	0	https://reactome.org/PathwayBrowser/#/R-HSA-157118	IEA	Homo sapiens	1016
R-HSA-376176	Signaling by ROBO receptors	0	1	1	2.58646	0.413265	1	-0.729927	0.0836995	0.965988	O14786;P07737;P0CG47	3	3	0	https://reactome.org/PathwayBrowser/#/R-HSA-376176	TAS	Homo sapiens	696
R-MMU-109582	Hemostasis	0	1	1	0	1	1	0.627737	0.0881262	0.965988	15843;16349;29101;29108	4	0	4	https://reactome.org/PathwayBrowser/#/R-MMU-109582	IEA	Mus musculus	309
R-HSA-1592230	Mitochondrial biogenesis	1.06937	0.644381	1	0	1	1	0.509732	0.0925492	0.965988	15843;16990;28364;29108;P04179;P99999	6	2	4	https://reactome.org/PathwayBrowser/#/R-HSA-1592230	TAS	Homo sapiens	668
R-HSA-2151201	Transcriptional activation of mitochondrial biogenesis	1.06937	0.644381	1	0	1	1	0.509732	0.0925492	0.965988	15843;16990;28364;29108;P04179;P99999	6	2	4	https://reactome.org/PathwayBrowser/#/R-HSA-2151201	TAS	Homo sapiens	668
R-PFA-1430728	Metabolism	0.349895	0.938101	1	0.337151	0.943725	1	0.315237	0.0936881	0.965988	15354;15729;16349;16870;16919;16990;17368;17636;17925;28865;29034;29101;29103;29108;36274;422	16	0	16	https://reactome.org/PathwayBrowser/#/R-PFA-1430728	IEA	Plasmodium falciparum	148
R-HSA-375276	Peptide ligand-binding receptors	0.664864	0.788823	1	0	1	1	0.415247	0.0959238	0.965988	29108;P00734;P01019;P01024;P01031;P01042;P02775;P02776;P0DJI8	9	8	1	https://reactome.org/PathwayBrowser/#/R-HSA-375276	TAS	Homo sapiens	35
R-CEL-71291	Metabolism of amino acids and derivatives	0	1	1	0	1	1	0.506083	0.0966963	0.965988	15354;15729;16349;16919;18332;29101	6	0	6	https://reactome.org/PathwayBrowser/#/R-CEL-71291	IEA	Caenorhabditis elegans	168
R-HSA-163685	Integration of energy metabolism	5.41301	0.119025	1	0	1	1	0.618005	0.0970085	0.965988	17925;29108;P29401;P37837	4	2	2	https://reactome.org/PathwayBrowser/#/R-HSA-163685	IEA	Homo sapiens	435
R-HSA-447043	Neurofascin interactions	0	1	1	#NUM!	0.0262024	1	-0.871046	0.0975726	0.965988	Q12860;Q92823	2	2	0	https://reactome.org/PathwayBrowser/#/R-HSA-447043	IEA	Homo sapiens	1161
R-HSA-8963901	Chylomicron remodeling	0	1	1	1.7301	0.382818	1	-0.434611	0.10316	0.965988	P02647;P02649;P02652;P02655;P02656;P04114;P06727;Q6Q788	8	8	0	https://reactome.org/PathwayBrowser/#/R-HSA-8963901	TAS	Homo sapiens	82
R-HSA-196854	Metabolism of vitamins and cofactors	0	1	1	3.14944	0.0227972	1	-0.284543	0.105639	0.965988	29034;29101;29108;422;O95445;O95497;P02647;P02649;P02652;P02655;P02656;P02753;P02766;P04114;P06727;P43251;P98160;Q10588;Q13822	19	15	4	https://reactome.org/PathwayBrowser/#/R-HSA-196854	TAS	Homo sapiens	6
R-HSA-166020	Transfer of LPS from LBP carrier to CD14	#NUM!	0.0246305	1	0	1	1	0.856448	0.107872	0.965988	P08571;P18428	2	2	0	https://reactome.org/PathwayBrowser/#/R-HSA-166020	TAS	Homo sapiens	662
R-HSA-3781865	Diseases of glycosylation	0	1	1	3.47446	0.187813	1	-0.542092	0.109663	0.965988	P07996;P51884;P98160;Q16394;Q8WXS8	5	5	0	https://reactome.org/PathwayBrowser/#/R-HSA-3781865	TAS	Homo sapiens	693
R-HSA-9662001	Defective factor VIII causes hemophilia A	0	1	1	0	1	1	0.540146	0.111968	0.965988	29108;P00734;P00740;P00742;P04275	5	4	1	https://reactome.org/PathwayBrowser/#/R-HSA-9662001	TAS	Homo sapiens	924
R-HSA-111885	Opioid Signalling	0	1	1	0	1	1	0.686131	0.121085	0.965988	15843;29034;29108	3	0	3	https://reactome.org/PathwayBrowser/#/R-HSA-111885	TAS	Homo sapiens	635
R-MMU-6803157	Antimicrobial peptides	0	1	1	0	1	1	0.686131	0.121085	0.965988	29034;29101;29108	3	0	3	https://reactome.org/PathwayBrowser/#/R-MMU-6803157	IEA	Mus musculus	782
R-MMU-6799990	Metal sequestration by antimicrobial proteins	0	1	1	0	1	1	0.686131	0.121085	0.965988	29034;29101;29108	3	0	3	https://reactome.org/PathwayBrowser/#/R-MMU-6799990	IEA	Mus musculus	782
R-HSA-192456	Digestion of dietary lipid	2.68353	0.402829	1	0	1	1	0.678832	0.128483	0.965988	16755;28865;36274	3	0	3	https://reactome.org/PathwayBrowser/#/R-HSA-192456	TAS	Homo sapiens	672
R-HSA-1368082	RORA activates gene expression	0	1	1	0	1	1	0.676399	0.131029	0.965988	15843;16990;28364	3	0	3	https://reactome.org/PathwayBrowser/#/R-HSA-1368082	IEA	Homo sapiens	958
R-HSA-1655829	Regulation of cholesterol biosynthesis by SREBP (SREBF)	0	1	1	0	1	1	0.676399	0.131029	0.965988	15843;16990;28364	3	0	3	https://reactome.org/PathwayBrowser/#/R-HSA-1655829	TAS	Homo sapiens	960
R-HSA-2426168	Activation of gene expression by SREBF (SREBP)	0	1	1	0	1	1	0.676399	0.131029	0.965988	15843;16990;28364	3	0	3	https://reactome.org/PathwayBrowser/#/R-HSA-2426168	TAS	Homo sapiens	962
R-MMU-400206	Regulation of lipid metabolism by PPARalpha	0	1	1	0	1	1	0.676399	0.131029	0.965988	15843;16990;28364	3	0	3	https://reactome.org/PathwayBrowser/#/R-MMU-400206	IEA	Mus musculus	290
R-HSA-8936459	RUNX1 regulates genes involved in megakaryocyte differentiation and platelet function	0	1	1	0	1	1	-0.671533	0.136245	0.965988	P02776;P07359;P07996	3	3	0	https://reactome.org/PathwayBrowser/#/R-HSA-8936459	TAS	Homo sapiens	732
R-HSA-73894	DNA Repair	0	1	1	1.72266	0.509118	1	-0.579075	0.140301	0.965988	17368;P0CG47;P60709;Q13535	4	3	1	https://reactome.org/PathwayBrowser/#/R-HSA-73894	TAS	Homo sapiens	110
R-HSA-6785807	Interleukin-4 and Interleukin-13 signaling	3.45839	0.039643	1	0.935414	0.651796	1	0.32435	0.141054	0.965988	P00488;P01033;P01857;P01861;P02751;P05362;P05556;P0DJI8;P11142;P14780;P18428;P19320;P80188	13	13	0	https://reactome.org/PathwayBrowser/#/R-HSA-6785807	TAS	Homo sapiens	703
R-MMU-597592	Post-translational protein modification	5.41301	0.119025	1	0	1	1	0.574209	0.146672	0.965988	16755;17012;17925;29108	4	0	4	https://reactome.org/PathwayBrowser/#/R-MMU-597592	IEA	Mus musculus	202
R-HSA-1643685	Disease	1.19138	0.310797	1	0.539537	0.980745	1	0.123837	0.147904	0.965988	15354;15843;16755;16990;17012;17026;17775;17925;17996;18183;18295;28865;28940;29034;29101;29103;29108;36274;422;A0A075B6P5;A0A0C4DH25;A0A0C4DH73;P00450;P00558;P00734;P00740;P00742;P00748;P01024;P01593;P01597;P01599;P01602;P01619;P01624;P01700;P01701;P01703;P01704;P01705;P01706;P01709;P01714;P01717;P01763;P01764;P01780;P01817;P01834;P01857;P01859;P01860;P01861;P02647;P02671;P02675;P02679;P02751;P0…	107	88	19	https://reactome.org/PathwayBrowser/#/R-HSA-1643685	TAS	Homo sapiens	93
R-MMU-917937	Iron uptake and transport	0	1	1	0	1	1	0.800487	0.155979	0.965988	17033;29034	2	0	2	https://reactome.org/PathwayBrowser/#/R-MMU-917937	IEA	Mus musculus	115
R-HSA-3000171	Non-integrin membrane-ECM interactions	0.761214	0.748678	1	1.7301	0.382818	1	-0.402068	0.158104	0.965988	P02751;P02766;P04004;P05556;P07996;P17301;P24821;P98160	8	8	0	https://reactome.org/PathwayBrowser/#/R-HSA-3000171	TAS	Homo sapiens	1063
R-HSA-6783783	Interleukin-10 signaling	5.36666	0.29064	1	0	1	1	0.798054	0.15841	0.965988	P01033;P05362	2	2	0	https://reactome.org/PathwayBrowser/#/R-HSA-6783783	TAS	Homo sapiens	345
R-GGA-425397	Transport of vitamins, nucleosides, and related molecules	1.33876	0.577177	1	0	1	1	0.506083	0.159172	0.965988	16755;18332;28865;29101;36274	5	0	5	https://reactome.org/PathwayBrowser/#/R-GGA-425397	IEA	Gallus gallus	943
R-HSA-9672391	Defective F8 cleavage by thrombin	0	1	1	0	1	1	0.649635	0.161833	0.965988	29108;P00734;P04275	3	2	1	https://reactome.org/PathwayBrowser/#/R-HSA-9672391	TAS	Homo sapiens	313
R-HSA-1369062	ABC transporters in lipid homeostasis	0	1	1	5.17278	0.298921	1	-0.793187	0.16336	0.965988	17636;P02647	2	1	1	https://reactome.org/PathwayBrowser/#/R-HSA-1369062	TAS	Homo sapiens	646
R-HSA-140877	Formation of Fibrin Clot (Clotting Cascade)	0.189774	0.992725	1	0.182834	0.993854	1	0.218109	0.165049	0.965988	29108;P00488;P00734;P00740;P00742;P00748;P01008;P01023;P01042;P02671;P02675;P02679;P02776;P03951;P03952;P04070;P04275;P05154;P05155;P05160;P05546;P07225;P07359;P08709;P12259;P24158;P40197;Q9UNN8	28	27	1	https://reactome.org/PathwayBrowser/#/R-HSA-140877	TAS	Homo sapiens	308
R-HSA-196071	Metabolism of steroid hormones	0	1	1	10.4288	0.0702327	1	-0.644769	0.16801	0.965988	16962;17026;P08185	3	1	2	https://reactome.org/PathwayBrowser/#/R-HSA-196071	TAS	Homo sapiens	20
R-HSA-194002	Glucocorticoid biosynthesis	0	1	1	10.4288	0.0702327	1	-0.644769	0.16801	0.965988	16962;17026;P08185	3	1	2	https://reactome.org/PathwayBrowser/#/R-HSA-194002	TAS	Homo sapiens	20
R-HSA-420499	Class C/3 (Metabotropic glutamate/pheromone receptors)	2.68353	0.402829	1	0	1	1	0.639903	0.174372	0.965988	15729;17925;29108	3	0	3	https://reactome.org/PathwayBrowser/#/R-HSA-420499	TAS	Homo sapiens	33
R-MMU-71288	Creatine metabolism	0	1	1	0	1	1	0.639903	0.174372	0.965988	15729;16919;29101	3	0	3	https://reactome.org/PathwayBrowser/#/R-MMU-71288	IEA	Mus musculus	900
R-HSA-9027604	Biosynthesis of electrophilic ÃƒÂÃ¢â‚¬Â°-3 PUFA oxo-derivatives	2.68353	0.402829	1	0	1	1	0.635037	0.180922	0.965988	28125;28364;53488	3	0	3	https://reactome.org/PathwayBrowser/#/R-HSA-9027604	TAS	Homo sapiens	285
R-HSA-964739	N-glycan trimming and elongation in the cis-Golgi	5.36666	0.29064	1	0	1	1	0.768856	0.189983	0.965988	17925;P33908	2	1	1	https://reactome.org/PathwayBrowser/#/R-HSA-964739	TAS	Homo sapiens	200
R-MMU-418346	Platelet homeostasis	0	1	1	0	1	1	0.627737	0.191107	0.965988	16349;29101;29108	3	0	3	https://reactome.org/PathwayBrowser/#/R-MMU-418346	IEA	Mus musculus	309
R-HSA-140834	Extrinsic Pathway of Fibrin Clot Formation	0	1	1	0	1	1	0.540146	0.198019	0.965988	29108;P00740;P00742;P08709	4	3	1	https://reactome.org/PathwayBrowser/#/R-HSA-140834	TAS	Homo sapiens	1147
R-MMU-8978868	Fatty acid metabolism	0	1	1	0	1	1	0.481752	0.201728	0.965988	15843;17490;28125;29101;29108	5	0	5	https://reactome.org/PathwayBrowser/#/R-MMU-8978868	IEA	Mus musculus	22
R-HSA-71336	Pentose phosphate pathway	10.8226	0.0662631	1	0	1	1	0.618005	0.205376	0.965988	47013;P29401;P37837	3	2	1	https://reactome.org/PathwayBrowser/#/R-HSA-71336	TAS	Homo sapiens	146
R-HSA-400253	Circadian Clock	0	1	1	0	1	1	0.476399	0.212177	0.965988	15843;16990;28364;P08709;P0CG47	5	2	3	https://reactome.org/PathwayBrowser/#/R-HSA-400253	IEA	Homo sapiens	958
R-HSA-877300	Interferon gamma signaling	2.7014	0.241159	1	0	1	1	0.43309	0.217282	0.965988	P04439;P05362;P13591;P16070;P19320;P61769	6	6	0	https://reactome.org/PathwayBrowser/#/R-HSA-877300	IEA	Homo sapiens	726
R-HSA-9748784	Drug ADME	0	1	1	7.89675	0.0325471	1	-0.473479	0.218049	0.965988	29101;422;P02768;P06276;P09211	5	3	2	https://reactome.org/PathwayBrowser/#/R-HSA-9748784	TAS	Homo sapiens	245
R-MMU-189445	Metabolism of porphyrins	0	1	1	0	1	1	0.744526	0.219869	0.965988	16990;17033	2	0	2	https://reactome.org/PathwayBrowser/#/R-MMU-189445	IEA	Mus musculus	772
R-MMU-189483	Heme degradation	0	1	1	0	1	1	0.744526	0.219869	0.965988	16990;17033	2	0	2	https://reactome.org/PathwayBrowser/#/R-MMU-189483	IEA	Mus musculus	772
R-HSA-140875	Common Pathway of Fibrin Clot Formation	0	1	1	0	1	1	0.259911	0.220074	0.965988	29108;P00488;P00734;P00742;P01008;P02671;P02675;P02679;P02776;P04070;P05154;P05160;P05546;P07225;P12259;P24158;Q9UNN8	17	16	1	https://reactome.org/PathwayBrowser/#/R-HSA-140875	TAS	Homo sapiens	307
R-HSA-8878171	Transcriptional regulation by RUNX1	0	1	1	0	1	1	-0.471533	0.222032	0.965988	P02776;P07359;P07996;P0CG47;P17931	5	5	0	https://reactome.org/PathwayBrowser/#/R-HSA-8878171	TAS	Homo sapiens	732
R-HSA-9694516	SARS-CoV-2 Infection	0	1	1	0	1	1	-0.603406	0.228296	0.965988	P0CG47;Q14697;Q16706	3	3	0	https://reactome.org/PathwayBrowser/#/R-HSA-9694516	TAS	Homo sapiens	206
R-HSA-9694635	Translation of Structural Proteins	0	1	1	0	1	1	-0.603406	0.228296	0.965988	P0CG47;Q14697;Q16706	3	3	0	https://reactome.org/PathwayBrowser/#/R-HSA-9694635	TAS	Homo sapiens	95
R-MMU-70350	Fructose catabolism	0	1	1	0	1	1	-0.737226	0.2295	0.965988	29103;32398	2	0	2	https://reactome.org/PathwayBrowser/#/R-MMU-70350	IEA	Mus musculus	781
R-SSC-5652084	Fructose metabolism	0	1	1	0	1	1	-0.737226	0.2295	0.965988	29103;32398	2	0	2	https://reactome.org/PathwayBrowser/#/R-SSC-5652084	IEA	Sus scrofa	843
R-HSA-5693532	DNA Double-Strand Break Repair	0	1	1	5.17278	0.298921	1	-0.729927	0.239445	0.965988	P0CG47;Q13535	2	2	0	https://reactome.org/PathwayBrowser/#/R-HSA-5693532	TAS	Homo sapiens	110
R-HSA-9607240	FLT3 Signaling	0	1	1	5.17278	0.298921	1	-0.729927	0.239445	0.965988	P0CG47;Q12913	2	2	0	https://reactome.org/PathwayBrowser/#/R-HSA-9607240	TAS	Homo sapiens	346
R-HSA-202403	TCR signaling	0	1	1	5.17278	0.298921	1	-0.729927	0.239445	0.965988	P0CG47;Q12913	2	2	0	https://reactome.org/PathwayBrowser/#/R-HSA-202403	TAS	Homo sapiens	679
R-HSA-5633007	Regulation of TP53 Activity	0	1	1	5.17278	0.298921	1	-0.729927	0.239445	0.965988	P0CG47;Q13535	2	2	0	https://reactome.org/PathwayBrowser/#/R-HSA-5633007	TAS	Homo sapiens	486
R-HSA-5685942	HDR through Homologous Recombination (HRR)	0	1	1	5.17278	0.298921	1	-0.729927	0.239445	0.965988	P0CG47;Q13535	2	2	0	https://reactome.org/PathwayBrowser/#/R-HSA-5685942	TAS	Homo sapiens	110
R-HSA-5693538	Homology Directed Repair	0	1	1	5.17278	0.298921	1	-0.729927	0.239445	0.965988	P0CG47;Q13535	2	2	0	https://reactome.org/PathwayBrowser/#/R-HSA-5693538	TAS	Homo sapiens	110
R-HSA-5693567	HDR through Homologous Recombination (HRR) or Single Strand Annealing (SSA)	0	1	1	5.17278	0.298921	1	-0.729927	0.239445	0.965988	P0CG47;Q13535	2	2	0	https://reactome.org/PathwayBrowser/#/R-HSA-5693567	TAS	Homo sapiens	110
R-HSA-5693607	Processing of DNA double-strand break ends	0	1	1	5.17278	0.298921	1	-0.729927	0.239445	0.965988	P0CG47;Q13535	2	2	0	https://reactome.org/PathwayBrowser/#/R-HSA-5693607	TAS	Homo sapiens	110
R-HSA-6807004	Negative regulation of MET activity	0	1	1	5.17278	0.298921	1	-0.729927	0.239445	0.965988	P0CG47;Q12913	2	2	0	https://reactome.org/PathwayBrowser/#/R-HSA-6807004	TAS	Homo sapiens	719
R-HSA-9706369	Negative regulation of FLT3	0	1	1	5.17278	0.298921	1	-0.729927	0.239445	0.965988	P0CG47;Q12913	2	2	0	https://reactome.org/PathwayBrowser/#/R-HSA-9706369	TAS	Homo sapiens	346
R-HSA-6783310	Fanconi Anemia Pathway	0	1	1	5.17278	0.298921	1	-0.729927	0.239445	0.965988	P0CG47;Q13535	2	2	0	https://reactome.org/PathwayBrowser/#/R-HSA-6783310	TAS	Homo sapiens	1021
R-HSA-983168	Antigen processing: Ubiquitination & Proteasome degradation	0	1	1	5.17278	0.298921	1	-0.729927	0.239445	0.965988	P0CG47;Q9UIQ6	2	2	0	https://reactome.org/PathwayBrowser/#/R-HSA-983168	TAS	Homo sapiens	1092
R-HSA-9646399	Aggrephagy	0	1	1	5.17278	0.298921	1	-0.729927	0.239445	0.965988	P0CG47;Q99497	2	2	0	https://reactome.org/PathwayBrowser/#/R-HSA-9646399	IEA	Homo sapiens	1094
R-HSA-1980143	Signaling by NOTCH1	0	1	1	5.17278	0.298921	1	-0.729927	0.239445	0.965988	P0CG47;Q12860	2	2	0	https://reactome.org/PathwayBrowser/#/R-HSA-1980143	IEA	Homo sapiens	1142
R-HSA-1980145	Signaling by NOTCH2	0	1	1	5.17278	0.298921	1	-0.729927	0.239445	0.965988	P0CG47;Q12860	2	2	0	https://reactome.org/PathwayBrowser/#/R-HSA-1980145	IEA	Homo sapiens	1143
R-HSA-2122948	Activated NOTCH1 Transmits Signal to the Nucleus	0	1	1	5.17278	0.298921	1	-0.729927	0.239445	0.965988	P0CG47;Q12860	2	2	0	https://reactome.org/PathwayBrowser/#/R-HSA-2122948	IEA	Homo sapiens	1144
R-HSA-2979096	NOTCH2 Activation and Transmission of Signal to the Nucleus	0	1	1	5.17278	0.298921	1	-0.729927	0.239445	0.965988	P0CG47;Q12860	2	2	0	https://reactome.org/PathwayBrowser/#/R-HSA-2979096	IEA	Homo sapiens	1143
R-HSA-69481	G2/M Checkpoints	0	1	1	5.17278	0.298921	1	-0.729927	0.239445	0.965988	P0CG47;Q13535	2	2	0	https://reactome.org/PathwayBrowser/#/R-HSA-69481	TAS	Homo sapiens	294
R-HSA-69620	Cell Cycle Checkpoints	0	1	1	5.17278	0.298921	1	-0.729927	0.239445	0.965988	P0CG47;Q13535	2	2	0	https://reactome.org/PathwayBrowser/#/R-HSA-69620	TAS	Homo sapiens	294
R-HSA-9013694	Signaling by NOTCH4	0	1	1	5.17278	0.298921	1	-0.729927	0.239445	0.965988	P0CG47;P35916	2	2	0	https://reactome.org/PathwayBrowser/#/R-HSA-9013694	IEA	Homo sapiens	1016
R-HSA-6804756	Regulation of TP53 Activity through Phosphorylation	0	1	1	5.17278	0.298921	1	-0.729927	0.239445	0.965988	P0CG47;Q13535	2	2	0	https://reactome.org/PathwayBrowser/#/R-HSA-6804756	TAS	Homo sapiens	486
R-HSA-193704	p75 NTR receptor-mediated signalling	0	1	1	0	1	1	-0.729927	0.239445	0.965988	17636;P0CG47	2	1	1	https://reactome.org/PathwayBrowser/#/R-HSA-193704	IEA	Homo sapiens	673
R-HSA-73887	Death Receptor Signalling	0	1	1	0	1	1	-0.729927	0.239445	0.965988	17636;P0CG47	2	1	1	https://reactome.org/PathwayBrowser/#/R-HSA-73887	IEA	Homo sapiens	673
R-HSA-168643	Nucleotide-binding domain, leucine rich repeat containing receptor (NLR) signaling pathways	0	1	1	0	1	1	-0.729927	0.239445	0.965988	29103;P0CG47	2	1	1	https://reactome.org/PathwayBrowser/#/R-HSA-168643	TAS	Homo sapiens	1017
R-HSA-9637690	Response of Mtb to phagocytosis	0	1	1	0	1	1	-0.729927	0.239445	0.965988	P00558;P0CG47	2	2	0	https://reactome.org/PathwayBrowser/#/R-HSA-9637690	TAS	Homo sapiens	229
R-HSA-5362768	Hh mutants are degraded by ERAD	0	1	1	0	1	1	-0.729927	0.239445	0.965988	P0CG47;Q15465	2	2	0	https://reactome.org/PathwayBrowser/#/R-HSA-5362768	TAS	Homo sapiens	706
R-HSA-8963676	Intestinal absorption	5.36666	0.29064	1	0	1	1	0.725061	0.246252	0.965988	17925;29101	2	0	2	https://reactome.org/PathwayBrowser/#/R-HSA-8963676	TAS	Homo sapiens	734
R-HSA-8981373	Intestinal hexose absorption	5.36666	0.29064	1	0	1	1	0.725061	0.246252	0.965988	17925;29101	2	0	2	https://reactome.org/PathwayBrowser/#/R-HSA-8981373	TAS	Homo sapiens	734
R-HSA-5656364	Defective SLC5A1 causes congenital glucose/galactose malabsorption (GGM)	5.36666	0.29064	1	0	1	1	0.725061	0.246252	0.965988	17925;29101	2	0	2	https://reactome.org/PathwayBrowser/#/R-HSA-5656364	TAS	Homo sapiens	734
R-HSA-5658208	Defective SLC5A2 causes renal glucosuria (GLYS1)	5.36666	0.29064	1	0	1	1	0.725061	0.246252	0.965988	17925;29101	2	0	2	https://reactome.org/PathwayBrowser/#/R-HSA-5658208	TAS	Homo sapiens	978
R-XTR-189200	Cellular hexose transport	5.36666	0.29064	1	0	1	1	0.725061	0.246252	0.965988	17925;29101	2	0	2	https://reactome.org/PathwayBrowser/#/R-XTR-189200	IEA	Xenopus tropicalis	986
R-HSA-8956321	Nucleotide salvage	0	1	1	0	1	1	-0.722628	0.249709	0.965988	17368;17802	2	0	2	https://reactome.org/PathwayBrowser/#/R-HSA-8956321	TAS	Homo sapiens	340
R-HSA-5673001	RAF/MAP kinase cascade	0	1	1	0	1	1	-0.311436	0.249819	0.965988	29108;P02671;P02675;P02679;P02751;P04275;P0CG47;P10721;P13591;P18206;P60709	11	10	1	https://reactome.org/PathwayBrowser/#/R-HSA-5673001	TAS	Homo sapiens	316
R-HSA-5683057	MAPK family signaling cascades	0	1	1	0	1	1	-0.311436	0.249819	0.965988	29108;P02671;P02675;P02679;P02751;P04275;P0CG47;P10721;P13591;P18206;P60709	11	10	1	https://reactome.org/PathwayBrowser/#/R-HSA-5683057	TAS	Homo sapiens	316
R-HSA-5684996	MAPK1/MAPK3 signaling	0	1	1	0	1	1	-0.311436	0.249819	0.965988	29108;P02671;P02675;P02679;P02751;P04275;P0CG47;P10721;P13591;P18206;P60709	11	10	1	https://reactome.org/PathwayBrowser/#/R-HSA-5684996	TAS	Homo sapiens	316
R-HSA-9006931	Signaling by Nuclear Receptors	0.439919	0.895062	1	2.33966	0.145522	1	-0.285046	0.257493	0.965988	16349;17026;17490;29108;P00352;P02649;P02654;P02655;P05090;P07339;P11597;P14780;P55056	13	9	4	https://reactome.org/PathwayBrowser/#/R-HSA-9006931	TAS	Homo sapiens	328
R-HSA-879518	Transport of organic anions	1.78741	0.49743	1	0	1	1	0.506083	0.262282	0.965988	16755;18332;28865;36274	4	0	4	https://reactome.org/PathwayBrowser/#/R-HSA-879518	TAS	Homo sapiens	945
R-HSA-380108	Chemokine receptors bind chemokines	0	1	1	0	1	1	-0.710462	0.267532	0.965988	P02775;P02776	2	2	0	https://reactome.org/PathwayBrowser/#/R-HSA-380108	TAS	Homo sapiens	35
R-HSA-140837	Intrinsic Pathway of Fibrin Clot Formation	0.30752	0.956534	1	0.296311	0.960959	1	0.233982	0.301653	0.965988	29108;P00734;P00740;P00742;P00748;P01008;P01023;P01042;P03951;P03952;P04070;P04275;P05154;P05155;P05546;P07225;P07359;P40197	18	17	1	https://reactome.org/PathwayBrowser/#/R-HSA-140837	TAS	Homo sapiens	313
R-HSA-163200	Respiratory electron transport, ATP synthesis by chemiosmotic coupling, and heat production by uncoupling proteins.	5.36666	0.29064	1	0	1	1	0.688564	0.301927	0.965988	P99999;Q6GTS8	2	2	0	https://reactome.org/PathwayBrowser/#/R-HSA-163200	TAS	Homo sapiens	278
R-HSA-422356	Regulation of insulin secretion	5.36666	0.29064	1	0	1	1	0.686131	0.305929	0.965988	17925;29108	2	0	2	https://reactome.org/PathwayBrowser/#/R-HSA-422356	IEA	Homo sapiens	437
R-HSA-70221	Glycogen breakdown (glycogenolysis)	5.36666	0.29064	1	0	1	1	0.686131	0.305929	0.965988	17925;29108	2	0	2	https://reactome.org/PathwayBrowser/#/R-HSA-70221	TAS	Homo sapiens	723
R-MMU-8982491	Glycogen metabolism	5.36666	0.29064	1	0	1	1	0.686131	0.305929	0.965988	17925;29108	2	0	2	https://reactome.org/PathwayBrowser/#/R-MMU-8982491	IEA	Mus musculus	783
R-MMU-422085	Synthesis, secretion, and deacylation of Ghrelin	5.36666	0.29064	1	0	1	1	0.686131	0.305929	0.965988	17925;29108	2	0	2	https://reactome.org/PathwayBrowser/#/R-MMU-422085	IEA	Mus musculus	1070
R-HSA-1474151	Tetrahydrobiopterin (BH4) synthesis, recycling, salvage and regulation	0	1	1	0	1	1	0.686131	0.305929	0.965988	29034;29108	2	0	2	https://reactome.org/PathwayBrowser/#/R-HSA-1474151	TAS	Homo sapiens	105
R-HSA-8978934	Metabolism of cofactors	0	1	1	0	1	1	0.686131	0.305929	0.965988	29034;29108	2	0	2	https://reactome.org/PathwayBrowser/#/R-HSA-8978934	TAS	Homo sapiens	112
R-HSA-181431	Acetylcholine binding and downstream events	0	1	1	0	1	1	0.686131	0.305929	0.965988	29101;29108	2	0	2	https://reactome.org/PathwayBrowser/#/R-HSA-181431	TAS	Homo sapiens	434
R-HSA-622323	Presynaptic nicotinic acetylcholine receptors	0	1	1	0	1	1	0.686131	0.305929	0.965988	29101;29108	2	0	2	https://reactome.org/PathwayBrowser/#/R-HSA-622323	TAS	Homo sapiens	434
R-HSA-622327	Postsynaptic nicotinic acetylcholine receptors	0	1	1	0	1	1	0.686131	0.305929	0.965988	29101;29108	2	0	2	https://reactome.org/PathwayBrowser/#/R-HSA-622327	TAS	Homo sapiens	434
R-HSA-111995	phospho-PLA2 pathway	0	1	1	0	1	1	0.686131	0.305929	0.965988	15843;29108	2	0	2	https://reactome.org/PathwayBrowser/#/R-HSA-111995	TAS	Homo sapiens	32
R-HSA-111996	Ca-dependent events	0	1	1	0	1	1	0.686131	0.305929	0.965988	15843;29108	2	0	2	https://reactome.org/PathwayBrowser/#/R-HSA-111996	TAS	Homo sapiens	636
R-HSA-112040	G-protein mediated events	0	1	1	0	1	1	0.686131	0.305929	0.965988	15843;29108	2	0	2	https://reactome.org/PathwayBrowser/#/R-HSA-112040	TAS	Homo sapiens	637
R-HSA-112043	PLC beta mediated events	0	1	1	0	1	1	0.686131	0.305929	0.965988	15843;29108	2	0	2	https://reactome.org/PathwayBrowser/#/R-HSA-112043	TAS	Homo sapiens	638
R-HSA-114508	Effects of PIP2 hydrolysis	0	1	1	0	1	1	0.686131	0.305929	0.965988	15843;29108	2	0	2	https://reactome.org/PathwayBrowser/#/R-HSA-114508	TAS	Homo sapiens	51
R-HSA-180024	DARPP-32 events	0	1	1	0	1	1	0.686131	0.305929	0.965988	29034;29108	2	0	2	https://reactome.org/PathwayBrowser/#/R-HSA-180024	TAS	Homo sapiens	635
R-HSA-4086398	Ca2+ pathway	0	1	1	0	1	1	0.686131	0.305929	0.965988	29034;29108	2	0	2	https://reactome.org/PathwayBrowser/#/R-HSA-4086398	TAS	Homo sapiens	699
R-HSA-442755	Activation of NMDA receptors and postsynaptic events	0	1	1	0	1	1	0.686131	0.305929	0.965988	29101;29108	2	0	2	https://reactome.org/PathwayBrowser/#/R-HSA-442755	IEA	Homo sapiens	702
R-HSA-5607763	CLEC7A (Dectin-1) induces NFAT activation	0	1	1	0	1	1	0.686131	0.305929	0.965988	29034;29108	2	0	2	https://reactome.org/PathwayBrowser/#/R-HSA-5607763	TAS	Homo sapiens	689
R-HSA-418359	Reduction of cytosolic Ca++ levels	0	1	1	0	1	1	0.686131	0.305929	0.965988	29101;29108	2	0	2	https://reactome.org/PathwayBrowser/#/R-HSA-418359	TAS	Homo sapiens	320
R-HSA-418360	Platelet calcium homeostasis	0	1	1	0	1	1	0.686131	0.305929	0.965988	29101;29108	2	0	2	https://reactome.org/PathwayBrowser/#/R-HSA-418360	TAS	Homo sapiens	321
R-HSA-8949215	Mitochondrial calcium ion transport	0	1	1	0	1	1	0.686131	0.305929	0.965988	29101;29108	2	0	2	https://reactome.org/PathwayBrowser/#/R-HSA-8949215	IEA	Homo sapiens	894
R-HSA-438066	Unblocking of NMDA receptors, glutamate binding and activation	0	1	1	0	1	1	0.686131	0.305929	0.965988	29101;29108	2	0	2	https://reactome.org/PathwayBrowser/#/R-HSA-438066	TAS	Homo sapiens	1025
R-HSA-139853	Elevation of cytosolic Ca2+ levels	0	1	1	0	1	1	0.686131	0.305929	0.965988	29101;29108	2	0	2	https://reactome.org/PathwayBrowser/#/R-HSA-139853	TAS	Homo sapiens	321
R-HSA-399721	Glutamate binding, activation of AMPA receptors and synaptic plasticity	0	1	1	0	1	1	0.686131	0.305929	0.965988	29101;29108	2	0	2	https://reactome.org/PathwayBrowser/#/R-HSA-399721	TAS	Homo sapiens	391
R-HSA-3295583	TRP channels	0	1	1	0	1	1	0.686131	0.305929	0.965988	29101;29108	2	0	2	https://reactome.org/PathwayBrowser/#/R-HSA-3295583	TAS	Homo sapiens	890
R-HSA-399710	Activation of AMPA receptors	0	1	1	0	1	1	0.686131	0.305929	0.965988	29101;29108	2	0	2	https://reactome.org/PathwayBrowser/#/R-HSA-399710	TAS	Homo sapiens	391
R-HSA-5576892	Phase 0 - rapid depolarisation	0	1	1	0	1	1	0.686131	0.305929	0.965988	29101;29108	2	0	2	https://reactome.org/PathwayBrowser/#/R-HSA-5576892	TAS	Homo sapiens	707
R-MMU-2142753	Arachidonic acid metabolism	0	1	1	0	1	1	0.686131	0.305929	0.965988	15843;29108	2	0	2	https://reactome.org/PathwayBrowser/#/R-MMU-2142753	IEA	Mus musculus	22
R-MMU-2142688	Synthesis of 5-eicosatetraenoic acids	0	1	1	0	1	1	0.686131	0.305929	0.965988	15843;29108	2	0	2	https://reactome.org/PathwayBrowser/#/R-MMU-2142688	IEA	Mus musculus	22
R-MMU-194315	Signaling by Rho GTPases	0	1	1	0	1	1	0.686131	0.305929	0.965988	15843;29108	2	0	2	https://reactome.org/PathwayBrowser/#/R-MMU-194315	IEA	Mus musculus	774
R-MMU-195258	RHO GTPase Effectors	0	1	1	0	1	1	0.686131	0.305929	0.965988	15843;29108	2	0	2	https://reactome.org/PathwayBrowser/#/R-MMU-195258	IEA	Mus musculus	774
R-MMU-195721	Signaling by WNT	0	1	1	0	1	1	0.686131	0.305929	0.965988	29034;29108	2	0	2	https://reactome.org/PathwayBrowser/#/R-MMU-195721	IEA	Mus musculus	775
R-MMU-2142691	Synthesis of Leukotrienes (LT) and Eoxins (EX)	0	1	1	0	1	1	0.686131	0.305929	0.965988	15843;29108	2	0	2	https://reactome.org/PathwayBrowser/#/R-MMU-2142691	IEA	Mus musculus	22
R-MMU-2485179	Activation of the phototransduction cascade	0	1	1	0	1	1	0.686131	0.305929	0.965988	29101;29108	2	0	2	https://reactome.org/PathwayBrowser/#/R-MMU-2485179	IEA	Mus musculus	499
R-MMU-2514856	The phototransduction cascade	0	1	1	0	1	1	0.686131	0.305929	0.965988	29101;29108	2	0	2	https://reactome.org/PathwayBrowser/#/R-MMU-2514856	IEA	Mus musculus	499
R-MMU-3858494	Beta-catenin independent WNT signaling	0	1	1	0	1	1	0.686131	0.305929	0.965988	29034;29108	2	0	2	https://reactome.org/PathwayBrowser/#/R-MMU-3858494	IEA	Mus musculus	775
R-MMU-5607764	CLEC7A (Dectin-1) signaling	0	1	1	0	1	1	0.686131	0.305929	0.965988	29034;29108	2	0	2	https://reactome.org/PathwayBrowser/#/R-MMU-5607764	IEA	Mus musculus	780
R-MMU-5621481	C-type lectin receptors (CLRs)	0	1	1	0	1	1	0.686131	0.305929	0.965988	29034;29108	2	0	2	https://reactome.org/PathwayBrowser/#/R-MMU-5621481	IEA	Mus musculus	780
R-MMU-76002	Platelet activation, signaling and aggregation	0	1	1	0	1	1	0.686131	0.305929	0.965988	15843;29108	2	0	2	https://reactome.org/PathwayBrowser/#/R-MMU-76002	IEA	Mus musculus	785
R-MMU-9716542	Signaling by Rho GTPases, Miro GTPases and RHOBTB3	0	1	1	0	1	1	0.686131	0.305929	0.965988	15843;29108	2	0	2	https://reactome.org/PathwayBrowser/#/R-MMU-9716542	IEA	Mus musculus	774
R-MMU-5668599	RHO GTPases Activate NADPH Oxidases	0	1	1	0	1	1	0.686131	0.305929	0.965988	15843;29108	2	0	2	https://reactome.org/PathwayBrowser/#/R-MMU-5668599	IEA	Mus musculus	774
R-MMU-1168372	Downstream signaling events of B Cell Receptor (BCR)	0	1	1	0	1	1	0.686131	0.305929	0.965988	29034;29108	2	0	2	https://reactome.org/PathwayBrowser/#/R-MMU-1168372	IEA	Mus musculus	1032
R-MMU-2025928	Calcineurin activates NFAT	0	1	1	0	1	1	0.686131	0.305929	0.965988	29034;29108	2	0	2	https://reactome.org/PathwayBrowser/#/R-MMU-2025928	IEA	Mus musculus	1032
R-CEL-5578775	Ion homeostasis	0	1	1	0	1	1	0.686131	0.305929	0.965988	29101;29108	2	0	2	https://reactome.org/PathwayBrowser/#/R-CEL-5578775	IEA	Caenorhabditis elegans	870
R-HSA-2855086	Ficolins bind to repetitive carbohydrate structures on the target cell surface	5.36666	0.29064	1	0	1	1	0.686131	0.305929	0.965988	29108;O75636	2	1	1	https://reactome.org/PathwayBrowser/#/R-HSA-2855086	TAS	Homo sapiens	1093
R-HSA-9660826	Purinergic signaling in leishmaniasis infection	0	1	1	0	1	1	0.686131	0.305929	0.965988	29108;P01024	2	1	1	https://reactome.org/PathwayBrowser/#/R-HSA-9660826	TAS	Homo sapiens	353
R-HSA-9664424	Cell recruitment (pro-inflammatory response)	0	1	1	0	1	1	0.686131	0.305929	0.965988	29108;P01024	2	1	1	https://reactome.org/PathwayBrowser/#/R-HSA-9664424	TAS	Homo sapiens	353
R-HSA-456926	Thrombin signalling through proteinase activated receptors (PARs)	0	1	1	0	1	1	0.686131	0.305929	0.965988	29108;P00734	2	1	1	https://reactome.org/PathwayBrowser/#/R-HSA-456926	TAS	Homo sapiens	1053
R-HSA-5621575	CD209 (DC-SIGN) signaling	0	1	1	0	1	1	0.686131	0.305929	0.965988	29108;P13598	2	1	1	https://reactome.org/PathwayBrowser/#/R-HSA-5621575	TAS	Homo sapiens	710
R-HSA-8856825	Cargo recognition for clathrin-mediated endocytosis	0	1	1	1.03056	0.656737	1	-0.396594	0.310102	0.965988	29034;P02786;P02787;P04114;P0CG47;P11717	6	5	1	https://reactome.org/PathwayBrowser/#/R-HSA-8856825	TAS	Homo sapiens	728
R-HSA-5173105	O-linked glycosylation	0	1	1	0	1	1	-0.481752	0.316758	0.965988	P07996;Q10471;Q8WXS8;Q9NY97	4	4	0	https://reactome.org/PathwayBrowser/#/R-HSA-5173105	TAS	Homo sapiens	163
R-HSA-6806834	Signaling by MET	0	1	1	1.03056	0.656737	1	-0.394161	0.317152	0.965988	P02751;P05556;P0CG47;P17301;Q04756;Q12913	6	6	0	https://reactome.org/PathwayBrowser/#/R-HSA-6806834	TAS	Homo sapiens	719
R-HSA-5678520	Defective ABCB11 causes PFIC2 and BRIC2	0	1	1	0	1	1	0.678832	0.318155	0.965988	28865;36274	2	0	2	https://reactome.org/PathwayBrowser/#/R-HSA-5678520	TAS	Homo sapiens	210
R-DDI-192105	Synthesis of bile acids and bile salts	0	1	1	0	1	1	0.678832	0.318155	0.965988	28865;36274	2	0	2	https://reactome.org/PathwayBrowser/#/R-DDI-192105	IEA	Dictyostelium discoideum	281
R-DDI-193368	Synthesis of bile acids and bile salts via 7alpha-hydroxycholesterol	0	1	1	0	1	1	0.678832	0.318155	0.965988	28865;36274	2	0	2	https://reactome.org/PathwayBrowser/#/R-DDI-193368	IEA	Dictyostelium discoideum	281
R-PFA-8957322	Metabolism of steroids	0	1	1	0	1	1	0.678832	0.318155	0.965988	28865;36274	2	0	2	https://reactome.org/PathwayBrowser/#/R-PFA-8957322	IEA	Plasmodium falciparum	789
R-HSA-9612973	Autophagy	0	1	1	5.2157	0.125707	1	-0.479927	0.321136	0.965988	P0CG47;P11142;P68871;Q99497	4	4	0	https://reactome.org/PathwayBrowser/#/R-HSA-9612973	TAS	Homo sapiens	753
R-HSA-9615710	Late endosomal microautophagy	0	1	1	5.2157	0.125707	1	-0.479927	0.321136	0.965988	P0CG47;P11142;P68871;Q99497	4	4	0	https://reactome.org/PathwayBrowser/#/R-HSA-9615710	IEA	Homo sapiens	1015
R-HSA-9613829	Chaperone Mediated Autophagy	0	1	1	5.2157	0.125707	1	-0.479927	0.321136	0.965988	P0CG47;P11142;P68871;Q99497	4	4	0	https://reactome.org/PathwayBrowser/#/R-HSA-9613829	IEA	Homo sapiens	753
R-HSA-9018679	Biosynthesis of EPA-derived SPMs	0	1	1	0	1	1	0.676399	0.322304	0.965988	28364;P09960	2	1	1	https://reactome.org/PathwayBrowser/#/R-HSA-9018679	TAS	Homo sapiens	222
R-HSA-9018896	Biosynthesis of E-series 18(S)-resolvins	0	1	1	0	1	1	0.676399	0.322304	0.965988	28364;P09960	2	1	1	https://reactome.org/PathwayBrowser/#/R-HSA-9018896	TAS	Homo sapiens	222
R-HSA-977225	Amyloid fiber formation	0.349895	0.938101	1	3.21725	0.0318906	1	-0.24118	0.331846	0.965988	29108;P01034;P02647;P02649;P02671;P02743;P02766;P02788;P06396;P06727;P0CG47;P0DJI8;P61626;P61769;P98160;Q15582	16	15	1	https://reactome.org/PathwayBrowser/#/R-HSA-977225	TAS	Homo sapiens	487
R-HSA-9675108	Nervous system development	0.30752	0.956534	1	2.03068	0.152696	1	-0.227494	0.334035	0.965988	O14786;P05556;P07737;P0CG47;P11142;P12109;P12111;P13591;P14780;P17301;P23528;P54764;P60709;Q12860;Q13740;Q86SQ4;Q92823;Q92859	18	18	0	https://reactome.org/PathwayBrowser/#/R-HSA-9675108	TAS	Homo sapiens	759
R-HSA-1638074	Keratan sulfate/keratin metabolism	0	1	1	0	1	1	-0.6691	0.334973	0.965988	P51884;Q9NY97	2	2	0	https://reactome.org/PathwayBrowser/#/R-HSA-1638074	TAS	Homo sapiens	479
R-HSA-2022854	Keratan sulfate biosynthesis	0	1	1	0	1	1	-0.6691	0.334973	0.965988	P51884;Q9NY97	2	2	0	https://reactome.org/PathwayBrowser/#/R-HSA-2022854	TAS	Homo sapiens	479
R-HSA-983231	Factors involved in megakaryocyte development and platelet production	0	1	1	5.2157	0.125707	1	-0.469586	0.346725	0.965988	P02042;P60709;P68871;P69892	4	4	0	https://reactome.org/PathwayBrowser/#/R-HSA-983231	TAS	Homo sapiens	925
R-HSA-3000484	Scavenging by Class F Receptors	0	1	1	0	1	1	-0.6618	0.347973	0.965988	P04114;Q9Y4L1	2	2	0	https://reactome.org/PathwayBrowser/#/R-HSA-3000484	TAS	Homo sapiens	1005
R-HSA-9672383	Defective factor IX causes thrombophilia	0	1	1	0	1	1	0.540146	0.349886	0.965988	29108;P00740;P00742	3	2	1	https://reactome.org/PathwayBrowser/#/R-HSA-9672383	TAS	Homo sapiens	201
R-HSA-9672396	Defective cofactor function of FVIIIa variant	0	1	1	0	1	1	0.540146	0.349886	0.965988	29108;P00740;P00742	3	2	1	https://reactome.org/PathwayBrowser/#/R-HSA-9672396	TAS	Homo sapiens	201
R-HSA-9673202	Defective F9 variant does not activate FX	0	1	1	0	1	1	0.540146	0.349886	0.965988	29108;P00740;P00742	3	2	1	https://reactome.org/PathwayBrowser/#/R-HSA-9673202	TAS	Homo sapiens	924
R-HSA-2408522	Selenoamino acid metabolism	0	1	1	0	1	1	-0.656934	0.356822	0.965988	18295;29103	2	0	2	https://reactome.org/PathwayBrowser/#/R-HSA-2408522	IEA	Homo sapiens	227
R-HSA-2408508	Metabolism of ingested SeMet, Sec, MeSec into H2Se	0	1	1	0	1	1	-0.656934	0.356822	0.965988	18295;29103	2	0	2	https://reactome.org/PathwayBrowser/#/R-HSA-2408508	IEA	Homo sapiens	460
R-HSA-1483166	Synthesis of PA	0	1	1	0	1	1	0.654501	0.3613	0.965988	15354;29108	2	0	2	https://reactome.org/PathwayBrowser/#/R-HSA-1483166	TAS	Homo sapiens	132
R-MMU-1483191	Synthesis of PC	0	1	1	0	1	1	0.654501	0.3613	0.965988	15354;29101	2	0	2	https://reactome.org/PathwayBrowser/#/R-MMU-1483191	IEA	Mus musculus	133
R-SCE-112315	Transmission across Chemical Synapses	0	1	1	0	1	1	0.654501	0.3613	0.965988	15354;29108	2	0	2	https://reactome.org/PathwayBrowser/#/R-SCE-112315	IEA	Saccharomyces cerevisiae	407
R-HSA-199220	Vitamin B5 (pantothenate) metabolism	0	1	1	0	1	1	0.532847	0.366292	0.965988	29101;O95497;Q13822	3	2	1	https://reactome.org/PathwayBrowser/#/R-HSA-199220	TAS	Homo sapiens	6
R-HSA-446203	Asparagine N-linked glycosylation	2.73828	0.104597	1	0.46335	0.883542	1	0.268856	0.368314	0.965988	17012;17925;P01009;P04066;P07911;P0CG47;P12259;P33908;Q12907;Q14697;Q16706;Q9UBR2	12	10	2	https://reactome.org/PathwayBrowser/#/R-HSA-446203	TAS	Homo sapiens	200
R-HSA-1630316	Glycosaminoglycan metabolism	0	1	1	1.7301	0.382818	1	-0.325122	0.378048	0.965988	29108;P16070;P51884;P54802;P98160;Q16394;Q9NY97;Q9Y5Y7	8	7	1	https://reactome.org/PathwayBrowser/#/R-HSA-1630316	TAS	Homo sapiens	479
R-HSA-71387	Metabolism of carbohydrates	0.970398	0.607879	1	0.934049	0.634285	1	-0.182295	0.390738	0.965988	17925;29103;29108;32398;47013;P00352;P00558;P04075;P04406;P05062;P07738;P09467;P0CG47;P15259;P16070;P17174;P17858;P29401;P37837;P51884;P54802;P60174;P98160;Q16394;Q9NY97;Q9Y5Y7	26	21	5	https://reactome.org/PathwayBrowser/#/R-HSA-71387	TAS	Homo sapiens	146
R-HSA-8963896	HDL assembly	0	1	1	5.17278	0.298921	1	-0.63747	0.393656	0.965988	P01023;P02647	2	2	0	https://reactome.org/PathwayBrowser/#/R-HSA-8963896	TAS	Homo sapiens	666
R-HSA-9018677	Biosynthesis of DHA-derived SPMs	0	1	1	0	1	1	0.635037	0.398419	0.965988	28125;P09960	2	1	1	https://reactome.org/PathwayBrowser/#/R-HSA-9018677	TAS	Homo sapiens	234
R-HSA-913531	Interferon Signaling	2.15825	0.304685	1	0	1	1	0.337852	0.411844	0.965988	P04439;P05362;P0CG47;P13591;P16070;P19320;P61769	7	7	0	https://reactome.org/PathwayBrowser/#/R-HSA-913531	TAS	Homo sapiens	726
R-HSA-1475029	Reversible hydration of carbon dioxide	0	1	1	10.4288	0.0702327	1	-0.513382	0.412384	0.965988	P00915;P00918;P07451	3	3	0	https://reactome.org/PathwayBrowser/#/R-HSA-1475029	TAS	Homo sapiens	650
R-HSA-8948216	Collagen chain trimerization	2.68353	0.402829	1	0	1	1	0.513382	0.412384	0.965988	P12109;P12111;P39060	3	3	0	https://reactome.org/PathwayBrowser/#/R-HSA-8948216	TAS	Homo sapiens	922
R-HSA-202131	Metabolism of nitric oxide: NOS3 activation and regulation	0	1	1	0	1	1	0.627737	0.412916	0.965988	16349;29108	2	0	2	https://reactome.org/PathwayBrowser/#/R-HSA-202131	TAS	Homo sapiens	510
R-HSA-203615	eNOS activation	0	1	1	0	1	1	0.627737	0.412916	0.965988	16349;29108	2	0	2	https://reactome.org/PathwayBrowser/#/R-HSA-203615	TAS	Homo sapiens	510
R-HSA-70635	Urea cycle	0	1	1	0	1	1	0.627737	0.412916	0.965988	15729;16349	2	0	2	https://reactome.org/PathwayBrowser/#/R-HSA-70635	TAS	Homo sapiens	724
R-MMU-9006934	Signaling by Receptor Tyrosine Kinases	0	1	1	0	1	1	0.627737	0.412916	0.965988	16349;29108	2	0	2	https://reactome.org/PathwayBrowser/#/R-MMU-9006934	IEA	Mus musculus	259
R-MMU-194138	Signaling by VEGF	0	1	1	0	1	1	0.627737	0.412916	0.965988	16349;29108	2	0	2	https://reactome.org/PathwayBrowser/#/R-MMU-194138	IEA	Mus musculus	259
R-MMU-4420097	VEGFA-VEGFR2 Pathway	0	1	1	0	1	1	0.627737	0.412916	0.965988	16349;29108	2	0	2	https://reactome.org/PathwayBrowser/#/R-MMU-4420097	IEA	Mus musculus	259
R-MMU-5218920	VEGFR2 mediated vascular permeability	0	1	1	0	1	1	0.627737	0.412916	0.965988	16349;29108	2	0	2	https://reactome.org/PathwayBrowser/#/R-MMU-5218920	IEA	Mus musculus	259
R-MMU-9009391	Extra-nuclear estrogen signaling	0	1	1	0	1	1	0.627737	0.412916	0.965988	16349;29108	2	0	2	https://reactome.org/PathwayBrowser/#/R-MMU-9009391	IEA	Mus musculus	329
R-GGA-8939211	ESR-mediated signaling	0	1	1	0	1	1	0.627737	0.412916	0.965988	16349;29108	2	0	2	https://reactome.org/PathwayBrowser/#/R-GGA-8939211	IEA	Gallus gallus	327
R-GGA-187630	Arginine metabolism	0	1	1	0	1	1	0.627737	0.412916	0.965988	15729;16349	2	0	2	https://reactome.org/PathwayBrowser/#/R-GGA-187630	TAS	Gallus gallus	615
R-GGA-372568	Amino acid metabolism	0	1	1	0	1	1	0.627737	0.412916	0.965988	15729;16349	2	0	2	https://reactome.org/PathwayBrowser/#/R-GGA-372568	TAS	Gallus gallus	623
R-HSA-8964026	Chylomicron clearance	0	1	1	0	1	1	-0.622871	0.42275	0.965988	P02649;P04114	2	2	0	https://reactome.org/PathwayBrowser/#/R-HSA-8964026	TAS	Homo sapiens	1007
R-DDI-425407	SLC-mediated transmembrane transport	0.589904	0.822611	1	0	1	1	0.279562	0.430355	0.965988	15354;15729;16737;17012;17368;17775;17925;17996;18332;29101	10	0	10	https://reactome.org/PathwayBrowser/#/R-DDI-425407	IEA	Dictyostelium discoideum	354
R-HSA-209776	Metabolism of amine-derived hormones	0	1	1	0	1	1	0.506083	0.430517	0.965988	18332;29101;P09172	3	1	2	https://reactome.org/PathwayBrowser/#/R-HSA-209776	TAS	Homo sapiens	511
R-HSA-879415	Advanced glycosylation endproduct receptor signaling	2.68353	0.402829	1	0	1	1	0.506083	0.430517	0.965988	P0DJI8;P17931;P80511	3	3	0	https://reactome.org/PathwayBrowser/#/R-HSA-879415	TAS	Homo sapiens	1040
R-HSA-3700989	Transcriptional Regulation by TP53	1.06937	0.644381	1	2.6028	0.252978	1	-0.358881	0.431467	0.965988	P0CG47;P17936;P32119;P99999;Q06830;Q13535	6	6	0	https://reactome.org/PathwayBrowser/#/R-HSA-3700989	TAS	Homo sapiens	486
R-HSA-6802948	Signaling by high-kinase activity BRAF mutants	0	1	1	0	1	1	-0.311436	0.431912	0.965988	29108;P02671;P02675;P02679;P02751;P04275;P18206;P60709	8	7	1	https://reactome.org/PathwayBrowser/#/R-HSA-6802948	TAS	Homo sapiens	232
R-HSA-6802957	Oncogenic MAPK signaling	0	1	1	0	1	1	-0.311436	0.431912	0.965988	29108;P02671;P02675;P02679;P02751;P04275;P18206;P60709	8	7	1	https://reactome.org/PathwayBrowser/#/R-HSA-6802957	TAS	Homo sapiens	232
R-HSA-5674135	MAP2K and MAPK activation	0	1	1	0	1	1	-0.311436	0.431912	0.965988	29108;P02671;P02675;P02679;P02751;P04275;P18206;P60709	8	7	1	https://reactome.org/PathwayBrowser/#/R-HSA-5674135	TAS	Homo sapiens	1042
R-HSA-6802946	Signaling by moderate kinase activity BRAF mutants	0	1	1	0	1	1	-0.311436	0.431912	0.965988	29108;P02671;P02675;P02679;P02751;P04275;P18206;P60709	8	7	1	https://reactome.org/PathwayBrowser/#/R-HSA-6802946	TAS	Homo sapiens	232
R-HSA-6802949	Signaling by RAS mutants	0	1	1	0	1	1	-0.311436	0.431912	0.965988	29108;P02671;P02675;P02679;P02751;P04275;P18206;P60709	8	7	1	https://reactome.org/PathwayBrowser/#/R-HSA-6802949	TAS	Homo sapiens	232
R-HSA-6802952	Signaling by BRAF and RAF1 fusions	0	1	1	0	1	1	-0.311436	0.431912	0.965988	29108;P02671;P02675;P02679;P02751;P04275;P18206;P60709	8	7	1	https://reactome.org/PathwayBrowser/#/R-HSA-6802952	TAS	Homo sapiens	232
R-HSA-6802955	Paradoxical activation of RAF signaling by kinase inactive BRAF	0	1	1	0	1	1	-0.311436	0.431912	0.965988	29108;P02671;P02675;P02679;P02751;P04275;P18206;P60709	8	7	1	https://reactome.org/PathwayBrowser/#/R-HSA-6802955	TAS	Homo sapiens	232
R-HSA-9649948	Signaling downstream of RAS mutants	0	1	1	0	1	1	-0.311436	0.431912	0.965988	29108;P02671;P02675;P02679;P02751;P04275;P18206;P60709	8	7	1	https://reactome.org/PathwayBrowser/#/R-HSA-9649948	TAS	Homo sapiens	232
R-HSA-9656223	Signaling by RAF1 mutants	0	1	1	0	1	1	-0.311436	0.431912	0.965988	29108;P02671;P02675;P02679;P02751;P04275;P18206;P60709	8	7	1	https://reactome.org/PathwayBrowser/#/R-HSA-9656223	TAS	Homo sapiens	232
R-HSA-561048	Organic anion transport	0	1	1	5.17278	0.298921	1	-0.618005	0.432716	0.965988	17775;422	2	0	2	https://reactome.org/PathwayBrowser/#/R-HSA-561048	TAS	Homo sapiens	85
R-HSA-5619071	Defective SLC22A12 causes renal hypouricemia 1 (RHUC1)	0	1	1	5.17278	0.298921	1	-0.618005	0.432716	0.965988	17775;422	2	0	2	https://reactome.org/PathwayBrowser/#/R-HSA-5619071	TAS	Homo sapiens	85
R-HSA-163754	Insulin effects increased synthesis of Xylulose-5-Phosphate	5.36666	0.29064	1	0	1	1	0.618005	0.432716	0.965988	P29401;P37837	2	2	0	https://reactome.org/PathwayBrowser/#/R-HSA-163754	TAS	Homo sapiens	435
R-HSA-913709	O-linked glycosylation of mucins	0	1	1	0	1	1	-0.615572	0.437748	0.965988	Q10471;Q9NY97	2	2	0	https://reactome.org/PathwayBrowser/#/R-HSA-913709	TAS	Homo sapiens	163
R-HSA-9717207	Sensory perception of sweet, bitter, and umami (glutamate) taste	1.78741	0.49743	1	1.72266	0.509118	1	0.436131	0.438323	0.965988	16962;17925;29101;29108	4	0	4	https://reactome.org/PathwayBrowser/#/R-HSA-9717207	IEA	Homo sapiens	54
R-MMU-9717189	Sensory perception of taste	1.78741	0.49743	1	1.72266	0.509118	1	0.436131	0.438323	0.965988	16962;17925;29101;29108	4	0	4	https://reactome.org/PathwayBrowser/#/R-MMU-9717189	IEA	Mus musculus	56
R-HSA-1989781	PPARA activates gene expression	0.589904	0.822611	1	0.568467	0.832803	1	0.276399	0.444886	0.965988	15843;16755;16990;28364;A9YTQ3;P01019;P02647;P02652;P07148;Q6Q788	10	6	4	https://reactome.org/PathwayBrowser/#/R-HSA-1989781	TAS	Homo sapiens	961
R-HSA-5683826	Surfactant metabolism	0	1	1	0	1	1	0.610706	0.447908	0.965988	29101;Q9NZK5	2	1	1	https://reactome.org/PathwayBrowser/#/R-HSA-5683826	TAS	Homo sapiens	714
R-HSA-211859	Biological oxidations	0.327384	0.948122	1	0	1	1	-0.211536	0.458227	0.965988	15843;16755;16990;17026;17996;18183;18295;28940;29034;29103;29108;A9YTQ3;P00352;P09211;P48637;Q16853;Q9H4A9	17	6	11	https://reactome.org/PathwayBrowser/#/R-HSA-211859	TAS	Homo sapiens	106
R-HSA-8878166	Transcriptional regulation by RUNX2	0	1	1	0	1	1	0.493917	0.461704	0.965988	P0CG47;P17931;Q14623	3	3	0	https://reactome.org/PathwayBrowser/#/R-HSA-8878166	TAS	Homo sapiens	731
R-HSA-1236394	Signaling by ERBB4	0	1	1	0	1	1	-0.493917	0.461704	0.965988	P02649;P09486;P0CG47	3	3	0	https://reactome.org/PathwayBrowser/#/R-HSA-1236394	TAS	Homo sapiens	1035
R-HSA-9678108	SARS-CoV-1 Infection	0	1	1	0	1	1	-0.603406	0.463382	0.965988	P0CG47;Q14697	2	2	0	https://reactome.org/PathwayBrowser/#/R-HSA-9678108	TAS	Homo sapiens	94
R-HSA-9694548	Maturation of spike protein	0	1	1	0	1	1	-0.603406	0.463382	0.965988	Q14697;Q16706	2	2	0	https://reactome.org/PathwayBrowser/#/R-HSA-9694548	TAS	Homo sapiens	95
R-HSA-9707616	Heme signaling	0	1	1	3.94027	0.0889301	1	-0.321515	0.475252	0.965988	15843;16990;28364;P02647;P04114;P68871;P69905	7	4	3	https://reactome.org/PathwayBrowser/#/R-HSA-9707616	IEA	Homo sapiens	966
R-HSA-9659379	Sensory processing of sound	0	1	1	1.29023	0.589444	1	-0.379075	0.476739	0.965988	17996;29103;29108;P06396;P60709	5	2	3	https://reactome.org/PathwayBrowser/#/R-HSA-9659379	IEA	Homo sapiens	52
R-HSA-9662361	Sensory processing of sound by outer hair cells of the cochlea	0	1	1	1.29023	0.589444	1	-0.379075	0.476739	0.965988	17996;29103;29108;P06396;P60709	5	2	3	https://reactome.org/PathwayBrowser/#/R-HSA-9662361	IEA	Homo sapiens	52
R-HSA-373760	L1CAM interactions	0	1	1	2.61948	0.167396	1	-0.283049	0.480634	0.965988	O14786;P05556;P11142;P13591;P17301;P60709;Q12860;Q13740;Q92823	9	9	0	https://reactome.org/PathwayBrowser/#/R-HSA-373760	TAS	Homo sapiens	695
R-HSA-70171	Glycolysis	0.589904	0.822611	1	1.29322	0.502415	1	-0.26691	0.490005	0.965988	17925;29103;P00558;P04075;P04406;P05062;P07738;P15259;P17858;P60174	10	8	2	https://reactome.org/PathwayBrowser/#/R-HSA-70171	TAS	Homo sapiens	465
R-HSA-71406	Pyruvate metabolism and Citric Acid (TCA) cycle	0	1	1	5.2157	0.125707	1	-0.417275	0.49538	0.965988	422;P00338;P07195;Q99798	4	3	1	https://reactome.org/PathwayBrowser/#/R-HSA-71406	TAS	Homo sapiens	277
R-HSA-422475	Axon guidance	0.327384	0.948122	1	1.60826	0.293086	1	-0.205095	0.498286	0.965988	O14786;P05556;P07737;P0CG47;P11142;P12109;P12111;P13591;P14780;P17301;P23528;P54764;P60709;Q12860;Q13740;Q92823;Q92859	17	17	0	https://reactome.org/PathwayBrowser/#/R-HSA-422475	TAS	Homo sapiens	701
R-HSA-445144	Signal transduction by L1	0	1	1	2.58646	0.413265	1	-0.479319	0.500602	0.965988	O14786;P05556;P13591	3	3	0	https://reactome.org/PathwayBrowser/#/R-HSA-445144	TAS	Homo sapiens	494
R-HSA-210991	Basigin interactions	0	1	1	0	1	1	0.479319	0.500602	0.965988	P05556;P08195;P62937	3	3	0	https://reactome.org/PathwayBrowser/#/R-HSA-210991	TAS	Homo sapiens	1095
R-HSA-5223345	Miscellaneous transport and binding events	0	1	1	5.17278	0.298921	1	-0.583942	0.505924	0.965988	17996;P25311	2	1	1	https://reactome.org/PathwayBrowser/#/R-HSA-5223345	TAS	Homo sapiens	893
R-HSA-977443	GABA receptor activation	0	1	1	0	1	1	-0.583942	0.505924	0.965988	17996;29103	2	0	2	https://reactome.org/PathwayBrowser/#/R-HSA-977443	TAS	Homo sapiens	1054
R-HSA-5619039	Defective SLC12A6 causes agenesis of the corpus callosum, with peripheral neuropathy (ACCPN)	0	1	1	0	1	1	-0.583942	0.505924	0.965988	17996;29103	2	0	2	https://reactome.org/PathwayBrowser/#/R-HSA-5619039	TAS	Homo sapiens	1079
R-HSA-211981	Xenobiotics	0	1	1	0	1	1	-0.583942	0.505924	0.965988	17996;A9YTQ3	2	1	1	https://reactome.org/PathwayBrowser/#/R-HSA-211981	TAS	Homo sapiens	357
R-HSA-5678895	Defective CFTR causes cystic fibrosis	0	1	1	0	1	1	-0.583942	0.505924	0.965988	17996;P0CG47	2	1	1	https://reactome.org/PathwayBrowser/#/R-HSA-5678895	TAS	Homo sapiens	709
R-DDI-425393	Transport of inorganic cations/anions and amino acids/oligopeptides	0	1	1	0	1	1	0.413625	0.506813	0.965988	15729;17012;17996;29101	4	0	4	https://reactome.org/PathwayBrowser/#/R-DDI-425393	IEA	Dictyostelium discoideum	354
R-DRE-112311	Neurotransmitter clearance	0	1	1	0	1	1	0.413625	0.506813	0.965988	15354;17996;29101;53289	4	0	4	https://reactome.org/PathwayBrowser/#/R-DRE-112311	IEA	Danio rerio	381
R-HSA-888590	GABA synthesis, release, reuptake and degradation	0	1	1	0	1	1	0.413625	0.506813	0.965988	17996;29101;29108;P11142	4	1	3	https://reactome.org/PathwayBrowser/#/R-HSA-888590	TAS	Homo sapiens	733
R-HSA-445095	Interaction between L1 and Ankyrins	0	1	1	5.17278	0.298921	1	-0.579075	0.516826	0.965988	P60709;Q92823	2	2	0	https://reactome.org/PathwayBrowser/#/R-HSA-445095	TAS	Homo sapiens	1160
R-HSA-5688426	Deubiquitination	0	1	1	0	1	1	-0.579075	0.516826	0.965988	P0CG47;P60709	2	2	0	https://reactome.org/PathwayBrowser/#/R-HSA-5688426	TAS	Homo sapiens	715
R-HSA-5689603	UCH proteinases	0	1	1	0	1	1	-0.579075	0.516826	0.965988	P0CG47;P60709	2	2	0	https://reactome.org/PathwayBrowser/#/R-HSA-5689603	IEA	Homo sapiens	715
R-HSA-5696398	Nucleotide Excision Repair	0	1	1	0	1	1	-0.579075	0.516826	0.965988	P0CG47;P60709	2	2	0	https://reactome.org/PathwayBrowser/#/R-HSA-5696398	TAS	Homo sapiens	716
R-HSA-5696399	Global Genome Nucleotide Excision Repair (GG-NER)	0	1	1	0	1	1	-0.579075	0.516826	0.965988	P0CG47;P60709	2	2	0	https://reactome.org/PathwayBrowser/#/R-HSA-5696399	TAS	Homo sapiens	716
R-HSA-9035034	RHOF GTPase cycle	0	1	1	0	1	1	-0.579075	0.516826	0.965988	P43121;P60709	2	2	0	https://reactome.org/PathwayBrowser/#/R-HSA-9035034	TAS	Homo sapiens	748
R-HSA-5696394	DNA Damage Recognition in GG-NER	0	1	1	0	1	1	-0.579075	0.516826	0.965988	P0CG47;P60709	2	2	0	https://reactome.org/PathwayBrowser/#/R-HSA-5696394	TAS	Homo sapiens	716
R-DDI-428643	Organic anion transporters	0	1	1	0	1	1	0.574209	0.527823	0.965988	17012;29101	2	0	2	https://reactome.org/PathwayBrowser/#/R-DDI-428643	IEA	Dictyostelium discoideum	354
R-HSA-425366	Transport of bile salts and organic acids, metal ions and amine compounds	0	1	1	1.48051	0.444367	1	-0.272506	0.530036	0.965988	15354;15891;16737;17775;17996;18295;29101;422;P00450	9	1	8	https://reactome.org/PathwayBrowser/#/R-HSA-425366	TAS	Homo sapiens	83
R-MMU-1483206	Glycerophospholipid biosynthesis	0	1	1	0	1	1	0.404501	0.535877	0.965988	15354;16870;29101;29108	4	0	4	https://reactome.org/PathwayBrowser/#/R-MMU-1483206	IEA	Mus musculus	133
R-MMU-1483257	Phospholipid metabolism	0	1	1	0	1	1	0.404501	0.535877	0.965988	15354;16870;29101;29108	4	0	4	https://reactome.org/PathwayBrowser/#/R-MMU-1483257	IEA	Mus musculus	133
R-HSA-5619102	SLC transporter disorders	0.439919	0.895062	1	0.423914	0.902854	1	0.225716	0.542099	0.965988	15354;16990;17012;17775;17925;17996;29034;29101;29103;29108;422;P00450;P08195	13	2	11	https://reactome.org/PathwayBrowser/#/R-HSA-5619102	TAS	Homo sapiens	93
R-HSA-5660862	Defective SLC7A7 causes lysinuric protein intolerance (LPI)	0	1	1	0	1	1	0.56691	0.544487	0.965988	29101;P08195	2	1	1	https://reactome.org/PathwayBrowser/#/R-HSA-5660862	TAS	Homo sapiens	1111
R-HSA-1632852	Macroautophagy	0	1	1	2.58646	0.413265	1	-0.462287	0.547729	0.965988	P0CG47;P11142;Q99497	3	3	0	https://reactome.org/PathwayBrowser/#/R-HSA-1632852	TAS	Homo sapiens	655
R-HSA-3371453	Regulation of HSF1-mediated heat shock response	0	1	1	2.58646	0.413265	1	-0.462287	0.547729	0.965988	P11021;P11142;Q13535	3	3	0	https://reactome.org/PathwayBrowser/#/R-HSA-3371453	TAS	Homo sapiens	111
R-HSA-3371556	Cellular response to heat stress	0	1	1	2.58646	0.413265	1	-0.462287	0.547729	0.965988	P11021;P11142;Q13535	3	3	0	https://reactome.org/PathwayBrowser/#/R-HSA-3371556	TAS	Homo sapiens	111
R-HSA-9663891	Selective autophagy	0	1	1	2.58646	0.413265	1	-0.462287	0.547729	0.965988	P0CG47;P11142;Q99497	3	3	0	https://reactome.org/PathwayBrowser/#/R-HSA-9663891	TAS	Homo sapiens	756
R-HSA-70326	Glucose metabolism	1.07011	0.587996	1	1.03088	0.606283	1	-0.233577	0.548095	0.965988	17925;29103;P00558;P04075;P04406;P05062;P07738;P09467;P15259;P17174;P17858;P60174	12	10	2	https://reactome.org/PathwayBrowser/#/R-HSA-70326	TAS	Homo sapiens	466
R-HSA-1266738	Developmental Biology	0.163939	0.996475	1	1.77823	0.130635	1	-0.146366	0.548209	0.965988	15843;16990;28364;29108;O14786;P02538;P04264;P05556;P07737;P08779;P0CG47;P11142;P12109;P12111;P13591;P13645;P13647;P14780;P15090;P17301;P23528;P35527;P35908;P41222;P48668;P54764;P60709;Q12860;Q13740;Q86SQ4;Q92823;Q92859	32	28	4	https://reactome.org/PathwayBrowser/#/R-HSA-1266738	IEA	Homo sapiens	494
R-HSA-8862803	Deregulated CDK5 triggers multiple neurodegenerative pathways in Alzheimer's disease models	0	1	1	1.72266	0.509118	1	-0.399635	0.55163	0.965988	29108;P04179;P32119;Q06830	4	3	1	https://reactome.org/PathwayBrowser/#/R-HSA-8862803	IEA	Homo sapiens	729
R-HSA-8863678	Neurodegenerative Diseases	0	1	1	1.72266	0.509118	1	-0.399635	0.55163	0.965988	29108;P04179;P32119;Q06830	4	3	1	https://reactome.org/PathwayBrowser/#/R-HSA-8863678	IEA	Homo sapiens	730
R-HSA-9645723	Diseases of programmed cell death	0	1	1	1.72266	0.509118	1	-0.399635	0.55163	0.965988	29108;P04179;P32119;Q06830	4	3	1	https://reactome.org/PathwayBrowser/#/R-HSA-9645723	IEA	Homo sapiens	754
R-HSA-9734009	Defective Intrinsic Pathway for Apoptosis	0	1	1	1.72266	0.509118	1	-0.399635	0.55163	0.965988	29108;P04179;P32119;Q06830	4	3	1	https://reactome.org/PathwayBrowser/#/R-HSA-9734009	IEA	Homo sapiens	761
R-HSA-1638091	Heparan sulfate/heparin (HS-GAG) metabolism	0	1	1	5.2157	0.125707	1	-0.39781	0.557578	0.965988	29108;P54802;P98160;Q16394	4	3	1	https://reactome.org/PathwayBrowser/#/R-HSA-1638091	TAS	Homo sapiens	481
R-HSA-1474165	Reproduction	0	1	1	1.72266	0.509118	1	-0.394769	0.567536	0.965988	17026;29103;29108;Q13535	4	1	3	https://reactome.org/PathwayBrowser/#/R-HSA-1474165	TAS	Homo sapiens	889
R-MMU-112310	Neurotransmitter release cycle	0	1	1	0	1	1	0.321168	0.575313	0.965988	15354;15843;17996;29101;29103;29108	6	0	6	https://reactome.org/PathwayBrowser/#/R-MMU-112310	IEA	Mus musculus	398
R-MMU-112316	Neuronal System	0	1	1	0	1	1	0.321168	0.575313	0.965988	15354;15843;17996;29101;29103;29108	6	0	6	https://reactome.org/PathwayBrowser/#/R-MMU-112316	IEA	Mus musculus	398
R-HSA-5663202	Diseases of signal transduction by growth factor receptors and second messengers	0	1	1	0	1	1	0.22871	0.575412	0.965988	29108;P02671;P02675;P02679;P02751;P04275;P0CG47;P10721;P18206;P60709;Q14623;Q15465	12	11	1	https://reactome.org/PathwayBrowser/#/R-HSA-5663202	TAS	Homo sapiens	138
R-HSA-1474290	Collagen formation	0.889655	0.700997	1	2.07938	0.318597	1	-0.297532	0.576042	0.965988	P12109;P12111;P14780;P25774;P39060;Q32P28;Q8WXS8	7	7	0	https://reactome.org/PathwayBrowser/#/R-HSA-1474290	TAS	Homo sapiens	649
R-HSA-449147	Signaling by Interleukins	2.1595	0.0819934	1	0.98048	0.601197	1	0.160779	0.576161	0.965988	P00488;P00915;P01033;P01857;P01861;P02751;P04179;P05362;P05556;P07333;P0CG47;P0DJI8;P11142;P13796;P14780;P18428;P19320;P23471;P23528;P24158;P37837;P40189;P62937;P80188;P80511	25	25	0	https://reactome.org/PathwayBrowser/#/R-HSA-449147	TAS	Homo sapiens	703
R-HSA-1566948	Elastic fibre formation	1.33876	0.577177	1	1.29023	0.589444	1	0.349392	0.582715	0.965988	P02751;P04004;P05556;P23142;Q12805	5	5	0	https://reactome.org/PathwayBrowser/#/R-HSA-1566948	TAS	Homo sapiens	1099
R-HSA-2129379	Molecules associated with elastic fibres	1.33876	0.577177	1	1.29023	0.589444	1	0.349392	0.582715	0.965988	P02751;P04004;P05556;P23142;Q12805	5	5	0	https://reactome.org/PathwayBrowser/#/R-HSA-2129379	TAS	Homo sapiens	1168
R-HSA-3000170	Syndecan interactions	1.06937	0.644381	1	0	1	1	-0.318735	0.585132	0.965988	P02751;P04004;P05556;P07996;P17301;P24821	6	6	0	https://reactome.org/PathwayBrowser/#/R-HSA-3000170	TAS	Homo sapiens	1062
R-HSA-76009	Platelet Aggregation (Plug Formation)	0	1	1	0	1	1	-0.260341	0.589279	0.965988	29108;P00734;P02671;P02675;P02679;P02751;P04275;P07359;P40197	9	8	1	https://reactome.org/PathwayBrowser/#/R-HSA-76009	TAS	Homo sapiens	692
R-HSA-2206281	Mucopolysaccharidoses	0	1	1	0	1	1	0.547445	0.589747	0.965988	29108;P54802	2	1	1	https://reactome.org/PathwayBrowser/#/R-HSA-2206281	TAS	Homo sapiens	683
R-HSA-5663084	Diseases of carbohydrate metabolism	1.33876	0.577177	1	0	1	1	0.347445	0.589913	0.965988	29108;P05062;P0CG47;P37837;P54802	5	4	1	https://reactome.org/PathwayBrowser/#/R-HSA-5663084	TAS	Homo sapiens	683
R-HSA-390522	Striated Muscle Contraction	0	1	1	0	1	1	0.542579	0.601209	0.965988	29108;P68032	2	1	1	https://reactome.org/PathwayBrowser/#/R-HSA-390522	TAS	Homo sapiens	1151
R-HSA-354192	Integrin signaling	0	1	1	0	1	1	-0.311436	0.614808	0.965988	29108;P02671;P02675;P02679;P02751;P04275	6	5	1	https://reactome.org/PathwayBrowser/#/R-HSA-354192	TAS	Homo sapiens	692
R-HSA-354194	GRB2:SOS provides linkage to MAPK signaling for Integrins	0	1	1	0	1	1	-0.311436	0.614808	0.965988	29108;P02671;P02675;P02679;P02751;P04275	6	5	1	https://reactome.org/PathwayBrowser/#/R-HSA-354194	TAS	Homo sapiens	692
R-HSA-372708	p130Cas linkage to MAPK signaling for integrins	0	1	1	0	1	1	-0.311436	0.614808	0.965988	29108;P02671;P02675;P02679;P02751;P04275	6	5	1	https://reactome.org/PathwayBrowser/#/R-HSA-372708	TAS	Homo sapiens	692
R-MMU-2672351	Stimuli-sensing channels	0	1	1	0	1	1	0.379562	0.617988	0.965988	17775;17996;29101;29108	4	0	4	https://reactome.org/PathwayBrowser/#/R-MMU-2672351	IEA	Mus musculus	896
R-DDI-983712	Ion channel transport	0	1	1	0	1	1	0.379562	0.617988	0.965988	17775;17996;29101;29108	4	0	4	https://reactome.org/PathwayBrowser/#/R-DDI-983712	IEA	Dictyostelium discoideum	572
R-HSA-432720	Lysosome Vesicle Biogenesis	5.36666	0.29064	1	0	1	1	0.53528	0.618479	0.965988	P11142;Q9UBR2	2	2	0	https://reactome.org/PathwayBrowser/#/R-HSA-432720	TAS	Homo sapiens	1045
R-HSA-9700206	Signaling by ALK in cancer	0	1	1	0	1	1	-0.532847	0.624252	0.965988	P02751;P18206	2	2	0	https://reactome.org/PathwayBrowser/#/R-HSA-9700206	TAS	Homo sapiens	1039
R-HSA-9725370	Signaling by ALK fusions and activated point mutants	0	1	1	0	1	1	-0.532847	0.624252	0.965988	P02751;P18206	2	2	0	https://reactome.org/PathwayBrowser/#/R-HSA-9725370	TAS	Homo sapiens	1039
R-HSA-216083	Integrin cell surface interactions	1.4425	0.350368	1	0.279293	0.967499	1	0.176079	0.626558	0.965988	P02671;P02675;P02679;P02751;P04004;P04275;P05362;P05556;P07996;P12109;P12111;P13598;P16070;P17301;P19320;P24821;P39060;P51884;P98160	19	19	0	https://reactome.org/PathwayBrowser/#/R-HSA-216083	TAS	Homo sapiens	1090
R-HSA-983170	Antigen Presentation: Folding, assembly and peptide loading of class I MHC	0	1	1	0	1	1	0.43309	0.631527	0.965988	P04439;P11021;P61769	3	3	0	https://reactome.org/PathwayBrowser/#/R-HSA-983170	TAS	Homo sapiens	765
R-HSA-381119	Unfolded Protein Response (UPR)	1.33876	0.577177	1	0	1	1	0.335766	0.633448	0.965988	O75460;P08833;P11021;Q9UBQ6;Q9Y4L1	5	5	0	https://reactome.org/PathwayBrowser/#/R-HSA-381119	TAS	Homo sapiens	1156
R-HSA-3000480	Scavenging by Class A Receptors	0	1	1	1.72266	0.509118	1	-0.372871	0.640412	0.965988	29034;P02647;P02649;P04114	4	3	1	https://reactome.org/PathwayBrowser/#/R-HSA-3000480	TAS	Homo sapiens	1004
R-HSA-212436	Generic Transcription Pathway	0.30752	0.956534	1	1.0312	0.581888	1	-0.178427	0.64242	0.965988	29108;P02649;P02776;P04040;P04179;P07333;P07359;P07996;P08833;P0CG47;P10721;P17931;P17936;P32119;P99999;Q06830;Q13535;Q14623	18	17	1	https://reactome.org/PathwayBrowser/#/R-HSA-212436	TAS	Homo sapiens	483
R-HSA-73857	RNA Polymerase II Transcription	0.30752	0.956534	1	1.0312	0.581888	1	-0.178427	0.64242	0.965988	29108;P02649;P02776;P04040;P04179;P07333;P07359;P07996;P08833;P0CG47;P10721;P17931;P17936;P32119;P99999;Q06830;Q13535;Q14623	18	17	1	https://reactome.org/PathwayBrowser/#/R-HSA-73857	TAS	Homo sapiens	486
R-HSA-399954	Sema3A PAK dependent Axon repulsion	0	1	1	5.17278	0.298921	1	-0.520681	0.65318	0.965988	O14786;P23528	2	2	0	https://reactome.org/PathwayBrowser/#/R-HSA-399954	IEA	Homo sapiens	1158
R-HSA-3928662	EPHB-mediated forward signaling	0	1	1	0	1	1	-0.520681	0.65318	0.965988	P23528;P60709	2	2	0	https://reactome.org/PathwayBrowser/#/R-HSA-3928662	TAS	Homo sapiens	698
R-HSA-9635486	Infection with Mycobacterium tuberculosis	0	1	1	1.29023	0.589444	1	-0.329927	0.655334	0.965988	29034;P00558;P02788;P0CG47;P61769	5	4	1	https://reactome.org/PathwayBrowser/#/R-HSA-9635486	TAS	Homo sapiens	229
R-HSA-381426	Regulation of Insulin-like Growth Factor (IGF) transport and uptake by Insulin-like Growth Factor Binding Proteins (IGFBPs)	0.427869	0.962041	1	0.932685	0.631772	1	-0.12259	0.658105	0.965988	29108;O00391;O14791;P00450;P00734;P00747;P01008;P01009;P01024;P01033;P01034;P01042;P02647;P02649;P02652;P02671;P02679;P02751;P02765;P02768;P02787;P04070;P04114;P05546;P08833;P0C0L4;P12259;P17936;P19823;P24592;P24593;P24821;P35858;Q13219;Q13421;Q16270;Q6Q788;Q9BTY2;Q9UK55	39	38	1	https://reactome.org/PathwayBrowser/#/R-HSA-381426	TAS	Homo sapiens	1150
R-HSA-162587	HIV Life Cycle	0	1	1	0	1	1	-0.518248	0.658969	0.965988	P0CG47;P62937	2	2	0	https://reactome.org/PathwayBrowser/#/R-HSA-162587	TAS	Homo sapiens	653
R-HSA-162599	Late Phase of HIV Life Cycle	0	1	1	0	1	1	-0.518248	0.658969	0.965988	P0CG47;P62937	2	2	0	https://reactome.org/PathwayBrowser/#/R-HSA-162599	TAS	Homo sapiens	653
R-HSA-175474	Assembly Of The HIV Virion	0	1	1	0	1	1	-0.518248	0.658969	0.965988	P0CG47;P62937	2	2	0	https://reactome.org/PathwayBrowser/#/R-HSA-175474	TAS	Homo sapiens	653
R-HSA-162588	Budding and maturation of HIV virion	0	1	1	0	1	1	-0.518248	0.658969	0.965988	P0CG47;P62937	2	2	0	https://reactome.org/PathwayBrowser/#/R-HSA-162588	TAS	Homo sapiens	653
R-HSA-917977	Transferrin endocytosis and recycling	0	1	1	2.58646	0.413265	1	0.423358	0.659849	0.965988	29034;P02786;P02787	3	2	1	https://reactome.org/PathwayBrowser/#/R-HSA-917977	TAS	Homo sapiens	113
R-HSA-9013149	RAC1 GTPase cycle	0	1	1	0	1	1	0.423358	0.659849	0.965988	P02786;P05556;P43121	3	3	0	https://reactome.org/PathwayBrowser/#/R-HSA-9013149	TAS	Homo sapiens	743
R-HSA-9013404	RAC2 GTPase cycle	0	1	1	0	1	1	0.423358	0.659849	0.965988	P02786;P05556;P43121	3	3	0	https://reactome.org/PathwayBrowser/#/R-HSA-9013404	TAS	Homo sapiens	744
R-HSA-9013408	RHOG GTPase cycle	0	1	1	0	1	1	0.423358	0.659849	0.965988	P02786;P05556;P43121	3	3	0	https://reactome.org/PathwayBrowser/#/R-HSA-9013408	TAS	Homo sapiens	745
R-HSA-9013423	RAC3 GTPase cycle	0	1	1	0	1	1	0.423358	0.659849	0.965988	P02786;P05556;P43121	3	3	0	https://reactome.org/PathwayBrowser/#/R-HSA-9013423	TAS	Homo sapiens	746
R-HSA-5668914	Diseases of metabolism	0.289861	0.963595	1	0.964893	0.620943	1	-0.171085	0.66244	0.965988	15843;16990;17026;18183;28940;29101;29103;29108;P05062;P07996;P0CG47;P37837;P43251;P48637;P51884;P54802;P98160;Q16394;Q8WXS8	19	11	8	https://reactome.org/PathwayBrowser/#/R-HSA-5668914	TAS	Homo sapiens	209
R-HSA-5362517	Signaling by Retinoic Acid	0	1	1	0	1	1	-0.515815	0.664757	0.965988	17490;P00352	2	1	1	https://reactome.org/PathwayBrowser/#/R-HSA-5362517	TAS	Homo sapiens	464
R-MMU-211945	Phase I - Functionalization of compounds	0.889655	0.700997	1	0	1	1	0.277372	0.664786	0.965988	15843;16755;17026;17996;18295;28940;29108	7	0	7	https://reactome.org/PathwayBrowser/#/R-MMU-211945	IEA	Mus musculus	114
R-HSA-211897	Cytochrome P450 - arranged by substrate type	0.889655	0.700997	1	0	1	1	0.277372	0.664786	0.965988	15843;16755;17026;17996;28940;29034;A9YTQ3	7	1	6	https://reactome.org/PathwayBrowser/#/R-HSA-211897	TAS	Homo sapiens	106
R-HSA-6811442	Intra-Golgi and retrograde Golgi-to-ER traffic	0	1	1	0	1	1	-0.365572	0.664914	0.965988	P11717;P33908;Q10471;Q16706	4	4	0	https://reactome.org/PathwayBrowser/#/R-HSA-6811442	TAS	Homo sapiens	720
R-HSA-418990	Adherens junctions interactions	0	1	1	0	1	1	0.364963	0.666955	0.965988	29108;P15151;P33151;P60709	4	3	1	https://reactome.org/PathwayBrowser/#/R-HSA-418990	TAS	Homo sapiens	1152
R-HSA-421270	Cell-cell junction organization	0	1	1	0	1	1	0.364963	0.666955	0.965988	29108;P15151;P33151;P60709	4	3	1	https://reactome.org/PathwayBrowser/#/R-HSA-421270	TAS	Homo sapiens	1152
R-HSA-74259	Purine catabolism	0	1	1	0	1	1	-0.418491	0.674002	0.965988	17368;17712;17775	3	0	3	https://reactome.org/PathwayBrowser/#/R-HSA-74259	TAS	Homo sapiens	189
R-GGA-419470	Nucleotide metabolism	0	1	1	0	1	1	-0.418491	0.674002	0.965988	17368;17712;17775	3	0	3	https://reactome.org/PathwayBrowser/#/R-GGA-419470	TAS	Gallus gallus	297
R-GGA-419474	Purine metabolism	0	1	1	0	1	1	-0.418491	0.674002	0.965988	17368;17712;17775	3	0	3	https://reactome.org/PathwayBrowser/#/R-GGA-419474	TAS	Gallus gallus	298
R-GGA-421178	Urate synthesis	0	1	1	0	1	1	-0.418491	0.674002	0.965988	17368;17712;17775	3	0	3	https://reactome.org/PathwayBrowser/#/R-GGA-421178	IEA	Gallus gallus	626
R-DDI-8956319	Nucleotide catabolism	0	1	1	0	1	1	-0.418491	0.674002	0.965988	17368;17712;17775	3	0	3	https://reactome.org/PathwayBrowser/#/R-DDI-8956319	IEA	Dictyostelium discoideum	185
R-HSA-163125	Post-translational modification: synthesis of GPI-anchored proteins	0.664864	0.788823	1	1.48051	0.444367	1	-0.242498	0.678312	0.965988	O43895;O75015;O95497;P80108;Q10588;Q13421;Q6YHK3;Q86UN3;Q8IWV2	9	9	0	https://reactome.org/PathwayBrowser/#/R-HSA-163125	TAS	Homo sapiens	480
R-HSA-9668250	Defective factor IX causes hemophilia B	0	1	1	0	1	1	-0.294404	0.684575	0.965988	29108;P00740;P00742;P03951;P07359;P40197	6	5	1	https://reactome.org/PathwayBrowser/#/R-HSA-9668250	TAS	Homo sapiens	924
R-HSA-209968	Thyroxine biosynthesis	0	1	1	0	1	1	0.506083	0.687864	0.965988	18332;29101	2	0	2	https://reactome.org/PathwayBrowser/#/R-HSA-209968	TAS	Homo sapiens	511
R-HSA-1222556	ROS and RNS production in phagocytes	0	1	1	0	1	1	0.413625	0.688124	0.965988	16349;17996;29034	3	0	3	https://reactome.org/PathwayBrowser/#/R-HSA-1222556	TAS	Homo sapiens	230
R-HSA-264642	Acetylcholine Neurotransmitter Release Cycle	0	1	1	0	1	1	0.413625	0.688124	0.965988	15354;17996;29101	3	0	3	https://reactome.org/PathwayBrowser/#/R-HSA-264642	TAS	Homo sapiens	389
R-HSA-5619114	Defective SLC5A7 causes distal hereditary motor neuronopathy 7A (HMN7A)	0	1	1	0	1	1	0.413625	0.688124	0.965988	15354;17996;29101	3	0	3	https://reactome.org/PathwayBrowser/#/R-HSA-5619114	TAS	Homo sapiens	83
R-HSA-451306	Ionotropic activity of kainate receptors	0	1	1	0	1	1	0.413625	0.688124	0.965988	17996;29101;29108	3	0	3	https://reactome.org/PathwayBrowser/#/R-HSA-451306	TAS	Homo sapiens	392
R-HSA-451326	Activation of kainate receptors upon glutamate binding	0	1	1	0	1	1	0.413625	0.688124	0.965988	17996;29101;29108	3	0	3	https://reactome.org/PathwayBrowser/#/R-HSA-451326	TAS	Homo sapiens	392
R-BTA-352230	Amino acid transport across the plasma membrane	0	1	1	0	1	1	0.413625	0.688124	0.965988	15729;17996;29101	3	0	3	https://reactome.org/PathwayBrowser/#/R-BTA-352230	IEA	Bos taurus	446
R-MMU-156580	Phase II - Conjugation of compounds	0	1	1	0	1	1	0.411192	0.695166	0.965988	16990;18183;29103	3	0	3	https://reactome.org/PathwayBrowser/#/R-MMU-156580	IEA	Mus musculus	246
R-HSA-5357801	Programmed Cell Death	5.41301	0.119025	1	1.72266	0.509118	1	0.356448	0.695449	0.965988	P06396;P08571;P0CG47;P99999	4	4	0	https://reactome.org/PathwayBrowser/#/R-HSA-5357801	TAS	Homo sapiens	334
R-HSA-109581	Apoptosis	5.41301	0.119025	1	1.72266	0.509118	1	0.356448	0.695449	0.965988	P06396;P08571;P0CG47;P99999	4	4	0	https://reactome.org/PathwayBrowser/#/R-HSA-109581	TAS	Homo sapiens	634
R-HSA-166166	MyD88-independent TLR4 cascade	5.41301	0.119025	1	0	1	1	0.356448	0.695449	0.965988	P08571;P0CG47;P0DJI8;P80511	4	4	0	https://reactome.org/PathwayBrowser/#/R-HSA-166166	TAS	Homo sapiens	657
R-HSA-168138	Toll Like Receptor 9 (TLR9) Cascade	5.41301	0.119025	1	0	1	1	0.356448	0.695449	0.965988	P08571;P0CG47;P0DJI8;P80511	4	4	0	https://reactome.org/PathwayBrowser/#/R-HSA-168138	TAS	Homo sapiens	657
R-HSA-168181	Toll Like Receptor 7/8 (TLR7/8) Cascade	5.41301	0.119025	1	0	1	1	0.356448	0.695449	0.965988	P08571;P0CG47;P0DJI8;P80511	4	4	0	https://reactome.org/PathwayBrowser/#/R-HSA-168181	TAS	Homo sapiens	657
R-HSA-937061	TRIF(TICAM1)-mediated TLR4 signaling	5.41301	0.119025	1	0	1	1	0.356448	0.695449	0.965988	P08571;P0CG47;P0DJI8;P80511	4	4	0	https://reactome.org/PathwayBrowser/#/R-HSA-937061	TAS	Homo sapiens	750
R-HSA-975138	TRAF6 mediated induction of NFkB and MAP kinases upon TLR7/8 or 9 activation	5.41301	0.119025	1	0	1	1	0.356448	0.695449	0.965988	P08571;P0CG47;P0DJI8;P80511	4	4	0	https://reactome.org/PathwayBrowser/#/R-HSA-975138	TAS	Homo sapiens	657
R-HSA-975155	MyD88 dependent cascade initiated on endosome	5.41301	0.119025	1	0	1	1	0.356448	0.695449	0.965988	P08571;P0CG47;P0DJI8;P80511	4	4	0	https://reactome.org/PathwayBrowser/#/R-HSA-975155	TAS	Homo sapiens	657
R-HSA-2022377	Metabolism of Angiotensinogen to Angiotensins	1.79579	0.367225	1	0	1	1	0.253041	0.696467	0.965988	17996;P01019;P07339;P12821;P15144;Q07075;Q96IY4;Q9UBR2	8	7	1	https://reactome.org/PathwayBrowser/#/R-HSA-2022377	TAS	Homo sapiens	161
R-HSA-9679506	SARS-CoV Infections	0	1	1	0	1	1	-0.353406	0.705571	0.965988	P05556;P0CG47;Q14697;Q16706	4	4	0	https://reactome.org/PathwayBrowser/#/R-HSA-9679506	TAS	Homo sapiens	95
R-HSA-1592389	Activation of Matrix Metalloproteinases	0	1	1	3.47446	0.187813	1	-0.314842	0.711628	0.965988	P00747;P01033;P03952;P14780;P39060	5	5	0	https://reactome.org/PathwayBrowser/#/R-HSA-1592389	TAS	Homo sapiens	648
R-HSA-933542	TRAF6 mediated NF-kB activation	5.36666	0.29064	1	0	1	1	0.495134	0.713685	0.965988	P0DJI8;P80511	2	2	0	https://reactome.org/PathwayBrowser/#/R-HSA-933542	TAS	Homo sapiens	1041
R-HSA-1614635	Sulfur amino acid metabolism	2.68353	0.402829	1	2.58646	0.413265	1	-0.403893	0.716184	0.965988	15891;29103;P17174	3	1	2	https://reactome.org/PathwayBrowser/#/R-HSA-1614635	TAS	Homo sapiens	301
R-HSA-3000497	Scavenging by Class H Receptors	0	1	1	0	1	1	-0.493917	0.716537	0.965988	P04114;P09486	2	2	0	https://reactome.org/PathwayBrowser/#/R-HSA-3000497	TAS	Homo sapiens	923
R-HSA-1251985	Nuclear signaling by ERBB4	0	1	1	0	1	1	-0.493917	0.716537	0.965988	P02649;P09486	2	2	0	https://reactome.org/PathwayBrowser/#/R-HSA-1251985	IEA	Homo sapiens	1035
R-HSA-1442490	Collagen degradation	3.60608	0.178444	1	1.29023	0.589444	1	0.313382	0.717021	0.965988	P07339;P12109;P12111;P14780;P39060	5	5	0	https://reactome.org/PathwayBrowser/#/R-HSA-1442490	TAS	Homo sapiens	647
R-HSA-1650814	Collagen biosynthesis and modifying enzymes	1.33876	0.577177	1	1.29023	0.589444	1	0.313382	0.717021	0.965988	P12109;P12111;P39060;Q32P28;Q8WXS8	5	5	0	https://reactome.org/PathwayBrowser/#/R-HSA-1650814	TAS	Homo sapiens	922
R-HSA-9673221	Defective F9 activation	0	1	1	0	1	1	-0.311436	0.724189	0.965988	29108;P00740;P03951;P07359;P40197	5	4	1	https://reactome.org/PathwayBrowser/#/R-HSA-9673221	TAS	Homo sapiens	1153
R-HSA-9609507	Protein localization	0	1	1	2.58646	0.413265	1	-0.399027	0.730077	0.965988	P04040;P0CG47;Q99798	3	3	0	https://reactome.org/PathwayBrowser/#/R-HSA-9609507	IEA	Homo sapiens	752
R-HSA-2132295	MHC class II antigen presentation	5.36666	0.29064	1	0	1	1	0.486618	0.733554	0.965988	P07339;P25774	2	2	0	https://reactome.org/PathwayBrowser/#/R-HSA-2132295	TAS	Homo sapiens	645
R-HSA-3299685	Detoxification of Reactive Oxygen Species	0.664864	0.788823	1	1.48051	0.444367	1	-0.231144	0.734462	0.965988	P04040;P04179;P08294;P09211;P22352;P30041;P32119;P99999;Q06830	9	9	0	https://reactome.org/PathwayBrowser/#/R-HSA-3299685	TAS	Homo sapiens	691
R-HSA-1640170	Cell Cycle	0	1	1	2.58646	0.413265	1	-0.396594	0.736979	0.965988	29108;P0CG47;Q13535	3	2	1	https://reactome.org/PathwayBrowser/#/R-HSA-1640170	TAS	Homo sapiens	294
R-HSA-4086400	PCP/CE pathway	0	1	1	0	1	1	-0.396594	0.736979	0.965988	29108;P07737;P0CG47	3	2	1	https://reactome.org/PathwayBrowser/#/R-HSA-4086400	TAS	Homo sapiens	1064
R-HSA-168142	Toll Like Receptor 10 (TLR10) Cascade	2.68353	0.402829	1	0	1	1	-0.396594	0.736979	0.965988	P0CG47;P0DJI8;P80511	3	3	0	https://reactome.org/PathwayBrowser/#/R-HSA-168142	TAS	Homo sapiens	660
R-HSA-168164	Toll Like Receptor 3 (TLR3) Cascade	2.68353	0.402829	1	0	1	1	-0.396594	0.736979	0.965988	P0CG47;P0DJI8;P80511	3	3	0	https://reactome.org/PathwayBrowser/#/R-HSA-168164	TAS	Homo sapiens	661
R-HSA-168176	Toll Like Receptor 5 (TLR5) Cascade	2.68353	0.402829	1	0	1	1	-0.396594	0.736979	0.965988	P0CG47;P0DJI8;P80511	3	3	0	https://reactome.org/PathwayBrowser/#/R-HSA-168176	TAS	Homo sapiens	660
R-HSA-168928	DDX58/IFIH1-mediated induction of interferon-alpha/beta	2.68353	0.402829	1	0	1	1	-0.396594	0.736979	0.965988	P0CG47;P0DJI8;P80511	3	3	0	https://reactome.org/PathwayBrowser/#/R-HSA-168928	TAS	Homo sapiens	663
R-HSA-975871	MyD88 cascade initiated on plasma membrane	2.68353	0.402829	1	0	1	1	-0.396594	0.736979	0.965988	P0CG47;P0DJI8;P80511	3	3	0	https://reactome.org/PathwayBrowser/#/R-HSA-975871	TAS	Homo sapiens	660
R-HSA-446652	Interleukin-1 family signaling	2.68353	0.402829	1	0	1	1	-0.396594	0.736979	0.965988	P0CG47;P0DJI8;P80511	3	3	0	https://reactome.org/PathwayBrowser/#/R-HSA-446652	TAS	Homo sapiens	1038
R-HSA-445989	TAK1-dependent IKK and NF-kB activation	2.68353	0.402829	1	0	1	1	-0.396594	0.736979	0.965988	P0CG47;P0DJI8;P80511	3	3	0	https://reactome.org/PathwayBrowser/#/R-HSA-445989	TAS	Homo sapiens	1038
R-HSA-9020702	Interleukin-1 signaling	2.68353	0.402829	1	0	1	1	-0.396594	0.736979	0.965988	P0CG47;P0DJI8;P80511	3	3	0	https://reactome.org/PathwayBrowser/#/R-HSA-9020702	TAS	Homo sapiens	1038
R-HSA-5358346	Hedgehog ligand biogenesis	0	1	1	0	1	1	-0.396594	0.736979	0.965988	P0CG47;Q14623;Q15465	3	3	0	https://reactome.org/PathwayBrowser/#/R-HSA-5358346	TAS	Homo sapiens	706
R-HSA-5358351	Signaling by Hedgehog	0	1	1	0	1	1	-0.396594	0.736979	0.965988	P0CG47;Q14623;Q15465	3	3	0	https://reactome.org/PathwayBrowser/#/R-HSA-5358351	TAS	Homo sapiens	706
R-HSA-5387390	Hh mutants abrogate ligand secretion	0	1	1	0	1	1	-0.396594	0.736979	0.965988	P0CG47;Q14623;Q15465	3	3	0	https://reactome.org/PathwayBrowser/#/R-HSA-5387390	TAS	Homo sapiens	706
R-HSA-5632684	Hedgehog 'on' state	0	1	1	0	1	1	-0.396594	0.736979	0.965988	P0CG47;Q14623;Q15465	3	3	0	https://reactome.org/PathwayBrowser/#/R-HSA-5632684	TAS	Homo sapiens	1163
R-HSA-5579029	Metabolic disorders of biological oxidation enzymes	0	1	1	0	1	1	0.260341	0.73931	0.967342	15843;16990;17026;18183;28940;29103;P48637	7	1	6	https://reactome.org/PathwayBrowser/#/R-HSA-5579029	TAS	Homo sapiens	209
R-HSA-168898	Toll-like Receptor Cascades	1.62107	0.336847	1	0	1	1	0.192214	0.740413	0.968271	29108;P02671;P02675;P02679;P04114;P05109;P06702;P08571;P0CG47;P0DJI8;P18428;P25774;P80511	13	12	1	https://reactome.org/PathwayBrowser/#/R-HSA-168898	TAS	Homo sapiens	662
R-HSA-8874081	MET activates PTK2 signaling	0	1	1	0	1	1	-0.394161	0.743848	0.96853	P02751;P05556;P17301	3	3	0	https://reactome.org/PathwayBrowser/#/R-HSA-8874081	TAS	Homo sapiens	1166
R-HSA-8875878	MET promotes cell motility	0	1	1	0	1	1	-0.394161	0.743848	0.96853	P02751;P05556;P17301	3	3	0	https://reactome.org/PathwayBrowser/#/R-HSA-8875878	TAS	Homo sapiens	1166
R-HSA-200425	Carnitine metabolism	0	1	1	0	1	1	0.481752	0.744793	0.96853	17490;29101	2	0	2	https://reactome.org/PathwayBrowser/#/R-HSA-200425	TAS	Homo sapiens	21
R-HSA-3906995	Diseases associated with O-glycosylation of proteins	0	1	1	0	1	1	-0.481752	0.744793	0.96853	P07996;Q8WXS8	2	2	0	https://reactome.org/PathwayBrowser/#/R-HSA-3906995	TAS	Homo sapiens	956
R-HSA-5173214	O-glycosylation of TSR domain-containing proteins	0	1	1	0	1	1	-0.481752	0.744793	0.96853	P07996;Q8WXS8	2	2	0	https://reactome.org/PathwayBrowser/#/R-HSA-5173214	TAS	Homo sapiens	956
R-HSA-5083635	Defective B3GALTL causes PpS	0	1	1	0	1	1	-0.481752	0.744793	0.96853	P07996;Q8WXS8	2	2	0	https://reactome.org/PathwayBrowser/#/R-HSA-5083635	TAS	Homo sapiens	956
R-HSA-549127	Organic cation transport	0	1	1	0	1	1	0.340633	0.74752	0.96853	15354;16737;18295;29101	4	0	4	https://reactome.org/PathwayBrowser/#/R-HSA-549127	TAS	Homo sapiens	396
R-GGA-549132	Organic cation/anion/zwitterion transport	0	1	1	0	1	1	0.340633	0.74752	0.96853	15354;16737;18295;29101	4	0	4	https://reactome.org/PathwayBrowser/#/R-GGA-549132	IEA	Gallus gallus	81
R-HSA-8848021	Signaling by PTK6	5.36666	0.29064	1	0	1	1	0.480535	0.747588	0.96853	P0CG47;Q14956	2	2	0	https://reactome.org/PathwayBrowser/#/R-HSA-8848021	TAS	Homo sapiens	727
R-HSA-9006927	Signaling by Non-Receptor Tyrosine Kinases	5.36666	0.29064	1	0	1	1	0.480535	0.747588	0.96853	P0CG47;Q14956	2	2	0	https://reactome.org/PathwayBrowser/#/R-HSA-9006927	TAS	Homo sapiens	727
R-HSA-74160	Gene expression (Transcription)	0.289861	0.963595	1	0.964893	0.620943	1	-0.158023	0.754911	0.96853	29108;P02649;P02776;P04040;P04179;P07333;P07359;P07996;P08833;P0CG47;P10721;P17931;P17936;P32119;P60709;P99999;Q06830;Q13535;Q14623	19	18	1	https://reactome.org/PathwayBrowser/#/R-HSA-74160	TAS	Homo sapiens	486
R-HSA-9614085	FOXO-mediated transcription	0	1	1	0	1	1	-0.389294	0.757471	0.96853	P04040;P04179;P08833	3	3	0	https://reactome.org/PathwayBrowser/#/R-HSA-9614085	IEA	Homo sapiens	1043
R-HSA-9615017	FOXO-mediated transcription of oxidative stress, metabolic and neuronal genes	0	1	1	0	1	1	-0.389294	0.757471	0.96853	P04040;P04179;P08833	3	3	0	https://reactome.org/PathwayBrowser/#/R-HSA-9615017	IEA	Homo sapiens	1044
R-HSA-209952	Peptide hormone biosynthesis	0	1	1	0	1	1	0.474453	0.761461	0.96853	29108;P58166	2	1	1	https://reactome.org/PathwayBrowser/#/R-HSA-209952	TAS	Homo sapiens	1149
R-HSA-70263	Gluconeogenesis	1.53674	0.427522	1	1.48051	0.444367	1	-0.225466	0.761844	0.96853	17925;P00558;P04075;P04406;P05062;P09467;P15259;P17174;P60174	9	8	1	https://reactome.org/PathwayBrowser/#/R-HSA-70263	TAS	Homo sapiens	466
R-HSA-381070	IRE1alpha activates chaperones	1.78741	0.49743	1	0	1	1	0.335766	0.763166	0.96853	O75460;P11021;Q9UBQ6;Q9Y4L1	4	4	0	https://reactome.org/PathwayBrowser/#/R-HSA-381070	TAS	Homo sapiens	1156
R-HSA-442660	Na+/Cl- dependent neurotransmitter transporters	0	1	1	1.72266	0.509118	1	-0.333942	0.768972	0.96853	15891;17996;18295;29101	4	0	4	https://reactome.org/PathwayBrowser/#/R-HSA-442660	TAS	Homo sapiens	993
R-HSA-9657688	Defective factor XII causes hereditary angioedema	0	1	1	1.72266	0.509118	1	0.333942	0.768972	0.96853	29108;P00734;P00748;P03952	4	3	1	https://reactome.org/PathwayBrowser/#/R-HSA-9657688	TAS	Homo sapiens	308
R-HSA-196849	Metabolism of water-soluble vitamins and cofactors	0	1	1	2.6028	0.252978	1	-0.272506	0.772115	0.96853	29101;422;O95497;P43251;Q10588;Q13822	6	4	2	https://reactome.org/PathwayBrowser/#/R-HSA-196849	TAS	Homo sapiens	6
R-HSA-445355	Smooth Muscle Contraction	0	1	1	0	1	1	0.46472	0.783256	0.96853	29108;P18206	2	1	1	https://reactome.org/PathwayBrowser/#/R-HSA-445355	IEA	Homo sapiens	322
R-HSA-3371497	HSP90 chaperone cycle for steroid hormone receptors (SHR) in the presence of ligand	0	1	1	0	1	1	-0.462287	0.788617	0.96853	17026;P11142	2	1	1	https://reactome.org/PathwayBrowser/#/R-HSA-3371497	TAS	Homo sapiens	108
R-HSA-8953854	Metabolism of RNA	0	1	1	0	1	1	-0.462287	0.788617	0.96853	P0CG47;P11142	2	2	0	https://reactome.org/PathwayBrowser/#/R-HSA-8953854	TAS	Homo sapiens	122
R-HSA-982772	Growth hormone receptor signaling	0	1	1	0	1	1	0.462287	0.788617	0.96853	P0DML2;P10912	2	2	0	https://reactome.org/PathwayBrowser/#/R-HSA-982772	IEA	Homo sapiens	763
R-HSA-450531	Regulation of mRNA stability by proteins that bind AU-rich elements	0	1	1	0	1	1	-0.462287	0.788617	0.96853	P0CG47;P11142	2	2	0	https://reactome.org/PathwayBrowser/#/R-HSA-450531	IEA	Homo sapiens	122
R-HSA-1170546	Prolactin receptor signaling	0	1	1	0	1	1	0.462287	0.788617	0.96853	P0DML2;P10912	2	2	0	https://reactome.org/PathwayBrowser/#/R-HSA-1170546	IEA	Homo sapiens	1141
R-HSA-450408	AUF1 (hnRNP D0) binds and destabilizes mRNA	0	1	1	0	1	1	-0.462287	0.788617	0.96853	P0CG47;P11142	2	2	0	https://reactome.org/PathwayBrowser/#/R-HSA-450408	TAS	Homo sapiens	122
R-HSA-9651496	Defects of contact activation system (CAS) and kallikrein/kinin system (KKS)	0.529922	0.851041	1	0.510657	0.860437	1	0.198629	0.791806	0.96853	29108;P00734;P00740;P00742;P00748;P03951;P03952;P04275;P05155;P07359;P40197	11	10	1	https://reactome.org/PathwayBrowser/#/R-HSA-9651496	TAS	Homo sapiens	924
R-HSA-9671793	Diseases of hemostasis	0.529922	0.851041	1	0.510657	0.860437	1	0.198629	0.791806	0.96853	29108;P00734;P00740;P00742;P00748;P03951;P03952;P04275;P05155;P07359;P40197	11	10	1	https://reactome.org/PathwayBrowser/#/R-HSA-9671793	TAS	Homo sapiens	924
R-HSA-2162123	Synthesis of Prostaglandins (PG) and Thromboxanes (TX)	0	1	1	5.17278	0.298921	1	-0.458637	0.796584	0.96853	15843;P41222	2	1	1	https://reactome.org/PathwayBrowser/#/R-HSA-2162123	TAS	Homo sapiens	107
R-HSA-114608	Platelet degranulation	1.13051	0.437265	1	0.786525	0.773872	1	-0.0951713	0.797254	0.96853	29108;O00391;O75083;P00488;P00746;P00747;P01009;P01011;P01023;P01033;P01042;P02647;P02671;P02675;P02679;P02749;P02751;P02763;P02765;P02768;P02775;P02776;P02787;P04075;P04196;P04217;P04275;P05155;P05452;P07225;P07737;P07996;P08697;P09486;P10124;P10909;P11021;P12259;P16109;P18206;P19652;P23528;P29622;P37802;P49908;P62328;P62937;Q06033;Q08380;Q14624;Q16610;Q6YHK3	52	51	1	https://reactome.org/PathwayBrowser/#/R-HSA-114608	TAS	Homo sapiens	639
R-HSA-76005	Response to elevated platelet cytosolic Ca2+	1.13051	0.437265	1	0.786525	0.773872	1	-0.0951713	0.797254	0.96853	29108;O00391;O75083;P00488;P00746;P00747;P01009;P01011;P01023;P01033;P01042;P02647;P02671;P02675;P02679;P02749;P02751;P02763;P02765;P02768;P02775;P02776;P02787;P04075;P04196;P04217;P04275;P05155;P05452;P07225;P07737;P07996;P08697;P09486;P10124;P10909;P11021;P12259;P16109;P18206;P19652;P23528;P29622;P37802;P49908;P62328;P62937;Q06033;Q08380;Q14624;Q16610;Q6YHK3	52	51	1	https://reactome.org/PathwayBrowser/#/R-HSA-76005	TAS	Homo sapiens	639
R-HSA-1660662	Glycosphingolipid metabolism	1.78741	0.49743	1	0	1	1	0.324209	0.799275	0.96853	17012;17636;17925;29108	4	0	4	https://reactome.org/PathwayBrowser/#/R-HSA-1660662	TAS	Homo sapiens	659
R-HSA-428157	Sphingolipid metabolism	1.78741	0.49743	1	0	1	1	0.324209	0.799275	0.96853	17012;17636;17925;29108	4	0	4	https://reactome.org/PathwayBrowser/#/R-HSA-428157	TAS	Homo sapiens	659
R-HSA-8856828	Clathrin-mediated endocytosis	0	1	1	0.733574	0.760276	1	-0.229927	0.8011	0.96853	29034;P02786;P02787;P04114;P0CG47;P11142;P11717;P60709	8	7	1	https://reactome.org/PathwayBrowser/#/R-HSA-8856828	TAS	Homo sapiens	728
R-HSA-196807	Nicotinate metabolism	0	1	1	2.58646	0.413265	1	-0.372263	0.803624	0.96853	29101;422;Q10588	3	1	2	https://reactome.org/PathwayBrowser/#/R-HSA-196807	TAS	Homo sapiens	5
R-HSA-166662	Lectin pathway of complement activation	2.68353	0.402829	1	0	1	1	0.372263	0.803624	0.96853	29108;O75636;P11226	3	2	1	https://reactome.org/PathwayBrowser/#/R-HSA-166662	TAS	Homo sapiens	1093
R-HSA-189085	Digestion of dietary carbohydrate	5.36666	0.29064	1	0	1	1	0.452555	0.809651	0.96853	17925;P19961	2	1	1	https://reactome.org/PathwayBrowser/#/R-HSA-189085	TAS	Homo sapiens	670
R-HSA-2022090	Assembly of collagen fibrils and other multimeric structures	1.33876	0.577177	1	1.29023	0.589444	1	0.286618	0.811791	0.96853	P12109;P12111;P14780;P25774;P39060	5	5	0	https://reactome.org/PathwayBrowser/#/R-HSA-2022090	TAS	Homo sapiens	649
R-HSA-6805567	Keratinization	0	1	1	1.48051	0.444367	1	-0.214112	0.814214	0.96853	29108;P02538;P04264;P08779;P13645;P13647;P35527;P35908;P48668	9	8	1	https://reactome.org/PathwayBrowser/#/R-HSA-6805567	TAS	Homo sapiens	718
R-HSA-6809371	Formation of the cornified envelope	0	1	1	1.48051	0.444367	1	-0.214112	0.814214	0.96853	29108;P02538;P04264;P08779;P13645;P13647;P35527;P35908;P48668	9	8	1	https://reactome.org/PathwayBrowser/#/R-HSA-6809371	TAS	Homo sapiens	718
R-HSA-9018519	Estrogen-dependent gene expression	5.36666	0.29064	1	0	1	1	0.446472	0.822431	0.96853	17026;P07339	2	1	1	https://reactome.org/PathwayBrowser/#/R-HSA-9018519	TAS	Homo sapiens	328
R-HSA-166016	Toll Like Receptor 4 (TLR4) Cascade	2.03338	0.243584	1	0	1	1	0.192214	0.823515	0.96853	29108;P02671;P02675;P02679;P05109;P06702;P08571;P0CG47;P0DJI8;P18428;P80511	11	10	1	https://reactome.org/PathwayBrowser/#/R-HSA-166016	TAS	Homo sapiens	657
R-HSA-5619084	ABC transporter disorders	0	1	1	1.03056	0.656737	1	-0.257908	0.826381	0.96853	17996;28865;29103;36274;P02647;P0CG47	6	2	4	https://reactome.org/PathwayBrowser/#/R-HSA-5619084	TAS	Homo sapiens	709
R-HSA-5619115	Disorders of transmembrane transporters	0.327384	0.948122	1	0.680794	0.793404	1	0.155145	0.826866	0.96853	15354;16990;17012;17775;17925;17996;28865;29034;29101;29103;29108;36274;422;P00450;P02647;P08195;P0CG47	17	4	13	https://reactome.org/PathwayBrowser/#/R-HSA-5619115	TAS	Homo sapiens	295
R-HSA-196791	Vitamin D (calciferol) metabolism	5.36666	0.29064	1	0	1	1	0.444039	0.827455	0.96853	28940;P02774	2	1	1	https://reactome.org/PathwayBrowser/#/R-HSA-196791	TAS	Homo sapiens	677
R-HSA-1483115	Hydrolysis of LPC	0	1	1	1.72266	0.509118	1	-0.311436	0.836942	0.96853	15354;16870;29108;Q8NCC3	4	1	3	https://reactome.org/PathwayBrowser/#/R-HSA-1483115	IEA	Homo sapiens	393
R-SCE-15869	Metabolism of nucleotides	0	1	1	0	1	1	-0.311436	0.836942	0.96853	17368;17712;17802;29108	4	0	4	https://reactome.org/PathwayBrowser/#/R-SCE-15869	IEA	Saccharomyces cerevisiae	299
R-HSA-2142845	Hyaluronan metabolism	0	1	1	0	1	1	0.355231	0.846553	0.96853	29108;P16070;Q9Y5Y7	3	2	1	https://reactome.org/PathwayBrowser/#/R-HSA-2142845	TAS	Homo sapiens	681
R-HSA-2160916	Hyaluronan uptake and degradation	0	1	1	0	1	1	0.355231	0.846553	0.96853	29108;P16070;Q9Y5Y7	3	2	1	https://reactome.org/PathwayBrowser/#/R-HSA-2160916	TAS	Homo sapiens	681
R-HSA-447115	Interleukin-12 family signaling	2.15825	0.304685	1	0.857349	0.713094	1	-0.232534	0.850697	0.96853	P00915;P04179;P13796;P23528;P37837;P40189;P62937	7	7	0	https://reactome.org/PathwayBrowser/#/R-HSA-447115	TAS	Homo sapiens	1162
R-HSA-1428517	The citric acid (TCA) cycle and respiratory electron transport	1.06937	0.644381	1	2.6028	0.252978	1	-0.250608	0.851555	0.96853	422;P00338;P07195;P99999;Q6GTS8;Q99798	6	5	1	https://reactome.org/PathwayBrowser/#/R-HSA-1428517	TAS	Homo sapiens	277
R-HSA-1433557	Signaling by SCF-KIT	0	1	1	5.17278	0.298921	1	-0.431873	0.851761	0.96853	P10721;P14780	2	2	0	https://reactome.org/PathwayBrowser/#/R-HSA-1433557	TAS	Homo sapiens	1036
R-HSA-210500	Glutamate Neurotransmitter Release Cycle	0	1	1	0	1	1	0.352798	0.852357	0.96853	29101;29103;29108	3	0	3	https://reactome.org/PathwayBrowser/#/R-HSA-210500	TAS	Homo sapiens	680
R-HSA-5576891	Cardiac conduction	0	1	1	0	1	1	0.352798	0.852357	0.96853	29101;29103;29108	3	0	3	https://reactome.org/PathwayBrowser/#/R-HSA-5576891	TAS	Homo sapiens	707
R-HSA-936837	Ion transport by P-type ATPases	0	1	1	0	1	1	0.352798	0.852357	0.96853	29101;29103;29108	3	0	3	https://reactome.org/PathwayBrowser/#/R-HSA-936837	TAS	Homo sapiens	749
R-HSA-425561	Sodium/Calcium exchangers	0	1	1	0	1	1	0.352798	0.852357	0.96853	29101;29103;29108	3	0	3	https://reactome.org/PathwayBrowser/#/R-HSA-425561	TAS	Homo sapiens	84
R-HSA-5619036	Defective SLC24A5 causes oculocutaneous albinism 6 (OCA6)	0	1	1	0	1	1	0.352798	0.852357	0.96853	29101;29103;29108	3	0	3	https://reactome.org/PathwayBrowser/#/R-HSA-5619036	TAS	Homo sapiens	84
R-HSA-5619055	Defective SLC24A4 causes hypomineralized amelogenesis imperfecta (AI)	0	1	1	0	1	1	0.352798	0.852357	0.96853	29101;29103;29108	3	0	3	https://reactome.org/PathwayBrowser/#/R-HSA-5619055	TAS	Homo sapiens	93
R-HSA-5619077	Defective SLC24A1 causes congenital stationary night blindness 1D (CSNB1D)	0	1	1	0	1	1	0.352798	0.852357	0.96853	29101;29103;29108	3	0	3	https://reactome.org/PathwayBrowser/#/R-HSA-5619077	TAS	Homo sapiens	93
R-MMU-397014	Muscle contraction	0	1	1	0	1	1	0.352798	0.852357	0.96853	29101;29103;29108	3	0	3	https://reactome.org/PathwayBrowser/#/R-MMU-397014	IEA	Mus musculus	778
R-HSA-199991	Membrane Trafficking	1.07086	0.559073	1	0.637009	0.819843	1	0.14558	0.858206	0.96853	29034;29108;P01009;P02786;P02787;P04114;P0CG47;P11142;P11717;P12259;P33908;P50395;P60709;Q10471;Q12907;Q16706;Q9UBR2;Q9UIQ6	18	16	2	https://reactome.org/PathwayBrowser/#/R-HSA-199991	TAS	Homo sapiens	678
R-HSA-75892	Platelet Adhesion to exposed collagen	0	1	1	0	1	1	-0.271533	0.859607	0.96853	P04275;P05556;P07359;P17301;P40197	5	5	0	https://reactome.org/PathwayBrowser/#/R-HSA-75892	IEA	Homo sapiens	1091
R-HSA-166058	MyD88:MAL(TIRAP) cascade initiated on plasma membrane	1.34237	0.484728	1	0	1	1	0.192214	0.863524	0.96853	29108;P02671;P02675;P02679;P05109;P06702;P08571;P0CG47;P0DJI8;P80511	10	9	1	https://reactome.org/PathwayBrowser/#/R-HSA-166058	TAS	Homo sapiens	658
R-HSA-168179	Toll Like Receptor TLR1:TLR2 Cascade	1.34237	0.484728	1	0	1	1	0.192214	0.863524	0.96853	29108;P02671;P02675;P02679;P05109;P06702;P08571;P0CG47;P0DJI8;P80511	10	9	1	https://reactome.org/PathwayBrowser/#/R-HSA-168179	TAS	Homo sapiens	658
R-HSA-168188	Toll Like Receptor TLR6:TLR2 Cascade	1.34237	0.484728	1	0	1	1	0.192214	0.863524	0.96853	29108;P02671;P02675;P02679;P05109;P06702;P08571;P0CG47;P0DJI8;P80511	10	9	1	https://reactome.org/PathwayBrowser/#/R-HSA-168188	TAS	Homo sapiens	658
R-HSA-181438	Toll Like Receptor 2 (TLR2) Cascade	1.34237	0.484728	1	0	1	1	0.192214	0.863524	0.96853	29108;P02671;P02675;P02679;P05109;P06702;P08571;P0CG47;P0DJI8;P80511	10	9	1	https://reactome.org/PathwayBrowser/#/R-HSA-181438	TAS	Homo sapiens	658
R-HSA-1236974	ER-Phagosome pathway	0.589904	0.822611	1	0	1	1	0.192214	0.863524	0.96853	29108;P02671;P02675;P02679;P04439;P05109;P06702;P08571;P0CG47;P61769	10	9	1	https://reactome.org/PathwayBrowser/#/R-HSA-1236974	IEA	Homo sapiens	641
R-HSA-430116	GP1b-IX-V activation signalling	0	1	1	0	1	1	-0.347932	0.863689	0.96853	P04275;P07359;P40197	3	3	0	https://reactome.org/PathwayBrowser/#/R-HSA-430116	TAS	Homo sapiens	1169
R-HSA-1280215	Cytokine Signaling in Immune system	1.53405	0.226606	1	0.951598	0.61744	1	0.110173	0.863881	0.96853	P00488;P00915;P01033;P01857;P01861;P02751;P04179;P04439;P05362;P05556;P07333;P0CG47;P0DJI8;P0DML2;P10912;P11142;P13591;P13796;P14780;P16070;P18428;P19320;P23471;P23528;P24158;P37837;P40189;P61769;P62937;P80188;P80511;Q12913	32	32	0	https://reactome.org/PathwayBrowser/#/R-HSA-1280215	TAS	Homo sapiens	345
R-HSA-8957275	Post-translational protein phosphorylation	0.519816	0.916666	1	0.915799	0.646589	1	-0.108604	0.863949	0.96853	O00391;O14791;P00450;P01008;P01009;P01024;P01033;P01034;P01042;P02647;P02649;P02652;P02671;P02679;P02751;P02765;P02768;P02787;P04070;P04114;P05546;P08833;P0C0L4;P12259;P17936;P19823;P24593;P24821;Q13421;Q16270;Q6Q788;Q9BTY2;Q9UK55	33	33	0	https://reactome.org/PathwayBrowser/#/R-HSA-8957275	TAS	Homo sapiens	1150
R-HSA-3247509	Chromatin modifying enzymes	0	1	1	0	1	1	0.418491	0.876731	0.96853	29108;P60709	2	1	1	https://reactome.org/PathwayBrowser/#/R-HSA-3247509	TAS	Homo sapiens	690
R-HSA-4839726	Chromatin organization	0	1	1	0	1	1	0.418491	0.876731	0.96853	29108;P60709	2	1	1	https://reactome.org/PathwayBrowser/#/R-HSA-4839726	TAS	Homo sapiens	704
R-HSA-5626467	RHO GTPases activate IQGAPs	0	1	1	0	1	1	0.418491	0.876731	0.96853	29108;P60709	2	1	1	https://reactome.org/PathwayBrowser/#/R-HSA-5626467	TAS	Homo sapiens	675
R-HSA-446353	Cell-extracellular matrix interactions	0	1	1	0	1	1	0.418491	0.876731	0.96853	P05556;P60709	2	2	0	https://reactome.org/PathwayBrowser/#/R-HSA-446353	TAS	Homo sapiens	1148
R-HSA-3296197	Hydroxycarboxylic acid-binding receptors	5.36666	0.29064	1	5.17278	0.298921	1	-0.417275	0.878901	0.96853	20067;422	2	0	2	https://reactome.org/PathwayBrowser/#/R-HSA-3296197	TAS	Homo sapiens	34
R-HSA-197264	Nicotinamide salvaging	0	1	1	5.17278	0.298921	1	-0.417275	0.878901	0.96853	29101;422	2	0	2	https://reactome.org/PathwayBrowser/#/R-HSA-197264	TAS	Homo sapiens	5
R-HSA-380615	Serotonin clearance from the synaptic cleft	0	1	1	0	1	1	0.413625	0.885303	0.96853	17996;29101	2	0	2	https://reactome.org/PathwayBrowser/#/R-HSA-380615	TAS	Homo sapiens	390
R-HSA-425381	Bicarbonate transporters	0	1	1	0	1	1	0.413625	0.885303	0.96853	17996;29101	2	0	2	https://reactome.org/PathwayBrowser/#/R-HSA-425381	TAS	Homo sapiens	892
R-HSA-5619094	Variant SLC6A14 may confer susceptibility towards obesity	0	1	1	0	1	1	0.413625	0.885303	0.96853	17996;29101	2	0	2	https://reactome.org/PathwayBrowser/#/R-HSA-5619094	TAS	Homo sapiens	891
R-HSA-888593	Reuptake of GABA	0	1	1	0	1	1	0.413625	0.885303	0.96853	17996;29101	2	0	2	https://reactome.org/PathwayBrowser/#/R-HSA-888593	TAS	Homo sapiens	733
R-HSA-451307	Activation of Na-permeable kainate receptors	0	1	1	0	1	1	0.413625	0.885303	0.96853	17996;29101	2	0	2	https://reactome.org/PathwayBrowser/#/R-HSA-451307	TAS	Homo sapiens	392
R-HSA-451308	Activation of Ca-permeable Kainate Receptor	0	1	1	0	1	1	0.413625	0.885303	0.96853	17996;29108	2	0	2	https://reactome.org/PathwayBrowser/#/R-HSA-451308	TAS	Homo sapiens	392
R-HSA-5619087	Defective SLC12A3 causes Gitelman syndrome (GS)	0	1	1	0	1	1	0.413625	0.885303	0.96853	17996;29101	2	0	2	https://reactome.org/PathwayBrowser/#/R-HSA-5619087	TAS	Homo sapiens	1080
R-HSA-5619089	Defective SLC6A5 causes hyperekplexia 3 (HKPX3)	0	1	1	0	1	1	0.413625	0.885303	0.96853	17996;29101	2	0	2	https://reactome.org/PathwayBrowser/#/R-HSA-5619089	TAS	Homo sapiens	993
R-HSA-983169	Class I MHC mediated antigen processing & presentation	0.439919	0.895062	1	0.423914	0.902854	1	-0.164327	0.885548	0.96853	29108;P02671;P02675;P02679;P04439;P05109;P06702;P08571;P0CG47;P11021;P25774;P61769;Q9UIQ6	13	12	1	https://reactome.org/PathwayBrowser/#/R-HSA-983169	TAS	Homo sapiens	764
R-HSA-5218859	Regulated Necrosis	5.36666	0.29064	1	0	1	1	0.412409	0.887401	0.96853	P0CG47;P99999	2	2	0	https://reactome.org/PathwayBrowser/#/R-HSA-5218859	TAS	Homo sapiens	334
R-HSA-173736	Alternative complement activation	0	1	1	0	1	1	0.411192	0.88948	0.96853	P00746;P01024	2	2	0	https://reactome.org/PathwayBrowser/#/R-HSA-173736	TAS	Homo sapiens	665
R-HSA-2559583	Cellular Senescence	0	1	1	0	1	1	-0.408759	0.893584	0.96853	P0CG47;Q16270	2	2	0	https://reactome.org/PathwayBrowser/#/R-HSA-2559583	TAS	Homo sapiens	109
R-HSA-2559582	Senescence-Associated Secretory Phenotype (SASP)	0	1	1	0	1	1	-0.408759	0.893584	0.96853	P0CG47;Q16270	2	2	0	https://reactome.org/PathwayBrowser/#/R-HSA-2559582	TAS	Homo sapiens	109
R-HSA-1474244	Extracellular matrix organization	0.884787	0.672222	1	1.06997	0.516458	1	-0.100591	0.899882	0.971139	29108;P00747;P01023;P01033;P02671;P02675;P02679;P02751;P02766;P03952;P04004;P04275;P05362;P05556;P07339;P07996;P09486;P12109;P12111;P13591;P13598;P14780;P16070;P17301;P19320;P22105;P23142;P24821;P25774;P39060;P51884;P98160;Q12805;Q32P28;Q8WXS8	35	34	1	https://reactome.org/PathwayBrowser/#/R-HSA-1474244	TAS	Homo sapiens	649
R-HSA-211976	Endogenous sterols	2.68353	0.402829	1	0	1	1	0.3309	0.900135	0.97123	16755;17026;A9YTQ3	3	1	2	https://reactome.org/PathwayBrowser/#/R-HSA-211976	TAS	Homo sapiens	106
R-HSA-5686938	Regulation of TLR by endogenous ligand	1.53674	0.427522	1	0	1	1	0.192214	0.900852	0.97182	29108;P02671;P02675;P02679;P04114;P05109;P06702;P08571;P18428	9	8	1	https://reactome.org/PathwayBrowser/#/R-HSA-5686938	TAS	Homo sapiens	662
R-HSA-418555	G alpha (s) signalling events	1.78741	0.49743	1	0	1	1	0.285888	0.902466	0.973378	16755;18295;P02751;P05556	4	2	2	https://reactome.org/PathwayBrowser/#/R-HSA-418555	TAS	Homo sapiens	700
R-HSA-199992	trans-Golgi Network Vesicle Budding	1.78741	0.49743	1	0	1	1	0.28528	0.903835	0.974303	P02786;P11142;P11717;Q9UBR2	4	4	0	https://reactome.org/PathwayBrowser/#/R-HSA-199992	TAS	Homo sapiens	1045
R-HSA-975576	N-glycan antennae elongation in the medial/trans-Golgi	0	1	1	0	1	1	-0.328467	0.904899	0.975266	17012;P04066;Q16706	3	2	1	https://reactome.org/PathwayBrowser/#/R-HSA-975576	TAS	Homo sapiens	751
R-HSA-77289	Mitochondrial Fatty Acid Beta-Oxidation	0	1	1	0	1	1	0.399027	0.909235	0.978834	P07108;P42126	2	2	0	https://reactome.org/PathwayBrowser/#/R-HSA-77289	TAS	Homo sapiens	123
R-HSA-9033241	Peroxisomal protein import	0	1	1	0	1	1	-0.399027	0.909235	0.978834	P04040;P0CG47	2	2	0	https://reactome.org/PathwayBrowser/#/R-HSA-9033241	IEA	Homo sapiens	747
R-HSA-1793185	Chondroitin sulfate/dermatan sulfate metabolism	0	1	1	5.17278	0.298921	1	-0.39781	0.911102	0.980291	29108;P98160	2	1	1	https://reactome.org/PathwayBrowser/#/R-HSA-1793185	TAS	Homo sapiens	667
R-HSA-1483255	PI Metabolism	0	1	1	0	1	1	0.321168	0.918474	0.982926	15354;16870;29108	3	0	3	https://reactome.org/PathwayBrowser/#/R-HSA-1483255	IEA	Homo sapiens	394
R-HSA-8963889	Assembly of active LPL and LIPC lipase complexes	0	1	1	2.58646	0.413265	1	-0.318735	0.922756	0.982926	P02655;P06727;Q6Q788	3	3	0	https://reactome.org/PathwayBrowser/#/R-HSA-8963889	TAS	Homo sapiens	735
R-HSA-381042	PERK regulates gene expression	0	1	1	0	1	1	-0.389294	0.923607	0.982926	P08833;P11021	2	2	0	https://reactome.org/PathwayBrowser/#/R-HSA-381042	TAS	Homo sapiens	1155
R-HSA-6798695	Neutrophil degranulation	1.26596	0.296138	1	1.07771	0.473476	1	0.0735249	0.92566	0.982926	O00391;O75015;O75594;O95497;P00738;P00746;P01009;P01011;P01024;P01034;P01833;P02750;P02763;P02765;P02766;P02775;P02788;P04040;P04066;P04075;P04217;P04264;P05109;P06396;P06702;P07339;P08571;P09211;P09960;P11142;P11279;P11717;P12318;P13727;P14151;P14618;P14780;P15144;P16070;P17858;P17931;P18206;P19256;P19652;P24158;P25774;P30041;P49913;P50395;P54108;P59665;P61626;P61769;P62937;P68871;P80188;P80511;…	64	64	0	https://reactome.org/PathwayBrowser/#/R-HSA-6798695	TAS	Homo sapiens	1172
R-HSA-5628897	TP53 Regulates Metabolic Genes	2.68353	0.402829	1	2.58646	0.413265	1	-0.316302	0.926912	0.982926	P32119;P99999;Q06830	3	3	0	https://reactome.org/PathwayBrowser/#/R-HSA-5628897	TAS	Homo sapiens	483
R-HSA-5619047	Defective SLC2A9 causes hypouricemia renal 2 (RHUC2)	5.36666	0.29064	1	0	1	1	0.385645	0.928655	0.982926	17775;17925	2	0	2	https://reactome.org/PathwayBrowser/#/R-HSA-5619047	TAS	Homo sapiens	979
R-HSA-381753	Olfactory Signaling Pathway	0	1	1	1.72266	0.509118	1	-0.272506	0.930264	0.982926	17996;29101;29108;422	4	0	4	https://reactome.org/PathwayBrowser/#/R-HSA-381753	IEA	Homo sapiens	484
R-HSA-112314	Neurotransmitter receptors and postsynaptic signal transmission	0	1	1	0	1	1	-0.272506	0.930264	0.982926	17996;29101;29103;29108	4	0	4	https://reactome.org/PathwayBrowser/#/R-HSA-112314	TAS	Homo sapiens	434
R-HSA-156590	Glutathione conjugation	0	1	1	0	1	1	0.313869	0.930942	0.982926	18183;P09211;P48637	3	2	1	https://reactome.org/PathwayBrowser/#/R-HSA-156590	TAS	Homo sapiens	244
R-HSA-9006925	Intracellular signaling by second messengers	0	1	1	0	1	1	0.313869	0.930942	0.982926	29108;P0CG47;P10721	3	2	1	https://reactome.org/PathwayBrowser/#/R-HSA-9006925	TAS	Homo sapiens	741
R-HSA-8963693	Aspartate and asparagine metabolism	5.36666	0.29064	1	5.17278	0.298921	1	0.383212	0.931915	0.982926	15891;P17174	2	1	1	https://reactome.org/PathwayBrowser/#/R-HSA-8963693	TAS	Homo sapiens	174
R-HSA-2682334	EPH-Ephrin signaling	0	1	1	1.72266	0.509118	1	-0.270681	0.933666	0.982926	P14780;P23528;P54764;P60709	4	4	0	https://reactome.org/PathwayBrowser/#/R-HSA-2682334	TAS	Homo sapiens	688
R-HSA-2024096	HS-GAG degradation	0	1	1	2.58646	0.413265	1	-0.311436	0.934845	0.982926	29108;P54802;P98160	3	2	1	https://reactome.org/PathwayBrowser/#/R-HSA-2024096	TAS	Homo sapiens	481
R-HSA-1445148	Translocation of SLC2A4 (GLUT4) to the plasma membrane	0	1	1	2.58646	0.413265	1	-0.311436	0.934845	0.982926	29108;P60709;Q9UIQ6	3	2	1	https://reactome.org/PathwayBrowser/#/R-HSA-1445148	IEA	Homo sapiens	1000
R-HSA-1187000	Fertilization	0	1	1	0	1	1	-0.311436	0.934845	0.982926	17026;29103;29108	3	0	3	https://reactome.org/PathwayBrowser/#/R-HSA-1187000	TAS	Homo sapiens	889
R-HSA-1300642	Sperm Motility And Taxes	0	1	1	0	1	1	-0.311436	0.934845	0.982926	17026;29103;29108	3	0	3	https://reactome.org/PathwayBrowser/#/R-HSA-1300642	TAS	Homo sapiens	889
R-HSA-9662360	Sensory processing of sound by inner hair cells of the cochlea	0	1	1	0	1	1	-0.311436	0.934845	0.982926	29103;29108;P60709	3	1	2	https://reactome.org/PathwayBrowser/#/R-HSA-9662360	IEA	Homo sapiens	1133
R-HSA-75205	Dissolution of Fibrin Clot	2.68353	0.402829	1	2.58646	0.413265	1	0.309002	0.938619	0.985266	P00747;P04196;P08697	3	3	0	https://reactome.org/PathwayBrowser/#/R-HSA-75205	TAS	Homo sapiens	1145
R-HSA-8980692	RHOA GTPase cycle	0	1	1	1.72266	0.509118	1	-0.266423	0.941231	0.987213	B2RTY4;P02786;P43121;P68032	4	4	0	https://reactome.org/PathwayBrowser/#/R-HSA-8980692	TAS	Homo sapiens	739
R-HSA-9013026	RHOB GTPase cycle	0	1	1	1.72266	0.509118	1	-0.266423	0.941231	0.987213	B2RTY4;P02786;P43121;P68032	4	4	0	https://reactome.org/PathwayBrowser/#/R-HSA-9013026	TAS	Homo sapiens	739
R-HSA-1236977	Endosomal/Vacuolar pathway	0	1	1	1.72266	0.509118	1	0.266423	0.941231	0.987213	P04439;P25774;P61769;Q9UIQ6	4	4	0	https://reactome.org/PathwayBrowser/#/R-HSA-1236977	IEA	Homo sapiens	642
R-HSA-70268	Pyruvate metabolism	0	1	1	2.58646	0.413265	1	-0.306569	0.942265	0.987213	422;P00338;P07195	3	2	1	https://reactome.org/PathwayBrowser/#/R-HSA-70268	TAS	Homo sapiens	277
R-HSA-8864260	Transcriptional regulation by the AP-2 (TFAP2) family of transcription factors	0	1	1	0	1	1	0.374696	0.942649	0.987213	P02649;P10721	2	2	0	https://reactome.org/PathwayBrowser/#/R-HSA-8864260	TAS	Homo sapiens	496
R-HSA-2990846	SUMOylation	5.36666	0.29064	1	5.17278	0.298921	1	0.373479	0.944096	0.987213	16755;Q99497	2	1	1	https://reactome.org/PathwayBrowser/#/R-HSA-2990846	TAS	Homo sapiens	216
R-HSA-3108232	SUMO E3 ligases SUMOylate target proteins	5.36666	0.29064	1	5.17278	0.298921	1	0.373479	0.944096	0.987213	16755;Q99497	2	1	1	https://reactome.org/PathwayBrowser/#/R-HSA-3108232	TAS	Homo sapiens	217
R-HSA-9660821	ADORA2B mediated anti-inflammatory cytokines production	5.36666	0.29064	1	0	1	1	0.373479	0.944096	0.987213	16755;18295	2	0	2	https://reactome.org/PathwayBrowser/#/R-HSA-9660821	TAS	Homo sapiens	953
R-HSA-9020591	Interleukin-12 signaling	2.7014	0.241159	1	1.03056	0.656737	1	0.214112	0.94916	0.990572	P00915;P04179;P13796;P23528;P37837;P62937	6	6	0	https://reactome.org/PathwayBrowser/#/R-HSA-9020591	TAS	Homo sapiens	1162
R-HSA-8950505	Gene and protein expression by JAK-STAT signaling after Interleukin-12 stimulation	2.7014	0.241159	1	1.03056	0.656737	1	0.214112	0.94916	0.990572	P00915;P04179;P13796;P23528;P37837;P62937	6	6	0	https://reactome.org/PathwayBrowser/#/R-HSA-8950505	TAS	Homo sapiens	1162
R-HSA-1222499	Latent infection - Other responses of Mtb to phagocytosis	0	1	1	5.17278	0.298921	1	-0.36618	0.952323	0.990572	29034;P02788	2	1	1	https://reactome.org/PathwayBrowser/#/R-HSA-1222499	TAS	Homo sapiens	228
R-HSA-1222449	Mtb iron assimilation by chelation	0	1	1	5.17278	0.298921	1	-0.36618	0.952323	0.990572	29034;P02788	2	1	1	https://reactome.org/PathwayBrowser/#/R-HSA-1222449	TAS	Homo sapiens	640
R-HSA-1500931	Cell-Cell communication	0	1	1	1.03056	0.656737	1	-0.211679	0.953711	0.990572	29108;P05556;P13647;P15151;P33151;P60709	6	5	1	https://reactome.org/PathwayBrowser/#/R-HSA-1500931	TAS	Homo sapiens	1148
R-HSA-446728	Cell junction organization	0	1	1	1.03056	0.656737	1	-0.211679	0.953711	0.990572	29108;P05556;P13647;P15151;P33151;P60709	6	5	1	https://reactome.org/PathwayBrowser/#/R-HSA-446728	TAS	Homo sapiens	1148
R-HSA-9012999	RHO GTPase cycle	0	1	1	1.03056	0.656737	1	-0.211679	0.953711	0.990572	B2RTY4;P02786;P05556;P43121;P60709;P68032	6	6	0	https://reactome.org/PathwayBrowser/#/R-HSA-9012999	TAS	Homo sapiens	739
R-HSA-5260271	Diseases of Immune System	0.889655	0.700997	1	0	1	1	0.192214	0.961145	0.994324	29108;P02671;P02675;P02679;P05109;P06702;P08571	7	6	1	https://reactome.org/PathwayBrowser/#/R-HSA-5260271	TAS	Homo sapiens	1019
R-HSA-5602358	Diseases associated with the TLR signaling cascade	0.889655	0.700997	1	0	1	1	0.192214	0.961145	0.994324	29108;P02671;P02675;P02679;P05109;P06702;P08571	7	6	1	https://reactome.org/PathwayBrowser/#/R-HSA-5602358	TAS	Homo sapiens	1019
R-HSA-5602498	MyD88 deficiency (TLR2/4)	0.889655	0.700997	1	0	1	1	0.192214	0.961145	0.994324	29108;P02671;P02675;P02679;P05109;P06702;P08571	7	6	1	https://reactome.org/PathwayBrowser/#/R-HSA-5602498	TAS	Homo sapiens	764
R-HSA-5603041	IRAK4 deficiency (TLR2/4)	0.889655	0.700997	1	0	1	1	0.192214	0.961145	0.994324	29108;P02671;P02675;P02679;P05109;P06702;P08571	7	6	1	https://reactome.org/PathwayBrowser/#/R-HSA-5603041	TAS	Homo sapiens	658
R-HSA-936964	Activation of IRF3/IRF7 mediated by TBK1/IKK epsilon	5.36666	0.29064	1	0	1	1	0.356448	0.962079	0.994571	P08571;P0CG47	2	2	0	https://reactome.org/PathwayBrowser/#/R-HSA-936964	TAS	Homo sapiens	750
R-HSA-937041	IKK complex recruitment mediated by RIP1	5.36666	0.29064	1	0	1	1	0.356448	0.962079	0.994571	P08571;P0CG47	2	2	0	https://reactome.org/PathwayBrowser/#/R-HSA-937041	TAS	Homo sapiens	1020
R-HSA-937072	TRAF6-mediated induction of TAK1 complex within TLR4 complex	5.36666	0.29064	1	0	1	1	0.356448	0.962079	0.994571	P08571;P0CG47	2	2	0	https://reactome.org/PathwayBrowser/#/R-HSA-937072	TAS	Homo sapiens	657
R-HSA-975163	IRAK2 mediated activation of TAK1 complex upon TLR7/8 or 9 stimulation	5.36666	0.29064	1	0	1	1	0.356448	0.962079	0.994571	P08571;P0CG47	2	2	0	https://reactome.org/PathwayBrowser/#/R-HSA-975163	TAS	Homo sapiens	657
R-HSA-1257604	PIP3 activates AKT signaling	0	1	1	0	1	1	-0.350365	0.96748	0.996436	P0CG47;P10721	2	2	0	https://reactome.org/PathwayBrowser/#/R-HSA-1257604	TAS	Homo sapiens	644
R-HSA-3000471	Scavenging by Class B Receptors	1.78741	0.49743	1	1.72266	0.509118	1	-0.246959	0.969105	0.996436	A1L4H1;P02647;P04114;P0DJI8	4	4	0	https://reactome.org/PathwayBrowser/#/R-HSA-3000471	IEA	Homo sapiens	998
R-HSA-6814848	Glycerophospholipid catabolism	0	1	1	0	1	1	-0.343066	0.973271	0.996436	15354;16870	2	0	2	https://reactome.org/PathwayBrowser/#/R-HSA-6814848	IEA	Homo sapiens	397
R-HSA-1236975	Antigen processing-Cross presentation	0.480837	0.874954	1	0.46335	0.883542	1	-0.141119	0.974374	0.996436	29108;P02671;P02675;P02679;P04439;P05109;P06702;P08571;P0CG47;P25774;P61769;Q9UIQ6	12	11	1	https://reactome.org/PathwayBrowser/#/R-HSA-1236975	IEA	Homo sapiens	642
R-HSA-381038	XBP1(S) activates chaperone genes	0	1	1	0	1	1	-0.340633	0.975038	0.996436	Q9UBQ6;Q9Y4L1	2	2	0	https://reactome.org/PathwayBrowser/#/R-HSA-381038	TAS	Homo sapiens	1156
R-HSA-1474228	Degradation of the extracellular matrix	0.888474	0.675326	1	1.41671	0.404108	1	0.129475	0.977069	0.996436	29108;P00747;P01023;P01033;P02751;P03952;P07339;P12109;P12111;P14780;P16070;P25774;P39060;P98160	14	13	1	https://reactome.org/PathwayBrowser/#/R-HSA-1474228	TAS	Homo sapiens	648
R-HSA-3000178	ECM proteoglycans	0.971029	0.633659	1	0.423914	0.902854	1	-0.132697	0.979518	0.996436	29108;P02751;P04004;P05556;P09486;P12109;P12111;P13591;P17301;P22105;P24821;P51884;P98160	13	12	1	https://reactome.org/PathwayBrowser/#/R-HSA-3000178	TAS	Homo sapiens	1018
R-HSA-427601	Multifunctional anion exchangers	0	1	1	2.58646	0.413265	1	-0.272506	0.979856	0.996436	17996;29101;422	3	0	3	https://reactome.org/PathwayBrowser/#/R-HSA-427601	TAS	Homo sapiens	462
R-HSA-426117	Cation-coupled Chloride cotransporters	0	1	1	0	1	1	-0.272506	0.979856	0.996436	17996;29101;29103	3	0	3	https://reactome.org/PathwayBrowser/#/R-HSA-426117	TAS	Homo sapiens	1079
R-HSA-5619104	Defective SLC12A1 causes Bartter syndrome 1 (BS1)	0	1	1	0	1	1	-0.272506	0.979856	0.996436	17996;29101;29103	3	0	3	https://reactome.org/PathwayBrowser/#/R-HSA-5619104	TAS	Homo sapiens	1081
R-HSA-3000157	Laminin interactions	0	1	1	1.72266	0.509118	1	-0.234185	0.981616	0.996436	P05556;P17301;P39060;P98160	4	4	0	https://reactome.org/PathwayBrowser/#/R-HSA-3000157	IEA	Homo sapiens	1089
R-HSA-532668	N-glycan trimming in the ER and Calnexin/Calreticulin cycle	2.68353	0.402829	1	0	1	1	-0.270073	0.981626	0.996436	17925;P0CG47;Q14697	3	2	1	https://reactome.org/PathwayBrowser/#/R-HSA-532668	TAS	Homo sapiens	705
R-HSA-901042	Calnexin/calreticulin cycle	2.68353	0.402829	1	0	1	1	-0.270073	0.981626	0.996436	17925;P0CG47;Q14697	3	2	1	https://reactome.org/PathwayBrowser/#/R-HSA-901042	TAS	Homo sapiens	705
R-HSA-975578	Reactions specific to the complex N-glycan synthesis pathway	0	1	1	0	1	1	-0.328467	0.9827	0.996436	P04066;Q16706	2	2	0	https://reactome.org/PathwayBrowser/#/R-HSA-975578	TAS	Homo sapiens	751
R-HSA-449836	Other interleukin signaling	0	1	1	2.58646	0.413265	1	-0.26764	0.983286	0.996436	P07333;P23471;P24158	3	3	0	https://reactome.org/PathwayBrowser/#/R-HSA-449836	TAS	Homo sapiens	1177
R-HSA-162906	HIV Infection	0	1	1	0	1	1	0.26764	0.983286	0.996436	P0CG47;P61769;P62937	3	3	0	https://reactome.org/PathwayBrowser/#/R-HSA-162906	TAS	Homo sapiens	653
R-HSA-162909	Host Interactions of HIV factors	0	1	1	0	1	1	0.26764	0.983286	0.996436	P0CG47;P61769;P62937	3	3	0	https://reactome.org/PathwayBrowser/#/R-HSA-162909	TAS	Homo sapiens	654
R-HSA-196780	Biotin transport and metabolism	0	1	1	5.17278	0.298921	1	-0.327251	0.983364	0.996436	29101;P43251	2	1	1	https://reactome.org/PathwayBrowser/#/R-HSA-196780	TAS	Homo sapiens	999
R-HSA-5635838	Activation of SMO	0	1	1	0	1	1	0.327251	0.983364	0.996436	Q14623;Q15465	2	2	0	https://reactome.org/PathwayBrowser/#/R-HSA-5635838	IEA	Homo sapiens	1164
R-HSA-373080	Class B/2 (Secretin family receptors)	0	1	1	0	1	1	0.327251	0.983364	0.996436	Q14623;Q15465	2	2	0	https://reactome.org/PathwayBrowser/#/R-HSA-373080	TAS	Homo sapiens	1170
R-HSA-5362798	Release of Hh-Np from the secreting cell	0	1	1	0	1	1	0.327251	0.983364	0.996436	Q14623;Q15465	2	2	0	https://reactome.org/PathwayBrowser/#/R-HSA-5362798	TAS	Homo sapiens	1171
R-HSA-5632681	Ligand-receptor interactions	0	1	1	0	1	1	0.327251	0.983364	0.996436	Q14623;Q15465	2	2	0	https://reactome.org/PathwayBrowser/#/R-HSA-5632681	TAS	Homo sapiens	1174
R-HSA-5658034	HHAT G278V doesn't palmitoylate Hh-Np	0	1	1	0	1	1	0.327251	0.983364	0.996436	Q14623;Q15465	2	2	0	https://reactome.org/PathwayBrowser/#/R-HSA-5658034	TAS	Homo sapiens	138
R-HSA-174403	Glutathione synthesis and recycling	0	1	1	0	1	1	0.324818	0.984636	0.996436	18183;P48637	2	1	1	https://reactome.org/PathwayBrowser/#/R-HSA-174403	TAS	Homo sapiens	244
R-HSA-3928665	EPH-ephrin mediated repulsion of cells	0	1	1	2.58646	0.413265	1	-0.265207	0.984838	0.996436	P14780;P54764;P60709	3	3	0	https://reactome.org/PathwayBrowser/#/R-HSA-3928665	TAS	Homo sapiens	1157
R-HSA-9657689	Defective SERPING1 causes hereditary angioedema	2.68353	0.402829	1	2.58646	0.413265	1	0.262774	0.986286	0.996436	P00748;P03952;P05155	3	3	0	https://reactome.org/PathwayBrowser/#/R-HSA-9657689	TAS	Homo sapiens	1175
R-HSA-447041	CHL1 interactions	0	1	1	1.72266	0.509118	1	-0.227494	0.986516	0.996436	O14786;P05556;P11142;P17301	4	4	0	https://reactome.org/PathwayBrowser/#/R-HSA-447041	IEA	Homo sapiens	701
R-HSA-186797	Signaling by PDGF	1.33876	0.577177	1	1.29023	0.589444	1	-0.20146	0.988097	0.996436	P00747;P07996;P12109;P12111;P35443	5	5	0	https://reactome.org/PathwayBrowser/#/R-HSA-186797	TAS	Homo sapiens	669
R-HSA-9667769	Acetylcholine inhibits contraction of outer hair cells	0	1	1	0	1	1	-0.311436	0.990433	0.996436	29103;29108	2	0	2	https://reactome.org/PathwayBrowser/#/R-HSA-9667769	IEA	Homo sapiens	52
R-HSA-112308	Presynaptic depolarization and calcium channel opening	0	1	1	0	1	1	-0.311436	0.990433	0.996436	29103;29108	2	0	2	https://reactome.org/PathwayBrowser/#/R-HSA-112308	TAS	Homo sapiens	1131
R-HSA-5576893	Phase 2 - plateau phase	0	1	1	0	1	1	-0.311436	0.990433	0.996436	29103;29108	2	0	2	https://reactome.org/PathwayBrowser/#/R-HSA-5576893	TAS	Homo sapiens	1132
R-HSA-1227986	Signaling by ERBB2	0	1	1	0	1	1	-0.311436	0.990433	0.996436	29108;P0CG47	2	1	1	https://reactome.org/PathwayBrowser/#/R-HSA-1227986	TAS	Homo sapiens	257
R-HSA-9648002	RAS processing	0	1	1	0	1	1	-0.311436	0.990433	0.996436	29108;P0CG47	2	1	1	https://reactome.org/PathwayBrowser/#/R-HSA-9648002	TAS	Homo sapiens	316
R-HSA-1483249	Inositol phosphate metabolism	0	1	1	0	1	1	-0.311436	0.990433	0.996436	29108;Q9UNW1	2	1	1	https://reactome.org/PathwayBrowser/#/R-HSA-1483249	TAS	Homo sapiens	651
R-HSA-68886	M Phase	0	1	1	0	1	1	-0.311436	0.990433	0.996436	29108;P0CG47	2	1	1	https://reactome.org/PathwayBrowser/#/R-HSA-68886	TAS	Homo sapiens	721
R-HSA-69278	Cell Cycle, Mitotic	0	1	1	0	1	1	-0.311436	0.990433	0.996436	29108;P0CG47	2	1	1	https://reactome.org/PathwayBrowser/#/R-HSA-69278	TAS	Homo sapiens	722
R-HSA-400511	Synthesis, secretion, and inactivation of Glucose-dependent Insulinotropic Polypeptide (GIP)	0	1	1	0	1	1	-0.311436	0.990433	0.996436	29108;P27487	2	1	1	https://reactome.org/PathwayBrowser/#/R-HSA-400511	TAS	Homo sapiens	965
R-HSA-1169091	Activation of NF-kappaB in B cells	0	1	1	0	1	1	-0.311436	0.990433	0.996436	29108;P0CG47	2	1	1	https://reactome.org/PathwayBrowser/#/R-HSA-1169091	TAS	Homo sapiens	1031
R-HSA-8876384	Listeria monocytogenes entry into host cells	0	1	1	0	1	1	-0.311436	0.990433	0.996436	29108;P0CG47	2	1	1	https://reactome.org/PathwayBrowser/#/R-HSA-8876384	TAS	Homo sapiens	1146
R-HSA-8876493	InlA-mediated entry of Listeria monocytogenes into host cells	0	1	1	0	1	1	-0.311436	0.990433	0.996436	29108;P0CG47	2	1	1	https://reactome.org/PathwayBrowser/#/R-HSA-8876493	TAS	Homo sapiens	1146
R-HSA-8979227	Triglyceride metabolism	0	1	1	0	1	1	0.310219	0.990866	0.996436	P07148;P15090	2	2	0	https://reactome.org/PathwayBrowser/#/R-HSA-8979227	TAS	Homo sapiens	512
R-HSA-163560	Triglyceride catabolism	0	1	1	0	1	1	0.310219	0.990866	0.996436	P07148;P15090	2	2	0	https://reactome.org/PathwayBrowser/#/R-HSA-163560	IEA	Homo sapiens	656
R-HSA-9637628	Modulation by Mtb of host immune system	0	1	1	0	1	1	0.305353	0.992455	0.997684	P0CG47;P61769	2	2	0	https://reactome.org/PathwayBrowser/#/R-HSA-9637628	TAS	Homo sapiens	1173
R-HSA-5663220	RHO GTPases Activate Formins	0	1	1	0	1	1	0.248175	0.992978	0.998034	P05556;P07737;P60709	3	3	0	https://reactome.org/PathwayBrowser/#/R-HSA-5663220	TAS	Homo sapiens	713
R-HSA-432722	Golgi Associated Vesicle Biogenesis	0	1	1	0	1	1	-0.240876	0.995217	0.999099	P02786;P11142;P11717	3	3	0	https://reactome.org/PathwayBrowser/#/R-HSA-432722	TAS	Homo sapiens	1159
R-HSA-170834	Signaling by TGF-beta Receptor Complex	0	1	1	0	1	1	0.285888	0.996839	0.999099	P05556;P0CG47	2	2	0	https://reactome.org/PathwayBrowser/#/R-HSA-170834	TAS	Homo sapiens	664
R-HSA-2173789	TGF-beta receptor signaling activates SMADs	0	1	1	0	1	1	0.285888	0.996839	0.999099	P05556;P0CG47	2	2	0	https://reactome.org/PathwayBrowser/#/R-HSA-2173789	IEA	Homo sapiens	682
R-HSA-9006936	Signaling by TGFB family members	0	1	1	0	1	1	0.285888	0.996839	0.999099	P05556;P0CG47	2	2	0	https://reactome.org/PathwayBrowser/#/R-HSA-9006936	TAS	Homo sapiens	742
R-HSA-9634597	GPER1 signaling	0	1	1	0	1	1	0.285888	0.996839	0.999099	P02751;P05556	2	2	0	https://reactome.org/PathwayBrowser/#/R-HSA-9634597	IEA	Homo sapiens	1047
R-HSA-1566977	Fibronectin matrix formation	0	1	1	0	1	1	0.285888	0.996839	0.999099	P02751;P05556	2	2	0	https://reactome.org/PathwayBrowser/#/R-HSA-1566977	TAS	Homo sapiens	1003
R-HSA-83936	Transport of nucleosides and free purine and pyrimidine bases across the plasma membrane	0	1	1	0	1	1	0.274939	0.998225	0.999099	17368;29101	2	0	2	https://reactome.org/PathwayBrowser/#/R-HSA-83936	TAS	Homo sapiens	944
R-HSA-375165	NCAM signaling for neurite out-growth	2.68353	0.402829	1	0	1	1	0.223844	0.998334	0.999099	P12109;P12111;P13591	3	3	0	https://reactome.org/PathwayBrowser/#/R-HSA-375165	TAS	Homo sapiens	759
R-HSA-419037	NCAM1 interactions	2.68353	0.402829	1	0	1	1	0.223844	0.998334	0.999099	P12109;P12111;P13591	3	3	0	https://reactome.org/PathwayBrowser/#/R-HSA-419037	TAS	Homo sapiens	759
R-HSA-5619062	Defective SLC1A3 causes episodic ataxia 6 (EA6)	0	1	1	0	1	1	-0.272506	0.998454	0.999099	29101;29103	2	0	2	https://reactome.org/PathwayBrowser/#/R-HSA-5619062	TAS	Homo sapiens	295
R-HSA-5619067	Defective SLC1A1 is implicated in schizophrenia 18 (SCZD18) and dicarboxylic aminoaciduria (DCBXA)	0	1	1	0	1	1	-0.272506	0.998454	0.999099	29101;29103	2	0	2	https://reactome.org/PathwayBrowser/#/R-HSA-5619067	TAS	Homo sapiens	461
R-HSA-6811438	Intra-Golgi traffic	0	1	1	0	1	1	0.268856	0.998753	0.999099	P33908;Q16706	2	2	0	https://reactome.org/PathwayBrowser/#/R-HSA-6811438	TAS	Homo sapiens	720
R-HSA-8852135	Protein ubiquitination	0	1	1	0	1	1	0.26764	0.998841	0.999099	P04439;P0CG47	2	2	0	https://reactome.org/PathwayBrowser/#/R-HSA-8852135	TAS	Homo sapiens	1165
R-HSA-8866654	E3 ubiquitin ligases ubiquitinate target proteins	0	1	1	0	1	1	0.26764	0.998841	0.999099	P04439;P0CG47	2	2	0	https://reactome.org/PathwayBrowser/#/R-HSA-8866654	TAS	Homo sapiens	1165
R-HSA-9013106	RHOC GTPase cycle	0	1	1	0	1	1	-0.266423	0.998925	0.999099	P02786;P43121	2	2	0	https://reactome.org/PathwayBrowser/#/R-HSA-9013106	TAS	Homo sapiens	739
R-HSA-373755	Semaphorin interactions	0	1	1	2.58646	0.413265	1	-0.211679	0.999337	0.999337	O14786;P05556;P23528	3	3	0	https://reactome.org/PathwayBrowser/#/R-HSA-373755	TAS	Homo sapiens	694
